# Supplementary material for: 6-Bromo-9,9-diethyl-N,N-di­phenyl­fluoren-2-amine
Source: IUCrdata. 2024 Dec 20;9(Pt 12):x241176. doi: 10.1107/S2414314624011763 (PMC11701759; doi:10.1107/S2414314624011763)
Supplement: Supplementary file 1 [file x-09-x241176-sup1.cif]

##############################################################################
#                                                                            #
# This CIF contains the data for a data article accepted for                 #
# publication in IUCrData. It conforms to the requirements of                #
# Notes for Authors for IUCrData, and has been                               #
# peer reviewed under the auspices of IUCrData.                              #
#                                                                            #
# Full details of the Crystallographic Information File format               #
# are given in the paper "The Crystallographic Information File (CIF):       #
# a New Standard Archive File for Crystallography" by S. R. Hall, F. H.      #
# Allen and I. D. Brown [Acta Cryst. (1991), A47, 655-685].                  #
#                                                                            #
# The current version of the core CIF dictionary is obtainable from          #
# ftp://ftp.iucr.org/pub/cif_core.dic.                                       #
#                                                                            #
# Software is freely available for graphical display of the structure(s)     #
# in this CIF. For information consult the CIF software page                 #
# http://www.iucr.org/resources/cif/software.                                #
#                                                                            #
# This file may be used for bona fide research purposes within the           #
# scientific community so long as proper attribution is given to the data    # 
# article from which it was obtained.                                        #
#                                                                            #
##############################################################################
data_global
_audit_creation_method     'form.cif (version 2.0)'
_journal_data_validation_number     ?
_journal_date_recd_electronic     2024-11-20
_journal_date_accepted     2024-12-03
_journal_name_full     'IUCrData'
_journal_year     2025
_journal_volume     10
_journal_issue      1
_journal_page_first     0
_journal_page_last     0
_journal_paper_category     HO
_journal_paper_doi     10.1107/S2414314624011763
_journal_coeditor_code     HB4495
_publ_contact_author_name     'G. Jerald Maria Antony'
_publ_contact_author_address
;
      Department of Chemistry
      National College
      Tiruchirappalli, Tamil Nadu
      INDIA
;
_publ_contact_author_email     'jerelewin.mine@gmail.com'
_publ_contact_author_fax     ?
_publ_contact_author_phone     ?
_publ_section_title
;
6-Bromo-9,9-diethyl-<i>N</i>,<i>N</i>-diphenylfluoren-2-amine
;
_publ_section_title_footnote     .
loop_
    _publ_author_name
    _publ_author_footnote
    _publ_author_address
    'Themmila Khamrang' ?
;
Department of Chemistry
Dhanamanjuri University
Manipur 795 001
India
;
    'A. Kannan' ?
;
Department of Chemistry
Anjalai Ammal Mahalingam Engineering College
Kovilvenni
Tiruvarur 614 403
Tamil Nadu, India
;
    'C. Ponraj' ?
;
Department of Chemistry
National College
Tiruchirappalli
Tamil Nadu, India
;
    'Madhukar Hemamalini' ?
;
Department of Chemistry
Mother Teresa Women's University
Kodaikanal
Tamil Nadu, India
;
    'G. Jerald Maria Antony' ?
;
Department of Chemistry
National College
Tiruchirappalli
Tamil Nadu, India
;
    'Dhandayutham Saravanan' ?
;
Department of Chemistry
National College
Tiruchirappalli
Tamil Nadu, India
;
_publ_section_synopsis
;
In the title compound,  the dihedral angles between the fluorene fused-ring
system and the pendant phenyl groups are 67.76 (12) and 88.38 (12)\%. In the
crystal, weak pairwise C---H...\p interactions link the molecules into
inversion dimers.
;
data_I
_audit_creation_method     'SHELXL-2018/3'
_chemical_name_systematic
;
6-Bromo-9,9-diethyl-<i>N</i>,<i>N</i>-diphenylfluoren-2-amine
;
_chemical_name_common     ?
_chemical_formula_moiety     'C29 H26 Br N'
_chemical_formula_sum     'C29 H26 Br N'
_chemical_formula_iupac     'C29 H26 Br N'
_chemical_formula_weight     468.42
_chemical_melting_point     ?
_space_group_crystal_system     monoclinic
_space_group_name_H-M_alt     'P 21/c'
_space_group_name_Hall     '-P 2ybc'
loop_
    _space_group_symop_operation_xyz
    'x, y, z'
    '-x, y+1/2, -z+1/2'
    '-x, -y, -z'
    'x, -y-1/2, z-1/2'
_cell_length_a     12.7044(14)
_cell_length_b     10.5123(17)
_cell_length_c     18.2491(19)
_cell_angle_alpha     90
_cell_angle_beta     105.372(12)
_cell_angle_gamma     90
_cell_volume     2350.0(5)
_cell_formula_units_Z     4
_cell_measurement_reflns_used     9567
_cell_measurement_theta_min     3.577
_cell_measurement_theta_max     26.459
_cell_measurement_temperature     293(2)
_exptl_crystal_description     plate
_exptl_crystal_colour     colourless
_exptl_crystal_size_max     0.369
_exptl_crystal_size_mid     0.319
_exptl_crystal_size_min     0.285
_exptl_crystal_density_diffrn     1.324
_exptl_crystal_density_meas     ?
_exptl_crystal_density_method     'not measured'
_exptl_crystal_F_000     968
_exptl_absorpt_coefficient_mu     1.765
_exptl_absorpt_correction_type     multi-scan
_exptl_absorpt_process_details
;
(CrysAlis RED; Agilent, 2012)
;
_exptl_absorpt_correction_T_min     0.5069
_exptl_absorpt_correction_T_max     0.5778
_diffrn_ambient_temperature     293(2)
_diffrn_source     'fine-focus sealed tube'
_diffrn_radiation_type     MoK\a
_diffrn_radiation_wavelength     0.71073
_diffrn_measurement_device_type     'Agilent Xcalibur, Atlas, Gemini'
_diffrn_measurement_method     '\w scans'
_diffrn_detector_area_resol_mean     ?
_diffrn_reflns_number     8476
_diffrn_reflns_av_R_equivalents     0.0288
_diffrn_reflns_av_unetI/netI     0.0552
_diffrn_reflns_theta_min     3.513
_diffrn_reflns_theta_max     26.372
_diffrn_reflns_theta_full     26.000
_diffrn_measured_fraction_theta_max     0.991
_diffrn_measured_fraction_theta_full     0.992
_diffrn_reflns_limit_h_min     -9
_diffrn_reflns_limit_h_max     15
_diffrn_reflns_limit_k_min     -13
_diffrn_reflns_limit_k_max     6
_diffrn_reflns_limit_l_min     -20
_diffrn_reflns_limit_l_max     22
_diffrn_standards_number     0
_diffrn_standards_interval_count     0
_diffrn_standards_interval_time     0
_diffrn_standards_decay_%     0
_refine_special_details
;
All the H atoms were positioned geometrically (C---H = 0.93--0.97
\%A) and were refined using a riding model, with <i>U</i>~iso~(H) = 1.2
<i>U</i>~eq~(C).
;
_reflns_number_total     4762
_reflns_number_gt     2977
_reflns_threshold_expression     'I > 2\s(I)'
_refine_ls_structure_factor_coef     Fsqd
_refine_ls_matrix_type     full
_refine_ls_R_factor_all     0.0944
_refine_ls_R_factor_gt     0.0479
_refine_ls_wR_factor_gt     0.0964
_refine_ls_wR_factor_ref     0.1168
_refine_ls_goodness_of_fit_ref     1.021
_refine_ls_restrained_S_all     1.021
_refine_ls_number_reflns     4762
_refine_ls_number_parameters     282
_refine_ls_number_restraints     0
_refine_ls_hydrogen_treatment     constr
_refine_ls_weighting_scheme     calc
_refine_ls_weighting_details
              'w=1/[\s^2^(Fo^2^)+(0.0391P)^2^+1.1250P] where P=(Fo^2^+2Fc^2^)/3'
_atom_sites_solution_hydrogens     geom
_atom_sites_solution_primary     dual
_atom_sites_solution_secondary     ?
_refine_ls_shift/su_max     0.001
_refine_ls_shift/su_mean     0.000
_refine_diff_density_max     0.535
_refine_diff_density_min     -0.602
_refine_ls_extinction_method     none
_refine_ls_extinction_coef     .
loop_
    _atom_type_symbol
    _atom_type_description
    _atom_type_scat_dispersion_real
    _atom_type_scat_dispersion_imag
    _atom_type_scat_source
    'C' 'C' 0.0033 0.0016
                         'International Tables Vol C Tables 4.2.6.8 and 6.1.1.4'
    'H' 'H' 0.0000 0.0000
                         'International Tables Vol C Tables 4.2.6.8 and 6.1.1.4'
    'Br' 'Br' -0.2901 2.4595
                         'International Tables Vol C Tables 4.2.6.8 and 6.1.1.4'
    'N' 'N' 0.0061 0.0033
                         'International Tables Vol C Tables 4.2.6.8 and 6.1.1.4'
_computing_data_collection
;
CrysAlis PRO (Agilent, 2012)
;
_computing_cell_refinement
;
CrysAlis PRO (Agilent, 2012)
;
_computing_data_reduction
;
CrysAlis PRO (Agilent, 2012)
;
_computing_structure_solution
;
<i>SHELXT2018/2</i> (Sheldrick, 2015a)
;
_computing_structure_refinement
;
<i>SHELXL2018/3</i> (Sheldrick, 2015b)
;
_computing_molecular_graphics
;
PLATON (Spek, 2020)
;
_computing_publication_material
;
PLATON (Spek, 2020)
;
loop_
    _atom_site_type_symbol
    _atom_site_label
    _atom_site_fract_x
    _atom_site_fract_y
    _atom_site_fract_z
    _atom_site_U_iso_or_equiv
    _atom_site_adp_type
    _atom_site_calc_flag
    _atom_site_occupancy
    _atom_site_disorder_assembly
    _atom_site_disorder_group
    Br Br1 0.95429(3) 0.61601(5) 0.10095(2) 0.0858(2) Uani d 1 . .
    N N1 0.6358(2) 0.3480(3) 0.52774(13) 0.0483(7) Uani d 1 . .
    C C6 0.6913(2) 0.4055(3) 0.59604(15) 0.0397(7) Uani d 1 . .
    C C12 0.5429(2) 0.2704(3) 0.52127(15) 0.0403(7) Uani d 1 . .
    C C5 0.6402(2) 0.4278(3) 0.65293(16) 0.0457(8) Uani d 1 . .
    H H16 0.567720 0.403893 0.646045 0.055 Uiso calc 1 . .
    C C25 0.6902(2) 0.4777(3) 0.43321(15) 0.0425(7) Uani d 1 . .
    H H2 0.668430 0.550728 0.453992 0.051 Uiso calc 1 . .
    C C1 0.7982(2) 0.4448(3) 0.60737(16) 0.0462(8) Uani d 1 . .
    H H20 0.833360 0.432118 0.569297 0.055 Uiso calc 1 . .
    C C24 0.7358(2) 0.4858(3) 0.37282(15) 0.0389(7) Uani d 1 . .
    C C16 0.7665(2) 0.3769(3) 0.34112(15) 0.0417(7) Uani d 1 . .
    C C4 0.6958(3) 0.4849(3) 0.71935(17) 0.0510(8) Uani d 1 . .
    H H17 0.660812 0.498929 0.757410 0.061 Uiso calc 1 . .
    C C22 0.8134(2) 0.5466(3) 0.27537(15) 0.0415(7) Uani d 1 . .
    C C17 0.8142(2) 0.4145(3) 0.27948(16) 0.0429(7) Uani d 1 . .
    C C23 0.7604(2) 0.6046(3) 0.33320(15) 0.0420(7) Uani d 1 . .
    C C21 0.8555(2) 0.6077(3) 0.22258(16) 0.0489(8) Uani d 1 . .
    H H6 0.856900 0.696032 0.220138 0.059 Uiso calc 1 . .
    C C7 0.5403(2) 0.1756(3) 0.57312(17) 0.0502(8) Uani d 1 . .
    H H22 0.600767 0.161627 0.614011 0.060 Uiso calc 1 . .
    C C13 0.6774(2) 0.3589(3) 0.46244(16) 0.0439(7) Uani d 1 . .
    C C26 0.6551(3) 0.6756(3) 0.29330(19) 0.0572(9) Uani d 1 . .
    H H30A 0.620478 0.704973 0.331615 0.069 Uiso calc 1 . .
    H H30B 0.674493 0.750156 0.268381 0.069 Uiso calc 1 . .
    C C11 0.4529(3) 0.2877(3) 0.46116(17) 0.0525(8) Uani d 1 . .
    H H26 0.453256 0.350736 0.425475 0.063 Uiso calc 1 . .
    C C3 0.8025(3) 0.5218(3) 0.73041(19) 0.0550(9) Uani d 1 . .
    H H18 0.840137 0.559872 0.775801 0.066 Uiso calc 1 . .
    C C14 0.7071(3) 0.2511(3) 0.43068(17) 0.0538(9) Uani d 1 . .
    H H13 0.697315 0.171879 0.450604 0.065 Uiso calc 1 . .
    C C2 0.8527(3) 0.5018(3) 0.67364(18) 0.0530(8) Uani d 1 . .
    H H19 0.924772 0.527292 0.680377 0.064 Uiso calc 1 . .
    C C15 0.7516(3) 0.2588(3) 0.36916(18) 0.0534(8) Uani d 1 . .
    H H12 0.770937 0.185547 0.347291 0.064 Uiso calc 1 . .
    C C28 0.8353(3) 0.6960(3) 0.38836(18) 0.0554(9) Uani d 1 . .
    H H28A 0.853799 0.765901 0.359389 0.066 Uiso calc 1 . .
    H H28B 0.795045 0.731182 0.421969 0.066 Uiso calc 1 . .
    C C18 0.8542(3) 0.3425(3) 0.22966(17) 0.0538(9) Uani d 1 . .
    H H9 0.853886 0.254087 0.232049 0.065 Uiso calc 1 . .
    C C20 0.8952(2) 0.5344(4) 0.17374(16) 0.0534(9) Uani d 1 . .
    C C19 0.8947(3) 0.4046(4) 0.17605(17) 0.0594(10) Uani d 1 . .
    H H8 0.921608 0.357949 0.141644 0.071 Uiso calc 1 . .
    C C10 0.3627(3) 0.2128(4) 0.4534(2) 0.0614(10) Uani d 1 . .
    H H25 0.302388 0.225092 0.412174 0.074 Uiso calc 1 . .
    C C8 0.4492(3) 0.1026(3) 0.5645(2) 0.0616(9) Uani d 1 . .
    H H23 0.448149 0.039306 0.599897 0.074 Uiso calc 1 . .
    C C9 0.3599(3) 0.1205(4) 0.5050(2) 0.0631(10) Uani d 1 . .
    H H24 0.297871 0.070585 0.499736 0.076 Uiso calc 1 . .
    C C27 0.5732(3) 0.5986(4) 0.2352(2) 0.0750(12) Uani d 1 . .
    H H31A 0.603564 0.576906 0.193923 0.112 Uiso calc 1 . .
    H H31B 0.507957 0.647711 0.216245 0.112 Uiso calc 1 . .
    H H31C 0.556058 0.522199 0.258433 0.112 Uiso calc 1 . .
    C C29 0.9385(3) 0.6393(4) 0.4357(2) 0.0774(12) Uani d 1 . .
    H H29A 0.974601 0.593977 0.403666 0.116 Uiso calc 1 . .
    H H29B 0.922103 0.581655 0.471999 0.116 Uiso calc 1 . .
    H H29C 0.985418 0.705712 0.462089 0.116 Uiso calc 1 . .
loop_
    _atom_site_aniso_label
    _atom_site_aniso_U_11
    _atom_site_aniso_U_22
    _atom_site_aniso_U_33
    _atom_site_aniso_U_12
    _atom_site_aniso_U_13
    _atom_site_aniso_U_23
    Br1 0.0712(3) 0.1406(5) 0.0560(2) -0.0011(3) 0.03493(19) 0.0268(2)
    N1 0.0527(15) 0.0639(18) 0.0314(13) -0.0212(14) 0.0167(11) -0.0053(12)
    C6 0.0426(16) 0.0447(18) 0.0320(14) -0.0033(15) 0.0100(12) 0.0057(14)
    C12 0.0406(15) 0.0489(19) 0.0327(15) -0.0046(15) 0.0121(12) -0.0013(14)
    C5 0.0433(16) 0.056(2) 0.0402(16) -0.0045(16) 0.0147(13) 0.0002(15)
    C25 0.0476(17) 0.0478(19) 0.0346(15) -0.0043(16) 0.0155(13) -0.0045(14)
    C1 0.0435(16) 0.058(2) 0.0377(16) -0.0037(16) 0.0123(13) 0.0026(15)
    C24 0.0422(16) 0.0428(18) 0.0326(14) -0.0032(15) 0.0114(12) 0.0000(14)
    C16 0.0496(17) 0.0450(19) 0.0338(15) -0.0045(16) 0.0167(13) -0.0039(14)
    C4 0.064(2) 0.051(2) 0.0419(17) 0.0019(18) 0.0213(15) -0.0049(16)
    C22 0.0375(15) 0.056(2) 0.0310(14) -0.0012(16) 0.0099(12) 0.0033(14)
    C17 0.0428(16) 0.055(2) 0.0339(15) -0.0055(16) 0.0153(13) -0.0044(15)
    C23 0.0485(17) 0.0449(18) 0.0355(15) -0.0003(16) 0.0162(13) 0.0021(14)
    C21 0.0434(16) 0.067(2) 0.0377(16) -0.0026(17) 0.0133(13) 0.0083(16)
    C7 0.0452(18) 0.056(2) 0.0460(18) -0.0095(17) 0.0069(14) 0.0107(16)
    C13 0.0485(17) 0.053(2) 0.0332(15) -0.0129(16) 0.0153(13) -0.0025(14)
    C26 0.058(2) 0.060(2) 0.058(2) 0.0127(19) 0.0254(17) 0.0139(18)
    C11 0.0548(19) 0.060(2) 0.0405(17) -0.0001(18) 0.0084(15) 0.0087(16)
    C3 0.064(2) 0.049(2) 0.0468(18) -0.0053(19) 0.0054(16) -0.0097(16)
    C14 0.074(2) 0.0434(19) 0.0515(19) -0.0135(18) 0.0290(17) 0.0006(16)
    C2 0.0447(17) 0.059(2) 0.052(2) -0.0061(17) 0.0069(15) 0.0015(17)
    C15 0.072(2) 0.0405(19) 0.0551(19) -0.0057(18) 0.0306(17) -0.0086(16)
    C28 0.067(2) 0.051(2) 0.0523(19) -0.0091(19) 0.0234(17) -0.0034(17)
    C18 0.0571(19) 0.062(2) 0.0465(18) -0.0045(18) 0.0215(15) -0.0113(17)
    C20 0.0428(17) 0.087(3) 0.0330(16) -0.002(2) 0.0141(13) 0.0087(18)
    C19 0.0536(19) 0.091(3) 0.0381(17) -0.003(2) 0.0211(15) -0.0135(19)
    C10 0.0425(18) 0.078(3) 0.056(2) 0.000(2) 0.0001(15) -0.009(2)
    C8 0.064(2) 0.059(2) 0.064(2) -0.014(2) 0.0204(18) 0.0081(19)
    C9 0.0455(19) 0.070(3) 0.074(2) -0.0159(19) 0.0153(18) -0.012(2)
    C27 0.050(2) 0.115(3) 0.058(2) 0.007(2) 0.0118(17) 0.004(2)
    C29 0.059(2) 0.100(3) 0.068(2) -0.005(2) 0.0079(19) -0.018(2)
_geom_special_details
;
 All esds (except the esd in the dihedral angle between two l.s. planes)
 are estimated using the full covariance matrix.  The cell esds are taken
 into account individually in the estimation of esds in distances, angles
 and torsion angles; correlations between esds in cell parameters are only
 used when they are defined by crystal symmetry.  An approximate (isotropic)
 treatment of cell esds is used for estimating esds involving l.s. planes.
;
loop_
    _geom_bond_atom_site_label_1
    _geom_bond_atom_site_label_2
    _geom_bond_site_symmetry_2
    _geom_bond_distance
    _geom_bond_publ_flag
    Br1 C20 . 1.896(3) ?
    N1 C6 . 1.397(4) ?
    N1 C12 . 1.413(4) ?
    N1 C13 . 1.431(3) ?
    C6 C1 . 1.381(4) ?
    C6 C5 . 1.383(4) ?
    C12 C11 . 1.371(4) ?
    C12 C7 . 1.380(4) ?
    C5 C4 . 1.369(4) ?
    C5 H16 . 0.9300 ?
    C25 C24 . 1.376(4) ?
    C25 C13 . 1.385(4) ?
    C25 H2 . 0.9300 ?
    C1 C2 . 1.363(4) ?
    C1 H20 . 0.9300 ?
    C24 C16 . 1.385(4) ?
    C24 C23 . 1.517(4) ?
    C16 C15 . 1.375(4) ?
    C16 C17 . 1.466(4) ?
    C4 C3 . 1.373(4) ?
    C4 H17 . 0.9300 ?
    C22 C21 . 1.378(4) ?
    C22 C17 . 1.391(4) ?
    C22 C23 . 1.522(4) ?
    C17 C18 . 1.380(4) ?
    C23 C28 . 1.527(4) ?
    C23 C26 . 1.536(4) ?
    C21 C20 . 1.372(4) ?
    C21 H6 . 0.9300 ?
    C7 C8 . 1.363(4) ?
    C7 H22 . 0.9300 ?
    C13 C14 . 1.371(4) ?
    C26 C27 . 1.509(5) ?
    C26 H30A . 0.9700 ?
    C26 H30B . 0.9700 ?
    C11 C10 . 1.367(4) ?
    C11 H26 . 0.9300 ?
    C3 C2 . 1.370(4) ?
    C3 H18 . 0.9300 ?
    C14 C15 . 1.387(4) ?
    C14 H13 . 0.9300 ?
    C2 H19 . 0.9300 ?
    C15 H12 . 0.9300 ?
    C28 C29 . 1.491(5) ?
    C28 H28A . 0.9700 ?
    C28 H28B . 0.9700 ?
    C18 C19 . 1.384(4) ?
    C18 H9 . 0.9300 ?
    C20 C19 . 1.365(5) ?
    C19 H8 . 0.9300 ?
    C10 C9 . 1.359(5) ?
    C10 H25 . 0.9300 ?
    C8 C9 . 1.360(5) ?
    C8 H23 . 0.9300 ?
    C9 H24 . 0.9300 ?
    C27 H31A . 0.9600 ?
    C27 H31B . 0.9600 ?
    C27 H31C . 0.9600 ?
    C29 H29A . 0.9600 ?
    C29 H29B . 0.9600 ?
    C29 H29C . 0.9600 ?
loop_
    _geom_angle_atom_site_label_1
    _geom_angle_atom_site_label_2
    _geom_angle_atom_site_label_3
    _geom_angle_site_symmetry_1
    _geom_angle_site_symmetry_3
    _geom_angle
    _geom_angle_publ_flag
    C6 N1 C12 . . 122.5(2) ?
    C6 N1 C13 . . 119.9(2) ?
    C12 N1 C13 . . 117.5(2) ?
    C1 C6 C5 . . 118.4(3) ?
    C1 C6 N1 . . 120.5(2) ?
    C5 C6 N1 . . 121.1(3) ?
    C11 C12 C7 . . 118.5(3) ?
    C11 C12 N1 . . 119.4(3) ?
    C7 C12 N1 . . 122.1(3) ?
    C4 C5 C6 . . 120.3(3) ?
    C4 C5 H16 . . 119.9 ?
    C6 C5 H16 . . 119.9 ?
    C24 C25 C13 . . 118.8(3) ?
    C24 C25 H2 . . 120.6 ?
    C13 C25 H2 . . 120.6 ?
    C2 C1 C6 . . 120.8(3) ?
    C2 C1 H20 . . 119.6 ?
    C6 C1 H20 . . 119.6 ?
    C25 C24 C16 . . 120.6(3) ?
    C25 C24 C23 . . 128.0(3) ?
    C16 C24 C23 . . 111.4(2) ?
    C15 C16 C24 . . 120.6(3) ?
    C15 C16 C17 . . 130.9(3) ?
    C24 C16 C17 . . 108.5(3) ?
    C5 C4 C3 . . 120.8(3) ?
    C5 C4 H17 . . 119.6 ?
    C3 C4 H17 . . 119.6 ?
    C21 C22 C17 . . 120.3(3) ?
    C21 C22 C23 . . 128.5(3) ?
    C17 C22 C23 . . 111.2(2) ?
    C18 C17 C22 . . 120.8(3) ?
    C18 C17 C16 . . 131.0(3) ?
    C22 C17 C16 . . 108.2(3) ?
    C24 C23 C22 . . 100.7(2) ?
    C24 C23 C28 . . 112.0(2) ?
    C22 C23 C28 . . 113.3(2) ?
    C24 C23 C26 . . 111.2(2) ?
    C22 C23 C26 . . 110.8(2) ?
    C28 C23 C26 . . 108.6(3) ?
    C20 C21 C22 . . 118.0(3) ?
    C20 C21 H6 . . 121.0 ?
    C22 C21 H6 . . 121.0 ?
    C8 C7 C12 . . 120.1(3) ?
    C8 C7 H22 . . 119.9 ?
    C12 C7 H22 . . 119.9 ?
    C14 C13 C25 . . 120.6(3) ?
    C14 C13 N1 . . 119.3(3) ?
    C25 C13 N1 . . 120.0(3) ?
    C27 C26 C23 . . 115.1(3) ?
    C27 C26 H30A . . 108.5 ?
    C23 C26 H30A . . 108.5 ?
    C27 C26 H30B . . 108.5 ?
    C23 C26 H30B . . 108.5 ?
    H30A C26 H30B . . 107.5 ?
    C10 C11 C12 . . 120.3(3) ?
    C10 C11 H26 . . 119.8 ?
    C12 C11 H26 . . 119.8 ?
    C2 C3 C4 . . 119.0(3) ?
    C2 C3 H18 . . 120.5 ?
    C4 C3 H18 . . 120.5 ?
    C13 C14 C15 . . 120.7(3) ?
    C13 C14 H13 . . 119.6 ?
    C15 C14 H13 . . 119.6 ?
    C1 C2 C3 . . 120.6(3) ?
    C1 C2 H19 . . 119.7 ?
    C3 C2 H19 . . 119.7 ?
    C16 C15 C14 . . 118.7(3) ?
    C16 C15 H12 . . 120.6 ?
    C14 C15 H12 . . 120.6 ?
    C29 C28 C23 . . 115.4(3) ?
    C29 C28 H28A . . 108.4 ?
    C23 C28 H28A . . 108.4 ?
    C29 C28 H28B . . 108.4 ?
    C23 C28 H28B . . 108.4 ?
    H28A C28 H28B . . 107.5 ?
    C17 C18 C19 . . 118.5(3) ?
    C17 C18 H9 . . 120.7 ?
    C19 C18 H9 . . 120.7 ?
    C19 C20 C21 . . 122.4(3) ?
    C19 C20 Br1 . . 118.7(3) ?
    C21 C20 Br1 . . 118.9(3) ?
    C20 C19 C18 . . 119.9(3) ?
    C20 C19 H8 . . 120.0 ?
    C18 C19 H8 . . 120.0 ?
    C9 C10 C11 . . 121.0(3) ?
    C9 C10 H25 . . 119.5 ?
    C11 C10 H25 . . 119.5 ?
    C9 C8 C7 . . 121.2(3) ?
    C9 C8 H23 . . 119.4 ?
    C7 C8 H23 . . 119.4 ?
    C10 C9 C8 . . 118.8(3) ?
    C10 C9 H24 . . 120.6 ?
    C8 C9 H24 . . 120.6 ?
    C26 C27 H31A . . 109.5 ?
    C26 C27 H31B . . 109.5 ?
    H31A C27 H31B . . 109.5 ?
    C26 C27 H31C . . 109.5 ?
    H31A C27 H31C . . 109.5 ?
    H31B C27 H31C . . 109.5 ?
    C28 C29 H29A . . 109.5 ?
    C28 C29 H29B . . 109.5 ?
    H29A C29 H29B . . 109.5 ?
    C28 C29 H29C . . 109.5 ?
    H29A C29 H29C . . 109.5 ?
    H29B C29 H29C . . 109.5 ?
loop_
    _geom_torsion_atom_site_label_1
    _geom_torsion_atom_site_label_2
    _geom_torsion_atom_site_label_3
    _geom_torsion_atom_site_label_4
    _geom_torsion_site_symmetry_1
    _geom_torsion_site_symmetry_2
    _geom_torsion_site_symmetry_3
    _geom_torsion_site_symmetry_4
    _geom_torsion
    _geom_torsion_publ_flag
    C12 N1 C6 C1 . . . . 158.9(3) ?
    C13 N1 C6 C1 . . . . -16.4(4) ?
    C12 N1 C6 C5 . . . . -22.9(4) ?
    C13 N1 C6 C5 . . . . 161.8(3) ?
    C6 N1 C12 C11 . . . . 133.9(3) ?
    C13 N1 C12 C11 . . . . -50.7(4) ?
    C6 N1 C12 C7 . . . . -47.1(4) ?
    C13 N1 C12 C7 . . . . 128.2(3) ?
    C1 C6 C5 C4 . . . . -1.4(5) ?
    N1 C6 C5 C4 . . . . -179.6(3) ?
    C5 C6 C1 C2 . . . . 1.3(5) ?
    N1 C6 C1 C2 . . . . 179.5(3) ?
    C13 C25 C24 C16 . . . . 1.0(4) ?
    C13 C25 C24 C23 . . . . -178.2(3) ?
    C25 C24 C16 C15 . . . . 0.4(4) ?
    C23 C24 C16 C15 . . . . 179.7(3) ?
    C25 C24 C16 C17 . . . . -178.8(3) ?
    C23 C24 C16 C17 . . . . 0.5(3) ?
    C6 C5 C4 C3 . . . . 0.5(5) ?
    C21 C22 C17 C18 . . . . -1.8(5) ?
    C23 C22 C17 C18 . . . . 177.1(3) ?
    C21 C22 C17 C16 . . . . 179.0(3) ?
    C23 C22 C17 C16 . . . . -2.1(3) ?
    C15 C16 C17 C18 . . . . 2.8(6) ?
    C24 C16 C17 C18 . . . . -178.1(3) ?
    C15 C16 C17 C22 . . . . -178.1(3) ?
    C24 C16 C17 C22 . . . . 1.0(3) ?
    C25 C24 C23 C22 . . . . 177.6(3) ?
    C16 C24 C23 C22 . . . . -1.7(3) ?
    C25 C24 C23 C28 . . . . 56.9(4) ?
    C16 C24 C23 C28 . . . . -122.4(3) ?
    C25 C24 C23 C26 . . . . -64.9(4) ?
    C16 C24 C23 C26 . . . . 115.8(3) ?
    C21 C22 C23 C24 . . . . -178.9(3) ?
    C17 C22 C23 C24 . . . . 2.3(3) ?
    C21 C22 C23 C28 . . . . -59.1(4) ?
    C17 C22 C23 C28 . . . . 122.1(3) ?
    C21 C22 C23 C26 . . . . 63.3(4) ?
    C17 C22 C23 C26 . . . . -115.5(3) ?
    C17 C22 C21 C20 . . . . 1.5(4) ?
    C23 C22 C21 C20 . . . . -177.1(3) ?
    C11 C12 C7 C8 . . . . -0.7(5) ?
    N1 C12 C7 C8 . . . . -179.7(3) ?
    C24 C25 C13 C14 . . . . -1.6(4) ?
    C24 C25 C13 N1 . . . . 176.6(3) ?
    C6 N1 C13 C14 . . . . 118.5(3) ?
    C12 N1 C13 C14 . . . . -57.0(4) ?
    C6 N1 C13 C25 . . . . -59.7(4) ?
    C12 N1 C13 C25 . . . . 124.8(3) ?
    C24 C23 C26 C27 . . . . -57.7(3) ?
    C22 C23 C26 C27 . . . . 53.5(4) ?
    C28 C23 C26 C27 . . . . 178.6(3) ?
    C7 C12 C11 C10 . . . . 0.3(5) ?
    N1 C12 C11 C10 . . . . 179.3(3) ?
    C5 C4 C3 C2 . . . . 0.6(5) ?
    C25 C13 C14 C15 . . . . 0.7(5) ?
    N1 C13 C14 C15 . . . . -177.5(3) ?
    C6 C1 C2 C3 . . . . -0.2(5) ?
    C4 C3 C2 C1 . . . . -0.7(5) ?
    C24 C16 C15 C14 . . . . -1.2(5) ?
    C17 C16 C15 C14 . . . . 177.7(3) ?
    C13 C14 C15 C16 . . . . 0.7(5) ?
    C24 C23 C28 C29 . . . . 52.8(4) ?
    C22 C23 C28 C29 . . . . -60.3(4) ?
    C26 C23 C28 C29 . . . . 176.1(3) ?
    C22 C17 C18 C19 . . . . 0.8(5) ?
    C16 C17 C18 C19 . . . . 179.8(3) ?
    C22 C21 C20 C19 . . . . -0.3(5) ?
    C22 C21 C20 Br1 . . . . -179.6(2) ?
    C21 C20 C19 C18 . . . . -0.7(5) ?
    Br1 C20 C19 C18 . . . . 178.6(2) ?
    C17 C18 C19 C20 . . . . 0.5(5) ?
    C12 C11 C10 C9 . . . . 0.4(5) ?
    C12 C7 C8 C9 . . . . 0.4(5) ?
    C11 C10 C9 C8 . . . . -0.8(5) ?
    C7 C8 C9 C10 . . . . 0.4(6) ?
loop_
    _geom_hbond_atom_site_label_D
    _geom_hbond_atom_site_label_H
    _geom_hbond_atom_site_label_A
    _geom_hbond_site_symmetry_A
    _geom_hbond_distance_DH
    _geom_hbond_distance_HA
    _geom_hbond_distance_DA
    _geom_hbond_angle_DHA
    C2 H19 Cg5 3_766 0.93 2.87 3.692(4) 148
_shelx_space_group_comment
;
The symmetry employed for this shelxl refinement is uniquely defined
by the following loop, which should always be used as a source of
symmetry information in preference to the above space-group names.
They are only intended as comments.
;
_shelx_estimated_absorpt_T_min     0.562
_shelx_estimated_absorpt_T_max     0.633
_shelx_hkl_file
;
   0   0   3 681.620 152.335   2
   0   0   4 94618.8 1700.68   2
   0   0   5-155.776 142.688   2
   0   0   6 482371. 4800.68   2
   0   0   7-173.585 268.085   2
   0   0   8 3020.79 503.421   2
   0   0   9 257.612 276.100   2
   0   0  10 45046.1 1934.34   2
   0   0  11-88.3289 336.125   2
   0   0  12 3669.36 692.808   2
   0   0  13-261.226 420.069   2
   0   0  14 37818.0 2143.52   2
   0   0  15-244.223 561.486   2
   0   0  16 73899.5 3314.34   2
   0   0  17 49.3515 515.227   2
   0   0  18 40397.7 2602.23   2
   0   0  19-115.250 684.338   2
   0   0  20 2120.13 849.457   2
   0   0  21 223.262 767.349   2
   0   0  22 1197.83 1016.77   2
   0  -1   3 66872.6 1403.46   2
   0   1   3 62818.9 1186.40   2
   0   1   4 62682.3 1335.05   2
   0  -1   4 65900.1 1537.89   2
   0   1   5 153046. 2436.67   2
   0  -1   5 159188. 2646.21   2
   0   1   6 44690.0 1457.98   2
   0  -1   6 48164.4 1599.19   2
   0   1  -7 4485.30 239.734   1
   0  -1   7 5213.36 601.678   2
   0   1   7 4566.93 549.949   2
   0   1   8 39501.1 1566.02   2
   0  -1   8 40591.3 1696.94   2
   0   1   8 38771.4 912.732   1
   0   1   9 37776.0 1647.30   2
   0  -1   9 40147.5 1794.71   2
   0   1   9 37262.4 926.714   1
   0  -1  10 4605.56 728.496   2
   0   1  10 3937.74 317.854   1
   0   1  10 3530.10 574.517   2
   0   1  11 141200. 3567.50   2
   0   1  11 139794. 1858.12   1
   0  -1  11 142604. 3715.27   2
   0  -1  12 4221.66 729.586   2
   0   1  12 4105.30 328.364   1
   0   1  12 4515.19 789.007   2
   0  -1  13 4456.95 765.171   2
   0   1  13 5564.67 832.335   2
   0   1  14 832.998 474.294   2
   0  -1  14 1021.89 544.416   2
   0   1  15 5186.49 866.591   2
   0  -1  15 4647.62 945.106   2
   0  -1  16 18427.2 1736.88   2
   0   1  16 18617.9 1637.18   2
   0  -1  17 250.700 732.709   2
   0   1  17 193.314 616.387   2
   0  -1  18 13898.8 1676.69   2
   0   1  18 14108.2 1597.31   2
   0  -1  19 1258.38 729.871   2
   0   1  19 94.5753 611.097   2
   0  -1  20 1143.31 917.682   2
   0   1  20 1074.54 924.751   2
   0  -1  21 4159.88 957.859   2
   0   1  21 7286.97 1439.51   2
   0  -1  22 984.668 1028.99   2
   0   1  22-302.486 753.056   2
   0  -2   1 495305. 3381.60   3
   0  -2   3 367431. 3779.18   2
   0  -2   3 374837. 3318.35   3
   0   2  -3 367545. 3402.03   3
   0   2   4 11272.7 616.188   2
   0  -2   4 10435.1 649.575   3
   0   2  -4 9880.57 626.159   3
   0  -2   4 11292.4 734.636   2
   0   2  -5 1091.24 245.698   3
   0   2   5 1628.80 300.462   2
   0  -2   5 1016.37 266.252   2
   0   2   6 3222.02 366.421   2
   0   2  -6 2950.99 380.258   3
   0  -2   6 3345.54 506.750   2
   0   2  -7 316744. 4172.67   3
   0  -2   7 327197. 4655.73   2
   0   2   7 318020. 4187.55   2
   0  -2   8 1331.80 465.559   2
   0   2   8-22.1788 228.166   2
   0  -2   9 42846.3 1941.12   2
   0   2   9 40843.6 1684.13   2
   0   2 -10 7481.47 376.512   1
   0   2  10 7833.44 781.969   2
   0  -2  10 7570.40 940.105   2
   0   2  11 110006. 3105.49   2
   0   2  11 103648. 1969.43   1
   0  -2  11 113819. 3431.07   2
   0   2  12 28352.1 1676.38   2
   0   2  12 24454.0 1000.24   1
   0  -2  12 27427.1 1781.37   2
   0  -2  13 97388.6 3474.50   2
   0   2  13 99336.1 3241.56   2
   0   2  13 90613.9 1877.22   1
   0  -2  14-132.490 477.508   2
   0   2  14 1148.11 548.169   2
   0  -2  15-153.104 588.840   2
   0   2  15 500.775 523.631   2
   0   2  16 3616.29 826.471   2
   0  -2  16 2015.92 938.912   2
   0  -2  17 41928.2 2689.00   2
   0   2  17 39339.3 2464.38   2
   0  -2  18 10108.5 1439.09   2
   0   2  18 9438.03 1351.51   2
   0  -2  19 2139.15 711.541   2
   0   2  19 2409.82 745.091   2
   0  -2  20-205.974 788.572   2
   0   2  20 1023.95 705.455   2
   0  -2  21 7248.52 1592.67   2
   0   2  21 6465.40 1402.97   2
   0   2  22 2831.39 1085.46   2
   0  -3   0 67.6241 132.596   3
   0  -3   1 60767.0 1454.18   3
   0   3  -1 60200.9 1528.31   3
   0  -3   2 1269.06 234.303   3
   0   3  -2 1459.05 268.166   3
   0  -3  -3 127565. 2124.96   2
   0  -3   3 130089. 2584.95   2
   0  -3   3 130034. 2266.15   3
   0   3  -3 133433. 2353.23   3
   0  -3   4 4164.42 455.488   3
   0  -3  -4 4779.48 434.687   2
   0   3  -4 4877.01 473.275   3
   0  -3   4 4789.71 575.467   2
   0  -3  -5 80999.4 1934.06   2
   0  -3   5 78908.6 2259.88   2
   0   3  -5 80739.6 2020.16   3
   0  -3   5 80901.7 1979.97   3
   0  -3  -6 13601.4 859.752   2
   0   3   6 14223.5 840.560   2
   0  -3   6 12402.9 930.257   2
   0   3  -6 12724.9 870.097   3
   0  -3   7 81968.0 2502.52   2
   0   3   7 75866.0 2111.82   2
   0  -3   8 162301. 3699.16   2
   0   3   8 159361. 3236.50   2
   0   3   9 136155. 3146.61   2
   0  -3   9 139946. 3681.44   2
   0   3  10 16199.1 1156.61   2
   0  -3  10 16975.9 1337.42   2
   0  -3  11-639.733 521.502   2
   0   3  11 132.162 307.719   2
   0   3 -12 36668.9 955.140   1
   0   3  12 38701.5 1958.05   2
   0  -3  12 37472.1 2188.28   2
   0   3 -13 7547.60 391.907   1
   0   3  13 8524.11 989.112   2
   0  -3  13 7886.81 1176.95   2
   0   3  14 19762.2 1581.76   2
   0  -3  14 20516.3 1801.00   2
   0  -3  15 2524.27 873.344   2
   0   3  15 2674.00 819.655   2
   0   3  16 1213.32 487.781   2
   0  -3  16 1776.21 713.443   2
   0  -3  17 19501.2 1967.51   2
   0   3  17 18241.6 1714.30   2
   0  -3  18 3534.35 935.448   2
   0   3  18 3490.40 889.903   2
   0   3  19 1126.13 803.006   2
   0  -3  19 1586.77 779.634   2
   0  -3  20 1091.66 1004.46   2
   0   3  20-45.8650 649.826   2
   0   3  21 1188.86 867.287   2
   0  -3  21 679.315 860.067   2
   0   3  22 98.9943 764.326   2
   0  -4   0 254106. 3597.63   3
   0  -4   1 33166.1 1272.48   3
   0   4  -1 30528.5 1280.51   3
   0  -4  -1 31949.3 1306.20   3
   0   4  -2 24037.1 1117.80   3
   0  -4   2 24737.9 1123.46   3
   0   4  -3 6757.42 601.032   3
   0  -4   3 6849.66 594.834   3
   0  -4   4 35302.5 1389.79   3
   0  -4  -4 34889.2 1279.09   2
   0  -4   4 36542.1 1599.61   2
   0   4  -4 35913.9 1382.57   3
   0  -4   5 473.412 268.548   2
   0   4  -5 852.918 266.790   3
   0  -4   5 996.247 316.711   3
   0  -4  -5 1093.56 305.097   2
   0  -4  -6 27339.9 1277.67   2
   0  -4   6 28822.3 1557.90   2
   0  -4   6 27396.8 1306.73   3
   0  -4   7 27895.5 1562.58   2
   0  -4   7 30317.5 1422.74   3
   0   4   8 6980.09 721.065   2
   0  -4   8 6739.51 960.183   2
   0   4   9 6421.85 765.953   2
   0  -4   9 6093.05 868.643   2
   0  -4  10 65795.0 2749.50   2
   0   4  10 70669.1 2474.07   2
   0  -4  11 9263.79 1127.27   2
   0   4  11 9019.22 956.485   2
   0   4  12 14832.0 1251.27   2
   0  -4  12 13945.7 1464.07   2
   0  -4  13 10510.1 1307.07   2
   0   4  13 10406.8 1134.48   2
   0   4  14 25037.2 1736.11   2
   0  -4  14 27067.6 2081.08   2
   0  -4  15 4681.05 976.902   2
   0   4  15 6278.65 1027.28   2
   0  -4  16 34359.2 2527.08   2
   0   4  16 35317.4 2281.47   2
   0  -4  17 5397.05 1058.14   2
   0   4  17 6599.06 1132.02   2
   0  -4  18 4159.17 1072.85   2
   0   4  18 5004.89 1109.31   2
   0  -4  19 2840.83 959.174   2
   0   4  19 3764.71 976.058   2
   0   4  20 12643.2 1649.15   2
   0  -4  20 10503.1 1686.74   2
   0   4  21 2304.90 1056.33   2
   0  -4  21 91.4214 870.190   2
   0   4  22 161.854 740.566   2
   0  -5   0 330.631 288.392   3
   0  -5   1 135630. 2893.90   3
   0  -5  -1 140625. 3111.82   3
   0  -5   2 1188.31 364.367   3
   0   5  -2 555.230 307.207   3
   0   5  -3 4184.52 500.892   3
   0  -5   3 4376.53 557.261   3
   0  -5   4 2881.63 536.556   2
   0  -5   4 2376.32 459.351   3
   0  -5  -4 2332.07 388.447   2
   0  -5   5 9684.01 809.864   3
   0  -5  -5 9510.00 748.262   2
   0  -5   5 10520.1 1019.42   2
   0  -5   6 49235.5 2130.89   2
   0  -5   6 48218.8 1896.96   3
   0  -5   7 21278.7 1439.95   2
   0  -5   7 21357.9 1264.47   3
   0  -5   8 2802.46 686.223   2
   0  -5   8 2595.05 539.534   3
   0  -5   9 96979.4 3346.70   2
   0  -5  10 13349.1 1294.87   2
   0  -5  11 3098.30 702.113   2
   0  -5  12 27605.5 2017.75   2
   0   5  13 5137.00 860.346   2
   0  -5  13 3273.17 816.068   2
   0  -5  14 3377.13 946.650   2
   0   5  14 4059.20 825.094   2
   0  -5  15 3312.31 950.766   2
   0   5  15 2956.36 720.865   2
   0   5  16 10823.8 1299.41   2
   0  -5  16 9833.53 1505.53   2
   0  -5  17-299.439 656.134   2
   0   5  17 1274.24 741.383   2
   0   5  18 12771.8 1588.62   2
   0  -5  18 13755.3 1897.93   2
   0  -5  19 886.353 890.877   2
   0   5  19 630.534 617.569   2
   0  -5  20 100.175 924.215   2
   0   5  20 1706.05 953.442   2
   0   5  21-892.847 870.202   2
   0  -6   0 15599.2 1121.17   3
   0  -6  -1 1240.62 348.463   3
   0  -6   1 1578.70 361.602   3
   0  -6   2 3463.44 612.979   3
   0  -6  -2 3040.06 601.194   3
   0  -6   3 36889.0 1698.96   3
   0  -6   4 18085.4 1213.31   3
   0  -6   4 17416.3 1315.34   2
   0  -6   5 925.867 400.349   3
   0  -6   5 379.950 356.988   2
   0  -6   6 2454.79 597.068   2
   0  -6   6 2657.85 530.152   3
   0  -6   7 57786.0 2702.22   2
   0  -6   7 57480.6 2294.30   3
   0  -6   8 332.301 466.422   2
   0  -6   8 240.400 308.163   3
   0  -6   9 6786.31 1065.66   2
   0  -6  10 2535.00 726.403   2
   0  -6  11 2301.29 734.515   2
   0  -6  12 9476.89 1357.69   2
   0  -6  13 2935.58 987.955   2
   0  -6  14-93.7154 607.648   2
   0  -6  15 1661.57 846.967   2
   0  -6  16 5155.94 1191.37   2
   0  -6  17 1588.07 1005.34   2
   0  -6  18 1287.28 867.050   2
   0  -6  19-71.7849 1039.45   2
   0  -6  20 1113.34 955.604   2
   0  -7   0-75.2225 307.637   3
   0  -7   1 826.105 362.813   3
   0  -7  -1 854.695 417.287   3
   0  -7   2 27804.5 1584.77   3
   0  -7  -2 28185.5 1717.97   3
   0  -7   3 2730.65 540.286   3
   0  -7  -3 3601.40 728.696   3
   0  -7   4 2553.59 657.647   2
   0  -7   4 1960.81 484.668   3
   0  -7   5 11863.0 1250.77   2
   0  -7   5 11613.9 1077.62   3
   0  -7   6 1742.51 503.093   3
   0  -7   6 2558.99 701.735   2
   0  -7   7 4041.50 843.949   2
   0  -7   7 3536.07 719.240   3
   0  -7   8 68032.2 2989.14   2
   0  -7   8 62105.0 2553.94   3
   0  -7   9 29498.8 1834.24   3
   0  -7   9 33255.5 2182.99   2
   0  -7  10 12803.2 1429.94   2
   0  -7  11 682.252 625.467   2
   0  -7  12 274.711 648.151   2
   0  -7  13 1420.73 666.320   2
   0  -7  14 1070.19 730.511   2
   0  -7  15 3768.08 1127.87   2
   0  -7  16 601.129 798.841   2
   0  -7  17 1272.70 1082.55   2
   0  -7  18 3960.17 1307.06   2
   0  -7  19 1954.67 1031.42   2
   0  -8   0 57354.7 2514.16   3
   0  -8   1 3546.91 652.549   3
   0  -8  -1 4226.84 780.959   3
   0  -8  -2 2775.59 630.302   3
   0  -8   2 1658.92 454.217   3
   0  -8  -3 8029.42 1020.47   3
   0  -8   3 7796.22 934.374   3
   0  -8  -4 3805.60 850.697   3
   0  -8   4 3186.67 725.594   2
   0  -8   4 2749.35 569.437   3
   0  -8   5 463.373 386.191   3
   0  -8   5 717.060 475.210   2
   0  -8   6 372.774 356.092   3
   0  -8   6 1437.70 609.942   2
   0  -8   7 7458.34 1122.01   2
   0  -8   7 7880.96 1021.91   3
   0  -8   8 1620.35 548.635   3
   0  -8   8 1078.31 552.476   2
   0  -8   9 593.065 520.464   2
   0  -8   9 732.433 433.237   3
   0  -8  10-523.046 537.950   2
   0  -8  11 385.168 627.541   2
   0  -8  12 23.7820 643.409   2
   0  -8  13 1704.31 823.863   2
   0  -8  14 1503.30 905.933   2
   0  -8  15-760.025 879.406   2
   0  -8  16 40.2024 782.549   2
   0  -8  17 75.1363 780.170   2
   0  -8  18 968.994 1091.26   2
   0  -9   0 128.416 384.652   3
   0  -9  -1 534.341 555.982   3
   0  -9   1 789.350 448.295   3
   0  -9  -2 32897.4 2089.73   3
   0  -9   2 32137.2 1959.66   3
   0  -9  -3 776.621 440.893   3
   0  -9   3 1471.54 535.310   3
   0  -9   4 996.286 621.441   2
   0  -9   4 956.048 585.782   3
   0  -9  -4 1083.20 534.627   3
   0  -9  -5 1988.04 656.367   3
   0  -9   5 1785.09 673.445   2
   0  -9   5 2263.64 610.761   3
   0  -9   6 13018.2 1383.86   2
   0  -9   6 12216.2 1297.93   3
   0  -9  -6 14544.1 1539.51   3
   0  -9   7 2813.16 830.438   2
   0  -9   7 2181.40 653.308   3
   0  -9   8 361.727 492.930   3
   0  -9   8-173.899 496.814   2
   0  -9   9 7546.72 1358.69   2
   0  -9   9 6424.79 999.083   3
   0  -9  10 3419.68 841.408   3
   0  -9  10 3217.51 920.786   2
   0  -9  11 923.603 731.638   2
   0  -9  12-312.275 680.669   2
   0  -9  13 657.958 678.427   2
   0  -9  14 372.075 696.033   2
   0  -9  15-429.194 854.279   2
   0  -9  16 1490.18 1018.93   2
   0  -9  17 293.987 781.268   2
   0 -10   0 3638.81 771.424   3
   0 -10  -1-468.532 575.850   3
   0 -10   1-35.0831 443.822   3
   0 -10   2 1701.39 601.938   3
   0 -10  -2 1157.25 601.381   3
   0 -10  -3-459.832 535.745   3
   0 -10   3-325.171 477.063   3
   0 -10   4 866.419 520.954   2
   0 -10  -4 2195.84 797.386   3
   0 -10   4 1641.33 704.092   3
   0 -10   5 1904.99 661.991   3
   0 -10   5 1499.39 552.291   2
   0 -10  -5 1682.41 735.646   3
   0 -10  -6-197.591 636.080   3
   0 -10   6-208.820 472.431   2
   0 -10   6-81.3189 446.372   3
   0 -10   7 1278.07 537.148   3
   0 -10   7 900.864 643.296   2
   0 -10  -7 848.367 641.487   3
   0 -10   8-132.352 490.342   3
   0 -10  -8 908.578 817.632   3
   0 -10   8 1106.90 743.994   2
   0 -10   9 595.124 582.574   2
   0 -10   9 628.951 512.284   3
   0 -10  10 1926.96 959.264   2
   0 -10  11 833.538 740.626   2
   0 -10  12 742.915 815.641   2
   0 -10  13 2165.92 1006.50   2
   0 -10  14 917.455 833.587   2
   0 -10  15-1269.92 962.116   2
   0 -10  16 407.881 818.929   2
   0 -11   0 12.3632 526.707   3
   0 -11  -1 230.757 599.619   3
   0 -11   1-494.837 465.796   3
   0 -11   2 1692.94 714.095   3
   0 -11  -2 1953.91 727.894   3
   0 -11   3 4518.53 965.329   2
   0 -11   3 3077.90 769.312   3
   0 -11  -3 4945.70 1086.54   3
   0 -11  -4-335.959 530.176   3
   0 -11   4-29.0498 513.823   3
   0 -11   4-588.531 730.536   2
   0 -11   5-794.094 584.372   3
   0 -11  -5 1237.30 622.763   3
   0 -11   5-533.079 701.998   2
   0 -11   6 14.2338 627.857   2
   0 -11   6-215.531 504.828   3
   0 -11  -6-366.352 660.825   3
   0 -11  -7 1226.41 792.351   3
   0 -11   7-263.310 595.096   2
   0 -11  -8-402.352 698.304   3
   0 -11   8 114.973 581.563   2
   0 -11  -9 781.793 744.498   3
   0 -11   9 583.081 618.358   2
   0 -11  10-516.731 774.384   2
   0 -11 -10-754.232 737.203   3
   0 -11  11 205.643 738.368   2
   0 -11  12 292.555 713.869   2
   0 -11  13 596.966 831.740   2
   0 -11  14 1621.26 1004.74   2
   0 -11  15 31.1926 796.627   2
   0 -12   0 325.740 542.721   3
   0 -12  -1-308.669 534.405   3
   0 -12   1 296.821 495.199   3
   0 -12  -2-155.916 564.840   3
   0 -12   2 198.441 574.429   3
   0 -12  -3 761.043 725.343   3
   0 -12  -4 370.257 601.293   3
   0 -12  -5 36.8752 571.719   3
   0 -12  -6 69.0217 591.872   3
   0 -12  -7 669.467 796.581   3
   0 -12  -8 682.297 761.762   3
   0 -12  -9-826.698 849.106   3
   0 -12 -10 861.050 832.305   3
   0 -12 -11-1739.11 935.669   3
   0 -13  -2-698.738 716.024   3
   0 -13  -3 543.516 695.392   3
   0 -13  -4-111.349 613.392   3
   0 -13  -5 659.201 709.507   3
   0 -13  -6-229.184 735.886   3
   0 -13  -7-394.055 709.191   3
   0 -13  -8 300.102 801.687   3
   0 -13  -9-1163.24 825.287   3
  -1   0  22 159.308 813.409   2
  -1   0  21 211.961 786.218   2
  -1   0  20 16323.3 1859.37   2
  -1   0  19 1432.68 741.585   2
  -1   0  18 57398.2 3083.89   2
  -1   0  17-515.574 637.786   2
  -1   0  16 867.442 622.442   2
  -1   0  15 926.475 572.337   2
  -1   0  14 218616. 5098.75   2
  -1   0  13-11.3268 452.142   2
  -1   0  12 7483.75 915.241   2
  -1   0  11-1267.15 502.617   2
  -1   0  10 224284. 4249.33   2
  -1   0   9 803.396 443.608   2
  -1   0   8 201458. 3560.27   2
  -1   0   7 718.618 399.222   2
   1   0  -7-15.5831 140.258   1
  -1   0   6 218900. 3201.35   2
   1   0  -6 219616. 2107.09   1
  -1   0   6 220637. 2125.94   1
  -1   0   5 499.103 211.347   1
  -1   0   5 191.084 125.518   2
   1   0  -5 535.430 124.897   1
   1   0   3 787.019 197.424   2
   1   0   5-161.401 152.568   2
   1   0   6 82143.9 2067.63   2
   1   0   7 322.952 222.066   2
   1   0   8 2964.21 509.761   2
   1   0   9-354.200 332.074   2
   1   0  10 241494. 4563.99   2
   1   0  11 9.99856 386.500   2
   1   0  12 118241. 3515.98   2
   1   0  13-58.3578 439.155   2
   1   0  14 1478.27 688.511   2
   1   0  15 196.068 449.492   2
   1   0  16 46742.6 2664.34   2
   1   0  17-1013.85 737.104   2
   1   0  18 8269.47 1392.25   2
   1   0  19-1253.73 700.921   2
   1   0  20 261.465 728.759   2
   1   0  21-802.809 672.334   2
  -1   1  22 3318.91 1165.44   2
  -1  -1  22 2783.85 940.268   2
  -1   1  21 6251.26 1265.86   2
  -1  -1  21 5198.47 1280.37   2
  -1  -1  20 9685.48 1455.69   2
  -1   1  20 8661.34 1307.39   2
  -1  -1  19-2217.15 932.053   2
  -1   1  19 190.103 621.170   2
  -1  -1  18-1815.25 976.296   2
  -1   1  18 198.394 551.856   2
  -1  -1  17 1419.54 654.246   2
  -1   1  17 2937.41 832.826   2
  -1  -1  16 816.653 650.709   2
  -1   1  16 1283.09 528.038   2
  -1  -1  15 43559.5 2448.32   2
  -1   1  15 39308.0 2266.37   2
  -1  -1  14 10718.1 1332.45   2
  -1   1  14 10328.0 1130.89   2
  -1  -1  13 4648.87 853.457   2
  -1   1  13 5199.01 840.879   2
  -1   1  12 63924.6 1512.76   1
  -1  -1  12 71457.2 2725.16   2
  -1   1  12 69628.9 2586.74   2
  -1   1  11 62549.7 2348.25   2
   1   1 -11 66913.3 1307.91   1
  -1  -1  11 67703.0 2525.49   2
  -1   1  11 61569.9 1435.23   1
   1   1 -10 47333.6 1095.93   1
  -1   1  10 43990.6 1204.19   1
  -1  -1  10 49150.8 2045.90   2
  -1   1  10 46358.2 1899.37   2
   1   1  -9 59963.5 1202.08   1
  -1   1   9 56349.6 1969.01   2
  -1  -1   9 59238.0 2087.17   2
  -1   1   9 55551.9 1320.98   1
  -1   1   8 95438.1 1680.28   1
   1   1  -8 96261.1 1489.87   1
  -1   1   8 92048.3 2404.43   2
  -1  -1   8 96498.9 2520.91   2
   1   1  -7 172.648 132.103   1
  -1   1   7 10.0920 114.598   1
  -1  -1   7-53.0343 206.819   2
  -1   1   6 136899. 1888.65   1
  -1   1   6 137248. 2558.04   2
  -1  -1   6 141949. 2656.09   2
  -1   1   5 123826. 1681.93   1
  -1  -1   5 121846. 2258.43   2
  -1   1   5 120320. 2200.84   2
  -1   1   4 50246.7 1293.71   2
  -1   1   4 50463.1 1060.10   1
  -1  -1   4 51098.2 1293.38   2
  -1   1   3 144880. 2027.92   2
  -1  -1   3 148079. 1873.49   2
   1   1   2 240745. 1921.57   2
   1  -1   3 75590.6 1584.08   3
   1  -1   3 73786.7 1683.92   2
   1   1   3 71914.4 1292.37   2
   1  -1   4 2118.10 327.590   2
   1   1   4 2061.00 267.931   2
   1   1   5 85269.7 1815.86   2
   1  -1   5 87145.5 2115.10   2
   1  -1   6 23620.3 1224.61   2
   1   1   6 23285.0 1055.03   2
   1  -1   7 4157.05 690.593   2
   1   1   7 3314.62 457.814   2
   1  -1   8 67795.7 2216.82   2
   1   1   8 67761.9 2062.73   2
   1   1   9 21888.9 1270.66   2
   1  -1   9 20587.9 1298.46   2
   1   1  10 14097.1 1104.75   2
   1  -1  10 14492.8 1184.29   2
   1   1  10 12782.4 503.445   1
   1   1  11 23365.5 1459.92   2
   1   1  11 20707.0 605.361   1
   1  -1  11 22912.8 1551.09   2
   1   1  12 52358.5 2262.84   2
   1  -1  12 48642.2 2357.49   2
   1  -1  13 22109.7 1693.49   2
   1   1  13 22339.5 1615.26   2
   1  -1  14 27286.6 1936.47   2
   1   1  14 27936.5 1896.42   2
   1   1  15 38609.9 2269.66   2
   1  -1  15 37366.7 2363.33   2
   1  -1  16 6.55907 550.296   2
   1   1  16-396.532 457.696   2
   1   1  17 13069.0 1450.09   2
   1  -1  17 11245.9 1436.64   2
   1  -1  18 12322.5 1638.47   2
   1   1  18 10236.3 1431.66   2
   1   1  19 12999.2 1633.07   2
   1  -1  19 13199.2 1795.11   2
   1   1  20-939.223 712.403   2
   1  -1  20-1319.19 944.862   2
   1   1  21 812.575 702.093   2
   1  -1  21-282.639 791.438   2
   1   1  22 1708.33 1037.38   2
  -1  -2  22 1674.20 1064.85   2
  -1   2  22 282.819 719.933   2
  -1  -2  21 10313.4 1799.84   2
  -1   2  21 8479.42 1411.93   2
  -1   2  20 819.328 628.892   2
  -1  -2  20 2462.60 1103.48   2
  -1  -2  19 1721.87 949.214   2
  -1   2  19 682.482 664.268   2
  -1   2  18 623.463 575.478   2
  -1  -2  18-182.435 812.526   2
  -1  -2  17 47999.6 2825.68   2
  -1   2  17 46231.0 2647.78   2
  -1  -2  16 1329.63 771.805   2
  -1   2  16 1930.37 657.677   2
  -1   2  15 31555.1 2001.59   2
  -1  -2  15 30037.9 2157.38   2
  -1   2  14 14617.5 1343.04   2
  -1  -2  14 13742.2 1478.89   2
  -1   2  13 25368.5 1710.48   2
  -1  -2  13 24275.5 1746.01   2
  -1   2  13 21452.5 1016.94   1
   1   2 -13 24468.0 827.829   1
  -1  -2  12 795.570 495.833   2
   1   2 -12 259.592 165.908   1
  -1   2  12-106.480 454.295   2
  -1   2  12 239.250 192.501   1
  -1   2  11 28352.3 1129.60   1
  -1  -2  11 30425.7 1771.79   2
   1   2 -11 32301.7 964.984   1
  -1   2  11 32757.3 1715.17   2
   1   2 -10 15682.3 685.015   1
  -1  -2  10 13493.0 1171.12   2
  -1   2  10 15678.4 775.578   1
  -1   2  10 15213.5 1097.73   2
  -1   2   9 31748.5 1093.77   1
  -1   2   9 30765.1 1516.18   2
  -1  -2   9 32287.9 1605.00   2
  -1  -2   8 4499.18 607.181   2
  -1   2   8 4746.44 608.249   2
   1   2  -7 191134. 3040.00   3
  -1  -2   7 201075. 3560.81   2
  -1   2   7 199281. 3346.37   2
  -1  -2   6 61559.3 1817.05   2
   1   2  -6 57319.6 1498.73   3
  -1   2   6 58271.4 1729.32   2
   1   2  -5 1252.01 209.734   3
  -1  -2   5 1184.67 318.354   2
  -1   2   5 1922.43 334.865   2
  -1  -2   4 148566. 2372.07   2
   1   2  -4 151988. 1960.66   3
   1   2  -2 43221.3 1011.50   2
  -1  -2   2 44219.7 826.379   3
   1   2  -2 42312.3 825.804   3
  -1  -2   2 43653.5 971.025   2
   1  -2   0 270385. 2973.06   3
   1  -2   1 130871. 2068.30   3
   1   2   2 305451. 2252.60   2
  -1  -2  -2 305322. 2265.56   2
   1  -2   2 307298. 3334.55   3
   1  -2   3 780627. 5589.24   3
   1   2   4 18199.4 744.911   2
  -1  -2  -4 17437.8 790.236   2
   1  -2   4 18898.0 937.908   3
   1  -2   4 18708.5 1017.42   2
  -1  -2  -5 80761.3 1829.46   2
   1   2   5 78990.7 1698.71   2
   1  -2   5 81410.1 2214.62   2
   1   2   6 1411.66 289.531   2
  -1  -2  -6 1831.28 343.712   2
   1  -2   6 1725.53 371.636   2
   1  -2   7 224862. 4137.92   2
   1   2   7 218381. 3387.12   2
   1  -2   8 71319.1 2463.18   2
   1   2   8 66827.1 2079.81   2
   1  -2   9 201854. 4324.19   2
   1   2   9 195009. 3705.79   2
   1  -2  10 2731.86 759.026   2
   1   2  10 1578.64 476.912   2
   1  -2  11 14861.5 1336.82   2
   1   2  11 13417.6 1121.21   2
   1   2  12 6948.32 868.210   2
   1   2  12 5795.45 447.604   1
   1  -2  12 7241.37 1055.62   2
   1  -2  13 21967.5 1726.03   2
   1   2  13 21962.9 1518.33   2
   1   2  14 1326.15 517.327   2
   1  -2  14-46.4154 603.120   2
   1   2  15 3062.63 740.853   2
   1  -2  15 1651.00 525.622   2
   1   2  16 6509.12 1035.00   2
   1  -2  16 7217.68 1118.49   2
   1  -2  17 1736.50 805.860   2
   1   2  17 1643.22 713.115   2
   1   2  18 1704.30 704.708   2
   1  -2  18 2676.98 868.569   2
   1  -2  19 5747.39 1283.83   2
   1   2  19 5407.66 1170.12   2
   1  -2  20-282.732 808.470   2
   1   2  20 1769.13 916.332   2
   1  -2  21-659.992 784.391   2
   1   2  21 1429.64 923.504   2
   1   2  22 1490.61 994.655   2
  -1   3  22 2354.18 1091.10   2
  -1   3  21 587.139 935.495   2
  -1  -3  21-556.114 933.603   2
  -1  -3  20 1996.76 1007.69   2
  -1   3  20 2715.40 987.502   2
  -1   3  19 1517.28 784.991   2
  -1  -3  19 2410.76 884.912   2
  -1   3  18 20197.7 1793.10   2
  -1  -3  18 20196.4 2103.95   2
  -1  -3  17 10036.0 1485.74   2
  -1   3  17 10198.6 1347.85   2
  -1  -3  16 1409.82 707.201   2
  -1   3  16 877.429 529.426   2
  -1   3  15 40165.1 2250.05   2
  -1  -3  15 40823.6 2461.33   2
  -1   3  14 17797.9 1469.57   2
   1   3 -14 15826.0 724.703   1
  -1  -3  14 16630.3 1568.13   2
  -1   3  13 40820.6 2104.31   2
  -1  -3  13 39244.9 2349.69   2
   1   3 -13 38515.2 1166.14   1
  -1   3  12 45050.0 2113.35   2
  -1  -3  12 45391.8 2280.22   2
  -1  -3  11 246.977 345.627   2
  -1   3  11-120.886 353.103   2
  -1   3  10 574.405 321.149   2
  -1  -3  10 566.075 388.525   2
  -1  -3   9 123620. 3267.90   2
  -1   3   9 123809. 3054.61   2
  -1   3   8 53695.4 1967.38   2
  -1  -3   8 52517.6 2087.25   2
   1   3  -7 19583.0 1044.38   3
  -1   3   7 22515.3 1212.92   2
  -1  -3   7 22381.3 1253.70   2
   1  -3  -6 64554.6 1912.79   2
   1   3  -6 64958.3 1705.59   3
  -1  -3   6 67373.6 2006.08   2
   1  -3  -5 1560.39 331.265   2
   1   3  -5 1642.74 274.339   3
  -1  -3   5 1373.77 378.730   2
  -1  -3   5 1453.82 279.116   3
   1   3  -5 1665.60 345.362   2
   1   3  -4 250684. 2858.28   3
  -1  -3   4 244188. 3309.57   2
  -1  -3   4 250141. 2856.13   3
   1   3  -3 1141.63 205.170   3
  -1  -3   3 1273.63 272.880   2
  -1  -3   3 995.840 201.586   3
  -1  -3   2 279068. 3038.55   2
   1   3  -2 277303. 2847.87   3
  -1  -3   2 275607. 2736.42   3
   1  -3  -1 137895. 2515.48   3
  -1  -3   1 134517. 1949.90   3
   1  -3   0 873.295 252.178   3
   1  -3   1 488234. 4684.85   3
  -1  -3  -2 344332. 2758.75   2
   1  -3   2 342143. 4015.38   3
  -1   3  -3 92817.3 2190.13   3
   1  -3   3 94836.8 2154.23   3
  -1  -3  -3 94450.4 1616.79   2
   1   3   4 31499.0 1045.29   2
  -1  -3  -4 28770.5 1041.79   2
   1  -3   4 31502.7 1452.16   2
  -1   3  -4 29714.1 1285.04   3
   1  -3   4 29787.7 1272.77   3
   1   3   5 1193.49 235.127   2
  -1   3  -5 1221.42 319.117   3
   1  -3   5 553.089 219.187   3
  -1  -3  -5 1107.47 276.903   2
   1  -3   5 557.002 333.391   2
   1  -3   6 15720.4 1042.26   3
  -1  -3  -6 15992.2 947.410   2
   1   3   6 16515.6 881.468   2
   1  -3   6 15331.2 1146.01   2
   1   3   7 3857.43 510.764   2
   1  -3   7 3741.09 675.146   2
   1  -3   8 81098.0 2823.60   2
   1   3   8 81655.3 2246.05   2
   1   3   9 47440.9 1818.03   2
   1  -3   9 48120.0 2231.61   2
   1   3  10 3261.35 545.741   2
   1  -3  10 2520.90 603.184   2
   1  -3  11 3176.87 794.261   2
   1   3  11 3376.53 637.149   2
   1   3  12 3924.84 592.245   2
   1  -3  12 4090.87 919.790   2
   1   3  13 10246.8 1085.69   2
   1  -3  13 10707.0 1302.41   2
   1  -3  14 2216.97 796.419   2
   1   3  14 1687.70 554.296   2
   1   3  15 32541.8 2064.77   2
   1  -3  15 32509.6 2331.37   2
   1   3  16 11170.1 1305.59   2
   1  -3  16 11208.0 1494.54   2
   1   3  17 22886.0 1861.09   2
   1  -3  17 23919.0 2278.00   2
   1  -3  18 15409.3 1942.06   2
   1   3  18 15177.1 1666.94   2
   1   3  19 427.480 586.719   2
   1  -3  19 1584.05 911.448   2
   1   3  20 1107.88 722.958   2
   1  -3  20 526.835 759.724   2
   1  -3  21 495.591 872.805   2
   1   3  21 911.384 710.056   2
   1   3  22 33.3962 790.393   2
  -1   4  22-714.849 1003.46   2
  -1  -4  21 87.5431 845.448   2
  -1   4  21 53.4403 746.906   2
  -1  -4  20 6287.92 1355.15   2
  -1   4  20 8938.20 1511.93   2
  -1  -4  19 235.689 771.528   2
  -1   4  19 2192.70 923.926   2
  -1  -4  18-667.241 900.080   2
  -1   4  18 1658.10 810.812   2
  -1   4  17-289.354 607.866   2
  -1  -4  17-1489.38 716.598   2
  -1   4  16 21332.9 1811.02   2
  -1  -4  16 21677.6 1963.09   2
  -1   4  15 3071.22 771.081   2
  -1  -4  15 2239.89 884.787   2
  -1   4  14 7986.03 1097.21   2
  -1  -4  14 7028.15 1145.41   2
  -1  -4  13 8292.40 1141.15   2
  -1   4  13 9645.65 1118.61   2
  -1  -4  12 4027.40 913.732   2
  -1   4  12 3866.96 745.544   2
  -1   4  11 9530.67 987.705   2
  -1  -4  11 8475.39 1061.91   2
  -1  -4  10 27028.5 1786.55   2
  -1   4  10 31170.3 1675.74   2
  -1  -4   9 5564.33 765.005   2
  -1  -4   8 107001. 3128.61   2
  -1  -4   7 13453.7 1124.74   2
   1   4  -7 16973.1 1026.13   3
  -1  -4   6 2990.62 472.694   2
  -1  -4   6 2753.47 402.196   3
   1   4  -6 2997.48 412.436   3
   1   4  -5 8912.69 666.050   3
  -1  -4   5 8043.98 707.262   2
   1  -4  -5 7438.91 688.230   2
  -1  -4   5 8352.74 648.786   3
   1   4  -4 322178. 3754.49   3
  -1  -4   4 323348. 4209.90   2
  -1  -4   4 320378. 3702.22   3
   1   4  -3 40340.5 1327.40   3
  -1  -4   3 41708.2 1426.08   2
  -1  -4   3 40814.4 1287.56   3
   1  -4  -2 4708.48 583.914   3
   1   4  -2 4518.42 466.137   3
  -1  -4   2 4731.54 441.704   3
   1  -4  -1 54709.5 1838.55   3
  -1  -4   1 51947.1 1460.18   3
  -1  -4   0 144052. 2477.32   3
  -1   4   0 147221. 2954.39   3
   1  -4   0 150108. 2964.98   3
  -1   4  -1 47600.1 1701.27   3
   1  -4   1 47404.2 1636.01   3
   1  -4   2 89678.0 2266.83   3
  -1   4  -2 93131.3 2364.30   3
  -1   4  -3 63542.3 1961.05   3
  -1  -4  -3 63791.5 1462.91   2
   1  -4   3 64400.9 1987.46   3
  -1  -4  -4 681.216 226.690   2
   1  -4   4 558.694 292.533   3
   1  -4   5 62733.6 2321.79   2
  -1  -4  -5 58697.4 1672.38   2
   1  -4   5 57218.3 1971.05   3
   1  -4   6 296535. 5205.27   2
   1  -4   6 293399. 4583.21   3
  -1  -4  -6 294839. 4040.08   2
   1  -4   7 11745.2 983.056   3
   1   4   7 12096.6 840.827   2
   1  -4   7 12120.7 1130.50   2
   1   4   8 16853.4 1096.64   2
   1  -4   8 17147.5 1335.99   2
   1   4   9 34994.6 1635.11   2
   1  -4   9 33764.2 2035.90   2
   1   4  10 76746.4 2464.58   2
   1  -4  10 76957.3 3100.60   2
   1  -4  11 545.659 555.680   2
   1   4  11-133.428 365.229   2
   1   4  12 628.052 434.286   2
   1  -4  12-640.997 456.078   2
   1  -4  13-729.062 753.484   2
   1   4  13 213.201 446.206   2
   1  -4  14 21314.0 1968.05   2
   1   4  14 22501.2 1668.60   2
   1   4  15 721.497 484.842   2
   1  -4  15-589.128 761.100   2
   1  -4  16 2656.88 854.631   2
   1   4  16 1823.73 636.287   2
   1   4  17-423.192 522.489   2
   1  -4  17-111.291 655.371   2
   1   4  18 7117.26 1053.88   2
   1  -4  18 6260.56 1307.83   2
   1   4  19 1879.28 691.741   2
   1  -4  19 2807.08 1067.43   2
   1   4  20 1871.15 935.712   2
   1  -4  20 108.749 943.797   2
   1   4  21-161.143 732.907   2
   1   4  22 419.022 781.087   2
  -1  -5  21 6155.56 1485.38   2
  -1  -5  20 4782.59 1217.80   2
  -1  -5  19 445.374 817.277   2
  -1  -5  18 2032.26 1002.88   2
  -1  -5  17 4001.83 1096.35   2
  -1  -5  16 72.5222 664.055   2
  -1  -5  15 31484.1 2323.76   2
  -1  -5  14-149.320 541.617   2
  -1  -5  13 15743.0 1525.73   2
  -1  -5  12 7871.84 1115.81   2
  -1  -5  11 45711.2 2414.41   2
  -1  -5  10 23977.0 1738.33   2
  -1  -5   9 17462.8 1352.35   2
  -1  -5   8 5882.93 795.705   2
  -1  -5   7 15888.0 1257.72   2
  -1  -5   7 17056.4 1087.07   3
  -1  -5   6 38668.4 1819.92   2
   1   5  -6 42490.6 1621.37   3
  -1  -5   6 40721.8 1589.32   3
  -1  -5   5 126761. 3103.46   2
   1   5  -5 135529. 2860.56   3
  -1  -5   5 132154. 2739.82   3
   1   5  -4 16405.5 995.908   3
  -1  -5   4 14926.7 1063.17   2
  -1  -5   4 17843.1 1002.79   3
  -1  -5   3 5568.57 651.769   2
   1  -5  -3 6014.75 763.145   3
  -1  -5   3 5115.52 545.689   3
   1   5  -3 4929.57 553.342   3
   1  -5  -2 43690.2 1870.36   3
  -1  -5   2 40177.9 1417.45   3
   1  -5  -1 522.358 356.702   3
  -1  -5   1 505.166 288.362   3
   1  -5   0 7902.94 792.700   3
  -1  -5   0 7293.38 676.286   3
   1  -5   1 110332. 2759.70   3
   1  -5   2 5107.04 673.335   3
  -1  -5  -3 259013. 3289.03   2
   1  -5   3 251532. 4235.51   3
  -1  -5  -4 145446. 2640.04   2
   1  -5   4 151308. 3368.41   3
   1  -5   5 95882.1 2764.10   3
  -1  -5  -5 98014.6 2275.02   2
   1  -5   5 96866.2 3059.67   2
   1  -5   6 775.208 368.446   3
  -1  -5  -6 225.474 218.260   2
   1  -5   6-127.454 372.574   2
   1  -5   7 1673.79 435.094   3
   1  -5   7 1601.17 538.405   2
   1  -5   8 27962.7 1637.99   3
   1  -5   8 29535.0 1931.10   2
   1  -5   9 14062.4 1338.28   2
   1  -5  10 2847.49 727.002   2
   1   5  10 2945.01 578.040   2
   1   5  11 22874.1 1545.86   2
   1  -5  11 23544.9 1881.54   2
   1  -5  12 7338.76 1188.55   2
   1   5  12 6676.23 873.733   2
   1  -5  13 1783.06 749.757   2
   1   5  13 2117.15 643.520   2
   1   5  14 6991.46 948.425   2
   1  -5  14 5513.73 1081.87   2
   1   5  15 4236.53 921.563   2
   1  -5  15 3669.09 895.948   2
   1   5  16 10049.4 1244.06   2
   1  -5  16 10800.9 1585.09   2
   1  -5  17 11039.4 1599.49   2
   1   5  17 11917.4 1406.42   2
   1   5  18 2803.80 889.219   2
   1  -5  18 3197.13 1144.22   2
   1  -5  19 5973.29 1496.59   2
   1   5  19 5171.19 1117.49   2
   1  -5  20 1850.61 969.293   2
   1   5  20 461.690 664.433   2
   1   5  21 201.593 721.297   2
  -1  -6  20-654.551 1088.37   2
  -1  -6  19-1524.45 950.572   2
  -1  -6  18 278.922 702.781   2
  -1  -6  17 10854.4 1723.84   2
  -1  -6  16 4722.37 1036.38   2
  -1  -6  15 5318.03 1184.78   2
  -1  -6  14 1400.34 827.436   2
  -1  -6  13 4380.97 934.977   2
  -1  -6  12 4882.51 881.670   2
  -1  -6  11 8260.21 1073.02   2
  -1  -6  10 12746.1 1376.15   2
  -1  -6   9 5239.55 841.951   2
  -1  -6   8 958.906 434.908   2
  -1  -6   8 663.931 411.530   3
  -1  -6   7 30845.2 1766.28   2
  -1  -6   7 31546.9 1521.51   3
  -1  -6   6 566.911 386.927   2
  -1  -6   6 1011.00 396.786   3
  -1  -6   5 4464.94 642.828   2
  -1  -6   5 4459.01 599.792   3
  -1  -6   4 15566.8 1034.31   3
  -1  -6   4 15446.5 1156.97   2
  -1  -6   3 51281.7 1843.98   3
   1  -6  -3 54981.9 2348.48   3
  -1  -6   3 54648.1 2011.00   2
  -1  -6   2 570.252 218.761   3
   1  -6  -2 771.248 476.204   3
   1  -6  -1 26037.9 1527.89   3
  -1  -6   1 24708.1 1316.33   3
   1  -6   0 1928.30 440.322   3
  -1  -6   0 1466.18 400.307   3
  -1  -6  -1 517.993 295.773   3
   1  -6   1 942.065 379.769   3
   1  -6   2 1779.02 462.484   3
   1  -6   3 22828.2 1409.67   3
  -1  -6  -4 6468.42 612.700   2
   1  -6   4 7691.37 851.295   3
  -1  -6  -5 128.413 225.935   2
   1  -6   5 427.870 298.949   3
   1  -6   5 792.787 408.423   2
   1  -6   6 36928.1 1900.20   3
   1  -6   6 36840.3 2170.80   2
   1  -6   7 12654.4 1153.17   3
   1  -6   7 10506.9 1201.72   2
   1  -6   8 4464.09 739.669   3
   1  -6   8 4321.03 892.875   2
   1  -6   9 22944.6 1902.53   2
   1  -6   9 24113.5 1639.31   3
   1  -6  10 2300.31 719.351   2
   1  -6  11 8127.32 1275.11   2
   1  -6  12 4268.37 924.747   2
   1  -6  13 118.054 594.989   2
   1  -6  14 829.379 604.074   2
   1  -6  15 3701.44 1032.80   2
   1  -6  16 2424.17 927.976   2
   1  -6  17 828.337 858.936   2
   1  -6  18 6123.83 1433.49   2
   1  -6  19 1617.53 925.855   2
  -1  -7  19 1239.55 893.376   2
  -1  -7  18 1971.91 820.998   2
  -1  -7  17 1561.28 794.587   2
  -1  -7  16 905.733 730.557   2
  -1  -7  15-26.9507 631.773   2
  -1  -7  14 2532.45 865.047   2
  -1  -7  13 4993.54 1154.38   2
  -1  -7  12 9729.28 1385.70   2
  -1  -7  11 652.794 543.001   2
  -1  -7  10 3421.98 789.589   2
  -1  -7   9 10654.2 1355.70   2
  -1  -7   9 9669.36 1064.74   3
  -1  -7   8 8988.36 961.639   3
  -1  -7   8 9380.71 1187.01   2
  -1  -7   7 683.711 464.048   2
  -1  -7   7-417.243 353.167   3
  -1  -7   6 11990.3 1053.23   3
  -1  -7   6 11580.7 1195.60   2
  -1  -7   5 828.696 419.865   3
  -1  -7   5 1132.36 425.723   2
   1  -7  -4 22513.1 1638.64   3
  -1  -7   4 22550.7 1496.10   2
  -1  -7   4 21312.4 1321.10   3
  -1  -7   3 29566.0 1636.50   2
   1  -7  -3 29520.9 1834.72   3
  -1  -7   3 27307.3 1487.44   3
   1  -7  -2 44575.2 2212.72   3
  -1  -7   2 41382.1 1827.59   3
   1  -7  -1 1481.15 483.155   3
  -1  -7   1 1395.45 435.419   3
   1  -7   0 809.588 369.054   3
  -1  -7   0 206.703 327.022   3
  -1  -7  -1-313.478 326.361   3
   1  -7   1 323.098 311.297   3
  -1  -7  -2 2749.37 602.855   3
   1  -7   2 2014.71 521.282   3
   1  -7   3 14315.4 1244.99   3
  -1  -7  -4 14768.9 986.955   2
   1  -7   4 15547.7 1307.89   3
   1  -7   5 15576.7 1494.61   2
   1  -7   5 15470.3 1285.12   3
   1  -7   6 3496.99 689.833   3
   1  -7   6 3627.95 780.545   2
   1  -7   7 5209.41 958.937   2
   1  -7   7 5644.91 871.948   3
   1  -7   8 18297.7 1652.72   2
   1  -7   8 17235.7 1454.49   3
   1  -7   9 17511.8 1517.37   3
   1  -7   9 17669.9 1779.66   2
   1  -7  10 3345.54 963.806   2
   1  -7  11 2856.55 1022.89   2
   1  -7  12 2597.91 960.326   2
   1  -7  13 2217.80 842.559   2
   1  -7  14 2660.09 889.475   2
   1  -7  15 773.115 746.932   2
   1  -7  16-169.775 893.876   2
   1  -7  17 1000.39 961.556   2
   1  -7  18 1673.75 1040.15   2
  -1  -8  19 855.574 855.204   2
  -1  -8  18 138.448 769.411   2
  -1  -8  17 2718.01 1033.34   2
  -1  -8  16 1254.31 933.240   2
  -1  -8  15-192.067 763.627   2
  -1  -8  14 5975.12 1311.69   2
  -1  -8  13 6194.73 1219.95   2
  -1  -8  12 470.916 624.963   2
  -1  -8  11 159.774 599.414   2
  -1  -8  10-368.629 553.656   2
  -1  -8   9 6298.18 911.556   3
  -1  -8   9 5116.83 930.750   2
  -1  -8   8 14200.7 1472.81   2
  -1  -8   8 14301.9 1224.17   3
  -1  -8   7 17377.7 1335.39   3
  -1  -8   7 16180.4 1446.15   2
  -1  -8   6 11574.8 1094.84   3
  -1  -8   6 12571.5 1276.12   2
   1  -8  -6 12579.6 1440.45   3
  -1  -8   5 4223.36 666.646   3
  -1  -8   5 4057.80 826.195   2
   1  -8  -5 3971.05 773.518   3
   1  -8  -4 1550.57 598.008   3
  -1  -8   4 1945.06 484.415   3
  -1  -8   4 1202.46 551.622   2
  -1  -8   3 589.264 338.651   3
   1  -8  -3 1365.18 642.662   3
  -1  -8   3 1021.59 388.451   2
  -1  -8   2 3065.84 630.723   3
   1  -8  -2 3461.29 807.507   3
   1  -8  -1 29.1244 388.128   3
  -1  -8   1 334.662 371.509   3
   1  -8   0 8283.63 1010.92   3
  -1  -8   0 8598.91 942.047   3
   1  -8   1 33.3654 428.427   3
  -1  -8  -1 459.629 475.132   3
  -1  -8  -2 9614.32 1062.38   3
   1  -8   2 10106.5 1123.88   3
   1  -8   3 1091.44 528.588   3
  -1  -8  -3 1748.49 568.319   3
   1  -8   4 36248.9 2071.64   3
   1  -8   5 956.971 547.595   3
   1  -8   5 1182.16 531.909   2
   1  -8   6 448.166 583.071   3
   1  -8   6 949.585 676.255   2
   1  -8   7 3459.01 707.366   3
   1  -8   7 2991.87 822.615   2
   1  -8   8 12424.6 1299.35   3
   1  -8   8 14350.3 1584.59   2
   1  -8   9 10904.8 1288.98   3
   1  -8   9 10195.8 1360.99   2
   1  -8  10 7356.02 1172.11   3
   1  -8  10 9673.35 1399.14   2
   1  -8  11 3207.55 983.501   2
   1  -8  12 1241.53 648.606   2
   1  -8  13 3816.80 1085.56   2
   1  -8  14-217.539 790.064   2
   1  -8  15 357.622 750.569   2
   1  -8  16 1562.35 982.010   2
   1  -8  17 503.516 850.547   2
  -1  -9  18 1309.52 1013.51   2
  -1  -9  17-78.2722 800.566   2
  -1  -9  16 4464.52 1206.94   2
  -1  -9  15 549.093 859.458   2
  -1  -9  14-402.893 762.513   2
  -1  -9  13 1062.85 939.976   2
  -1  -9  12 11312.4 1603.65   2
  -1  -9  11 2253.79 913.822   2
  -1  -9  10 6990.34 1143.68   2
  -1  -9   9 1807.63 652.175   3
  -1  -9   9 910.533 650.873   2
  -1  -9   8 1473.54 554.216   2
  -1  -9   8 1658.81 551.121   3
  -1  -9   7 640.106 343.581   3
   1  -9  -7 1050.85 485.729   3
  -1  -9   7 1152.13 657.091   2
   1  -9  -6 1289.29 541.011   3
  -1  -9   6 982.778 470.028   2
  -1  -9   6 509.113 440.643   3
  -1  -9   5 666.706 534.306   2
   1  -9  -5 471.522 548.274   3
  -1  -9   5 658.252 445.525   3
  -1  -9   4 216.263 407.521   3
  -1  -9   4 286.875 410.590   2
   1  -9  -4 564.182 585.527   3
  -1  -9   3 5584.24 818.211   3
   1  -9  -3 6616.94 1024.61   3
  -1  -9   3 6822.16 932.222   2
   1  -9  -2 3354.15 849.313   3
  -1  -9   2 2979.82 688.837   3
  -1  -9   1 683.616 470.273   3
   1  -9  -1 2018.74 585.908   3
  -1  -9   0 7142.93 946.967   3
   1  -9   0 7175.41 1029.64   3
   1  -9   1 7509.53 1063.29   3
  -1  -9  -1 6717.14 978.033   3
  -1  -9  -2 3995.30 827.982   3
   1  -9   2 5011.15 868.514   3
  -1  -9  -3 6720.98 1036.59   3
   1  -9   3 6245.78 954.010   3
   1  -9   4 2275.13 682.645   3
  -1  -9  -4 3141.07 849.645   3
   1  -9   5 21916.9 1816.11   2
   1  -9   5 22322.1 1719.96   3
  -1  -9  -5 24161.2 1955.28   3
   1  -9   6 792.573 662.525   2
   1  -9   6 972.685 490.704   3
   1  -9   7 970.397 578.039   3
   1  -9   7 845.552 647.048   2
   1  -9   8-125.859 594.172   2
   1  -9   8 283.026 499.856   3
   1  -9   9 5291.42 938.861   3
   1  -9   9 6183.95 1202.21   2
   1  -9  10 1381.54 489.730   3
   1  -9  10-31.9724 619.417   2
   1  -9  11-383.823 743.909   2
   1  -9  12-135.189 664.288   2
   1  -9  13-1387.34 895.573   2
   1  -9  14-311.975 772.239   2
   1  -9  15 2074.54 1108.22   2
   1  -9  16-1583.84 1133.26   2
  -1 -10  17 1517.17 928.237   2
  -1 -10  16-181.076 798.561   2
  -1 -10  15 320.615 857.745   2
  -1 -10  14 427.345 901.749   2
  -1 -10  13 22.0085 662.083   2
  -1 -10  12 1640.60 766.715   2
  -1 -10  11-1214.05 695.125   2
  -1 -10  10-161.153 555.433   2
  -1 -10   9-320.668 595.613   2
   1 -10  -9 303.080 604.523   3
   1 -10  -8 715.808 591.988   3
  -1 -10   8-342.608 650.986   2
   1 -10  -7 1094.35 574.369   3
  -1 -10   7 1401.72 643.269   2
  -1 -10   7 354.008 387.517   3
  -1 -10   6 668.617 422.687   3
  -1 -10   6-20.6633 487.039   2
   1 -10  -6 158.295 632.566   3
  -1 -10   5 1000.27 546.152   3
   1 -10  -5 447.283 492.277   3
  -1 -10   5 29.2147 442.950   2
  -1 -10   4 1180.82 482.253   3
   1 -10  -4 1348.87 725.852   3
  -1 -10   4 1214.02 536.609   2
  -1 -10   3-194.964 474.287   2
  -1 -10   3 414.544 431.695   3
   1 -10  -2-242.344 671.496   3
  -1 -10   2 280.719 448.867   3
  -1 -10   1 11271.8 1268.44   3
   1 -10  -1 11090.7 1330.59   3
  -1 -10   0-722.688 542.533   3
   1 -10   0-312.250 474.174   3
  -1 -10  -1 649.174 461.400   3
   1 -10   1 370.906 457.998   3
  -1 -10  -2-29.7897 426.087   3
   1 -10   2-148.968 471.644   3
   1 -10   3 955.604 558.090   3
  -1 -10  -3 889.805 435.089   3
  -1 -10  -4 478.897 566.705   3
   1 -10   4-706.282 522.205   3
   1 -10   5 756.829 505.372   3
   1 -10   5 971.334 827.032   2
  -1 -10  -5 247.294 459.398   3
  -1 -10  -6 3953.40 872.386   3
   1 -10   6 4066.94 1075.95   2
   1 -10   6 2873.85 745.486   3
   1 -10   7 982.943 715.450   2
   1 -10   7-57.0269 561.645   3
   1 -10   8 546.928 514.169   3
   1 -10   8-198.130 746.964   2
   1 -10   9-1803.51 866.826   2
   1 -10   9-656.072 623.558   3
   1 -10  10 528.337 638.312   3
   1 -10  10 1045.72 911.170   2
   1 -10  11-163.605 676.921   2
   1 -10  12-529.688 855.594   2
   1 -10  13-769.371 786.572   2
   1 -10  14 1743.97 1046.17   2
   1 -10  15 654.113 842.853   2
  -1 -11  15-396.877 973.993   2
  -1 -11  14-398.852 980.401   2
  -1 -11  13-250.230 709.623   2
   1 -11 -12-513.518 803.563   3
   1 -11 -11 301.941 657.211   3
   1 -11 -10 1375.82 740.526   3
   1 -11  -9-201.830 690.505   3
   1 -11  -8 2095.06 742.268   3
   1 -11  -7-357.986 674.393   3
   1 -11  -6 1328.92 762.203   3
   1 -11  -5-168.335 637.450   3
   1 -11  -4-583.360 600.271   3
  -1 -11   3 695.705 557.655   3
   1 -11  -3 2305.82 787.016   3
  -1 -11   2 158.965 418.640   3
   1 -11  -2 374.816 493.541   3
  -1 -11   1 941.210 579.042   3
   1 -11  -1 556.855 553.903   3
  -1 -11   0 6849.14 1085.59   3
   1 -11   0 5262.47 1041.86   3
  -1 -11  -1 1902.46 648.308   3
   1 -11   1 2780.81 784.997   3
  -1 -11  -2-563.257 617.362   3
   1 -11   2-407.681 600.865   3
  -1 -11  -3 443.267 490.966   3
   1 -11   3 820.398 606.420   3
   1 -11   4 311.133 664.309   2
  -1 -11  -4 1179.76 780.213   3
   1 -11   4-471.343 502.743   3
  -1 -11  -5-193.307 600.247   3
   1 -11   5-194.436 463.684   3
   1 -11   5-119.751 561.552   2
   1 -11   6-584.570 610.788   2
  -1 -11  -6-960.431 860.993   3
   1 -11   6-409.026 523.886   3
   1 -11   7 133.428 490.594   3
   1 -11   7 290.497 580.175   2
  -1 -11  -7 1587.91 773.825   3
   1 -11   8 4243.09 975.330   3
  -1 -11  -8 3868.38 945.957   3
   1 -11   8 5593.91 1184.28   2
   1 -11   9 77.6496 728.252   2
  -1 -11  -9 782.125 591.562   3
   1 -11  10-382.571 692.035   2
   1 -11  11 325.118 704.500   2
   1 -11  12 165.797 859.262   2
   1 -11  13 875.386 779.527   2
   1 -11  14 2075.12 1352.73   2
   1 -12 -11 293.217 702.540   3
   1 -12 -10-553.628 799.678   3
   1 -12  -9 1838.08 956.380   3
   1 -12  -8 2935.24 1088.28   3
   1 -12  -7-243.914 672.909   3
   1 -12  -6 1592.92 770.354   3
   1 -12  -5 576.522 593.614   3
   1 -12  -4 1364.87 615.216   3
   1 -12  -3-46.7955 542.426   3
   1 -12  -2-1270.77 709.058   3
   1 -12  -1-1184.12 716.842   3
  -1 -12   0 348.782 558.615   3
   1 -12   0 50.2435 539.578   3
  -1 -12  -1 925.068 574.764   3
   1 -12   1-94.4803 595.885   3
  -1 -12  -2-289.643 600.466   3
   1 -12   2-284.670 495.086   3
  -1 -12  -3 1302.86 639.356   3
   1 -12   3 1509.14 705.626   3
  -1 -12  -4 313.531 644.823   3
   1 -12   4 314.595 490.697   3
  -1 -12  -5 456.585 597.954   3
  -1 -12  -6 66.1516 592.890   3
  -1 -12  -7 1488.78 873.410   3
  -1 -12  -8-2123.53 914.871   3
  -1 -12  -9-684.037 746.200   3
  -1 -12 -10 1973.94 956.533   3
   1 -12  10-421.537 987.045   2
   1 -12  11 326.104 918.168   2
  -1 -12 -11 1082.06 877.972   3
   1 -12  12-96.7367 947.135   2
   1 -13  -9-1856.57 942.747   3
   1 -13  -8 164.270 704.026   3
   1 -13  -7 1138.07 877.033   3
   1 -13  -6 3156.13 1293.88   3
   1 -13  -5 58.1450 623.688   3
   1 -13  -4 1180.62 856.121   3
   1 -13  -3 1719.02 891.946   3
   1 -13  -2 837.022 644.220   3
   1 -13  -1 1810.43 820.890   3
   1 -13   0 458.133 574.752   3
   1 -13   1-103.047 760.739   3
  -1 -13  -5 15.5446 678.435   3
  -1 -13  -6 1331.75 772.650   3
  -1 -13  -7-109.463 788.003   3
  -1 -13  -8-613.515 939.628   3
  -1 -13  -9 348.887 798.912   3
   1 -14  -5-838.951 1035.51   3
   1 -14  -4 606.377 604.750   3
  -2   0  22 1945.66 927.936   2
  -2   0  21-142.689 630.281   2
  -2   0  20 15778.3 1787.06   2
  -2   0  19 596.130 721.066   2
  -2   0  18 5588.51 1018.87   2
  -2   0  17-559.966 797.765   2
  -2   0  16 5915.53 946.725   2
  -2   0  15 667.249 482.097   2
  -2   0  14 91369.5 3300.88   2
  -2   0  13 863.193 567.945   2
  -2   0  12 2026.30 645.487   2
  -2   0  11 945.068 645.439   2
   2   0 -10 348956. 3626.07   1
  -2   0  10 346131. 5275.56   2
  -2   0   9-374.549 268.603   2
   2   0  -9 17.4862 187.793   1
   2   0  -8 96246.3 1845.72   1
  -2   0   8 94333.0 2472.67   2
   2   0  -7 12.7857 150.957   1
  -2   0   7 250.014 199.326   2
  -2   0   6 90510.3 2083.67   2
  -2   0   6 90430.0 1654.10   1
   2   0  -6 91490.0 1659.49   1
  -2   0   5 115.816 127.794   1
   2   0  -5-59.0985 120.665   1
  -2   0   5-25.2941 182.483   2
  -2   0   4 4798.47 375.488   1
  -2   0   4 4822.92 430.135   2
  -2   0   3 89.4685 126.943   2
  -2   0   3 225.483 105.970   1
   2   0  -2 104469. 1367.20   3
   2   0   1 452.993 120.985   3
   2   0   3 468.067 135.286   2
   2   0   4 144645. 2499.50   2
   2   0   5 343.161 243.549   2
   2   0   6 151811. 2918.16   2
   2   0   7-32.0600 290.920   2
   2   0   8 116481. 2920.61   2
   2   0   9-511.095 410.097   2
   2   0  10 5761.86 790.879   2
   2   0  11 277.244 353.936   2
   2   0  12 60962.1 2621.86   2
   2   0  13 158.987 468.494   2
   2   0  14 25565.4 1905.67   2
   2   0  15-192.156 545.608   2
   2   0  16 15679.4 1645.22   2
   2   0  17 325.723 582.529   2
   2   0  18 576.315 780.336   2
   2   0  19-61.2736 631.131   2
   2   0  20 9629.28 1586.49   2
   2   0  21-1166.29 747.665   2
  -2   1  22 1662.49 760.663   2
  -2  -1  22-1438.22 1084.66   2
  -2   1  21 191.593 873.633   2
  -2  -1  21 750.372 830.472   2
  -2  -1  20 1188.96 850.122   2
  -2   1  20 45.0673 758.972   2
  -2   1  19 4824.15 1015.58   2
  -2  -1  19 5083.73 1304.54   2
  -2   1  18 21909.7 1927.78   2
  -2  -1  18 24095.0 2191.28   2
  -2  -1  17 29112.8 2188.45   2
  -2   1  17 28393.9 2158.37   2
  -2   1  16 77431.6 3296.81   2
  -2  -1  16 80138.7 3372.46   2
  -2  -1  15 121113. 3963.11   2
  -2   1  15 118716. 3931.52   2
  -2   1  14 291.369 462.690   2
  -2  -1  14 85.5773 450.277   2
  -2   1  13 18319.1 1430.11   2
   2   1 -13 17511.8 831.689   1
  -2   1  13 14874.5 871.974   1
  -2  -1  13 17139.6 1435.65   2
  -2   1  12 108435. 3260.81   2
  -2   1  12 103394. 2183.07   1
   2   1 -12 111902. 2106.21   1
  -2  -1  12 111708. 3407.50   2
  -2   1  11-433.693 456.151   2
  -2   1  11-113.676 217.288   1
  -2  -1  11 193.579 356.606   2
   2   1 -11 33.9100 168.206   1
   2   1 -10 60957.0 1503.12   1
  -2   1  10 57309.4 1525.10   1
  -2   1  10 59269.8 2165.07   2
  -2  -1  10 61279.7 2268.40   2
  -2   1   9 158215. 2499.48   1
  -2   1   9 162270. 3450.81   2
   2   1  -9 162059. 2391.06   1
  -2  -1   9 167196. 3492.95   2
  -2   1   8 85918.6 1736.41   1
  -2  -1   8 91656.7 2428.03   2
   2   1  -8 91369.5 1731.20   1
  -2   1   8 86537.1 2382.90   2
  -2  -1   7 27902.8 1273.80   2
  -2   1   7 28349.7 1273.92   2
   2   1  -7 27754.2 951.687   1
  -2   1   7 27560.0 990.324   1
  -2   1   6 257180. 2919.69   1
  -2   1   6 250032. 3587.32   2
  -2  -1   6 252824. 3488.93   2
  -2  -1   5 143624. 2399.69   2
  -2   1   5 146761. 2590.83   2
  -2   1   5 147528. 2136.53   1
  -2  -1   4 262431. 2830.89   2
  -2   1   4 264950. 2783.82   1
  -2   1   2 266497. 2613.11   1
   2  -1  -2 262522. 2888.38   3
  -2   1   1 149352. 1909.38   1
   2   1  -1 152707. 1301.32   2
   2  -1  -1 149870. 2058.81   3
  -2   1   0 109247. 1536.88   1
   2  -1   0 108044. 1791.28   3
   2  -1   2 77812.0 1727.39   3
  -2   1  -2 75030.1 1162.92   1
   2   1   2 74862.6 1231.75   2
   2   1   3 219461. 2451.92   2
  -2   1  -3 217217. 1868.95   1
   2  -1   3 224770. 3109.42   3
  -2   1  -4 102246. 1167.29   1
   2  -1   4 102014. 2337.28   2
  -2  -1  -4 102212. 1990.05   2
   2   1   4 99919.1 1867.12   2
   2  -1   5 133163. 2817.00   2
  -2  -1  -5 138610. 2571.90   2
   2   1   5 135662. 2412.90   2
  -2  -1  -6 4049.52 496.123   2
   2  -1   6 3649.63 540.354   2
   2   1   6 3655.01 445.380   2
   2  -1   7 129222. 3094.00   2
   2   1   7 128889. 2730.00   2
   2   1   8 145385. 3098.34   2
   2  -1   8 140316. 3371.72   2
   2   1   9 39223.1 1709.01   2
   2  -1   9 38545.4 1822.07   2
   2  -1  10 3529.77 649.789   2
   2   1  10 3634.34 623.497   2
   2  -1  11 23275.1 1624.31   2
   2   1  11 23333.4 1513.34   2
   2  -1  12 43221.6 2289.68   2
   2   1  12 44458.1 2164.13   2
   2   1  13 19022.2 1476.44   2
   2  -1  13 18053.8 1558.04   2
   2  -1  14 17992.0 1604.64   2
   2   1  14 19724.7 1596.62   2
   2   1  15 6881.32 970.926   2
   2  -1  15 8050.78 1189.07   2
   2   1  16 3964.02 885.406   2
   2  -1  16 2930.69 798.565   2
   2  -1  17 7845.61 1281.11   2
   2   1  17 7760.63 1176.67   2
   2  -1  18 8066.95 1226.09   2
   2   1  18 6865.27 1168.48   2
   2  -1  19 4329.69 1086.15   2
   2   1  19 3851.95 912.053   2
   2   1  20-530.497 745.481   2
   2  -1  20-587.621 1013.83   2
   2  -1  21-1826.65 957.865   2
   2   1  21 1634.94 995.878   2
  -2  -2  22 0.28546 950.989   2
  -2   2  22 413.732 949.615   2
  -2   2  21 4911.19 1114.66   2
  -2  -2  21 5161.02 1261.05   2
  -2   2  20 3142.87 862.822   2
  -2  -2  20 2226.54 965.499   2
  -2   2  19 1721.79 791.282   2
  -2  -2  19 3214.15 1014.44   2
  -2   2  18 9621.80 1297.38   2
  -2  -2  18 10406.3 1508.98   2
  -2  -2  17 29290.6 2222.02   2
  -2   2  17 28408.2 2049.43   2
  -2  -2  16 7818.84 1123.32   2
  -2   2  16 7468.64 1130.95   2
  -2   2  15 3977.57 879.220   2
  -2  -2  15 3865.25 912.847   2
   2   2 -15 3506.72 414.875   1
  -2   2  14 158.359 433.751   2
  -2  -2  14-690.310 574.127   2
   2   2 -14 125.842 188.578   1
   2   2 -13 11640.8 724.985   1
  -2   2  13 11870.0 1155.54   2
  -2  -2  13 13281.8 1335.83   2
  -2  -2  12 4743.40 785.335   2
   2   2 -12 5239.43 479.237   1
  -2   2  12 5416.11 828.562   2
  -2   2  11 125105. 3363.52   2
   2   2 -11 119420. 2274.50   1
   2   2 -10 21294.0 961.124   1
  -2   2  10 23922.5 1413.06   2
  -2   2  10 22300.8 1036.94   1
  -2  -2  10 23374.6 1412.19   2
  -2   2   9 49674.9 1520.33   1
  -2   2   9 49932.5 1940.68   2
  -2  -2   9 51930.6 1999.32   2
  -2   2   8 78187.4 1847.72   1
  -2   2   8 79206.0 2383.43   2
  -2  -2   8 82116.2 2344.46   2
  -2   2   7 344288. 4730.04   2
  -2  -2   7 334988. 4475.30   2
  -2   2   7 329731. 3750.16   1
  -2  -2   6 301.490 246.549   2
   2   2  -6-76.2061 208.643   2
  -2   2   6-35.4293 174.216   1
  -2   2   5 142467. 2348.33   1
   2   2  -5 144238. 2393.71   2
   2   2  -5 143465. 1813.67   3
  -2  -2   5 144205. 2451.75   2
   2   2  -4 320462. 3176.67   2
   2   2  -4 317859. 2203.23   3
  -2  -2   4 320615. 3252.20   2
  -2  -2   3 8000.25 469.405   2
   2   2  -3 7732.01 470.366   2
   2  -2  -2 106783. 2144.33   3
  -2  -2   2 104556. 1314.36   2
   2   2  -2 103735. 1277.81   2
   2  -2  -1 3314.49 404.646   3
   2  -2   0 118477. 2236.80   3
   2  -2   1 280899. 3510.83   3
  -2  -2  -2 181435. 1741.37   2
   2   2   2 178341. 1631.23   2
   2   2   3 253923. 2408.86   2
  -2  -2  -3 256733. 2607.33   2
   2  -2   3 260296. 3598.99   3
   2  -2   4 5281.63 646.888   2
   2  -2   4 4403.27 519.647   3
   2   2   4 4655.13 407.855   2
  -2  -2  -4 4458.07 425.060   2
   2  -2   5 125235. 3024.31   2
   2  -2   5 127988. 2775.93   3
   2   2   5 117650. 2155.42   2
  -2  -2  -5 122636. 2329.10   2
  -2   2  -6 352.957 109.145   1
   2   2   6 539.909 215.434   2
  -2  -2  -6 427.775 213.908   2
   2  -2   7 20482.1 1333.19   2
   2   2   7 20010.0 1060.26   2
  -2   2  -7 17777.9 542.440   1
   2  -2   8 13046.7 1138.70   2
   2   2   8 12416.6 914.007   2
   2  -2   9 50364.4 2249.60   2
   2   2   9 53802.7 1941.24   2
   2  -2  10 7714.13 877.910   2
   2   2  10 9005.87 907.587   2
   2   2  11 97.4504 334.061   2
   2  -2  11-170.170 409.518   2
   2   2  12 31562.7 1753.11   2
   2  -2  12 28343.6 1922.58   2
   2  -2  13 31914.3 2144.77   2
   2   2  13 32394.9 1920.61   2
   2  -2  14 845.207 735.468   2
   2   2  14 105.653 437.057   2
   2   2  15 853.555 571.694   2
   2  -2  15 1253.16 727.287   2
   2   2  16 654.084 451.242   2
   2  -2  16-541.958 580.483   2
   2  -2  17 2654.35 953.389   2
   2   2  17 2993.10 816.655   2
   2  -2  18 1215.32 930.644   2
   2   2  18 625.769 711.376   2
   2   2  19 9636.55 1440.61   2
   2  -2  19 9304.05 1507.16   2
   2   2  20 69.8249 890.588   2
   2  -2  20 2640.07 1069.33   2
   2   2  21 711.462 762.800   2
   2  -2  21 598.721 797.724   2
  -2  -3  22 6902.29 1532.42   2
  -2   3  22 8386.58 1665.64   2
  -2  -3  21-530.965 837.481   2
  -2   3  21 1225.20 885.702   2
  -2   3  20 3124.09 873.056   2
  -2  -3  20 2620.43 1127.05   2
  -2   3  19 3449.35 961.660   2
  -2  -3  19 3312.36 1111.78   2
  -2   3  18 3158.31 741.603   2
  -2  -3  18 3931.27 904.060   2
  -2   3  17 1017.56 787.428   2
  -2  -3  17 104.472 753.816   2
  -2   3  16 41773.1 2464.16   2
  -2  -3  16 39538.8 2570.65   2
  -2  -3  15 4414.31 869.517   2
  -2   3  15 3686.30 855.757   2
   2   3 -15 4311.66 492.200   1
  -2   3  14 6356.01 919.053   2
  -2  -3  14 5330.10 919.340   2
   2   3 -14 5745.42 567.285   1
  -2  -3  13 54337.7 2656.89   2
   2   3 -13 54437.0 1656.58   1
  -2   3  13 57164.9 2512.10   2
  -2  -3  12 60795.9 2591.79   2
  -2   3  12 62156.1 2541.03   2
  -2  -3  11 8695.80 1007.98   2
  -2   3  11 10920.2 1048.84   2
  -2  -3  10 2501.97 578.879   2
  -2   3  10 3215.48 588.002   2
   2   3  -9 437.590 152.756   3
  -2  -3   9 853.367 429.034   2
  -2   3   9 296.360 344.846   2
  -2  -3   8 113408. 2897.09   2
   2   3  -8 108904. 2325.09   3
  -2  -3   7 54178.2 1891.01   2
   2   3  -7 56029.5 1508.63   3
   2   3  -6 224119. 3506.77   2
   2   3  -6 227537. 2763.71   3
  -2  -3   6 225169. 3545.28   2
   2   3  -5 116658. 1764.28   3
  -2  -3   5 116015. 2327.93   2
   2   3  -5 117259. 2274.71   2
  -2  -3   4 1159.03 296.923   2
  -2  -3   4 839.069 146.314   3
   2   3  -4 1322.95 170.049   3
   2   3  -4 1071.19 214.420   2
  -2  -3   3 176417. 2264.38   2
  -2  -3   3 173123. 1786.71   3
   2  -3  -3 171794. 3240.32   3
   2   3  -3 179093. 2313.42   2
   2   3  -3 169643. 1914.20   3
   2  -3  -2 256513. 3798.15   3
  -2  -3   2 252885. 2287.14   2
  -2  -3   2 251295. 2180.04   3
   2  -3  -1 24824.1 1168.10   3
  -2  -3   1 23527.5 589.196   2
   2  -3   0 103229. 2307.68   3
   2  -3   1 96233.9 2295.75   3
  -2  -3  -2 211777. 1888.70   2
   2  -3   2 222051. 3621.34   3
   2  -3   3 30929.0 1361.81   3
   2   3   3 31577.3 851.117   2
  -2  -3  -3 31138.7 880.933   2
   2   3   4 117227. 1894.58   2
  -2  -3  -4 116976. 2011.74   2
   2  -3   4 118105. 2741.50   3
   2  -3   5 36044.4 1765.63   2
  -2  -3  -5 35716.2 1249.88   2
   2  -3   5 35759.3 1587.04   3
   2   3   5 33758.2 1178.53   2
   2  -3   6 13898.4 1048.11   3
   2   3   6 12182.5 761.296   2
  -2  -3  -6 13181.5 828.102   2
   2  -3   6 12279.3 1081.90   2
   2  -3   7 5983.86 828.194   2
   2   3   7 6176.25 636.724   2
   2   3   8 53232.3 1825.48   2
   2  -3   8 52296.2 2304.87   2
   2  -3   9 2747.70 643.283   2
   2   3   9 2551.63 496.398   2
   2   3  10 506.107 332.727   2
  -2   3 -10 519.625 118.311   1
   2  -3  11 50603.1 2581.59   2
   2   3  11 50383.3 2119.39   2
   2   3  12 41781.9 2015.51   2
   2  -3  12 41814.9 2450.73   2
   2  -3  13 2621.52 847.991   2
   2   3  13 114.026 397.330   2
   2   3  14 33452.1 1997.86   2
   2  -3  14 34092.9 2365.24   2
   2  -3  15 7864.34 1230.61   2
   2   3  15 9855.63 1191.09   2
   2  -3  16 4846.52 1014.57   2
   2   3  16 5812.72 1048.25   2
   2   3  17 2696.23 778.931   2
   2  -3  17 2990.81 911.445   2
   2   3  18 2994.39 1036.50   2
   2  -3  18 1921.57 860.494   2
   2   3  19 9060.17 1356.01   2
   2  -3  19 8692.43 1616.98   2
   2  -3  20 1095.23 752.108   2
   2   3  20 2237.69 848.294   2
   2   3  21 753.228 937.923   2
  -2   4  22 450.125 794.666   2
  -2  -4  21-371.287 803.281   2
  -2   4  21-130.905 756.363   2
  -2   4  20 593.078 670.758   2
  -2  -4  20 1454.54 838.413   2
  -2  -4  19 2526.49 953.614   2
  -2   4  19 2265.67 976.181   2
  -2   4  18 22515.6 2028.09   2
  -2  -4  18 18597.9 1950.90   2
  -2   4  17 338.638 622.208   2
  -2  -4  17-324.686 725.301   2
  -2   4  16 17891.0 1672.46   2
  -2  -4  16 13416.2 1716.51   2
  -2   4  15 1794.37 720.127   2
  -2  -4  15 1252.68 607.876   2
   2   4 -15 1471.37 337.576   1
  -2   4  14 3921.30 817.979   2
  -2  -4  14 1966.41 815.370   2
  -2   4  13 5467.99 850.234   2
  -2  -4  13 4176.08 830.182   2
  -2  -4  12 23106.6 1791.96   2
  -2  -4  11 563.011 393.515   2
  -2  -4  10 2675.29 666.332   2
  -2  -4   9-617.693 482.663   2
   2   4  -8 102926. 2364.30   3
  -2  -4   8 92427.3 2782.90   2
  -2  -4   7 2109.15 472.609   2
   2   4  -7 3152.05 420.727   3
   2   4  -6 290457. 3418.44   3
  -2  -4   6 277544. 4149.36   2
  -2  -4   5 358.370 163.543   3
   2   4  -5 520.076 159.928   3
  -2  -4   5 574.584 205.904   2
  -2  -4   4 257031. 2816.09   3
   2   4  -4 257161. 2945.77   3
  -2  -4   4 248790. 3441.44   2
   2  -4  -3 53595.6 2030.16   3
  -2  -4   3 51987.4 1374.85   2
  -2  -4   3 50768.5 1236.79   3
  -2  -4   2 1275.16 219.137   3
   2  -4  -2 910.232 364.745   3
  -2  -4   2 1053.57 213.336   2
  -2  -4   1 17523.3 654.937   2
   2  -4  -1 16857.1 1092.84   3
   2  -4   0 286873. 4303.68   3
  -2  -4  -1 74.8268 93.6896   2
   2  -4   1 87.8888 264.336   3
  -2  -4  -2 16712.7 604.780   2
   2  -4   2 17397.5 1086.36   3
  -2  -4  -3 4819.01 383.145   2
   2  -4   3 4053.19 604.441   3
   2  -4   4 56779.1 2057.67   3
  -2  -4  -4 56452.8 1405.03   2
  -2  -4  -5 28672.7 1138.98   2
   2   4   5 31358.3 1135.87   2
   2  -4   5 32285.5 1756.63   2
   2  -4   5 29953.8 1546.46   3
   2   4   6 229535. 3376.91   2
  -2  -4  -6 226370. 3529.39   2
   2  -4   6 227230. 4396.08   3
   2   4   7 385.741 221.922   2
  -2  -4  -7 419.181 236.516   2
   2  -4   7 1003.70 535.037   3
   2  -4   7 859.321 570.115   2
   2   4   8 2578.63 426.743   2
   2  -4   8 3193.14 686.948   2
   2  -4   9 11725.7 1254.93   2
   2   4   9 13053.1 973.897   2
   2   4  10 88036.8 2688.97   2
   2  -4  10 91452.5 3439.16   2
   2  -4  11 2280.74 755.330   2
   2   4  11 1221.28 432.008   2
   2   4  12 4057.76 741.322   2
   2  -4  12 5096.53 1000.56   2
   2  -4  13 2504.39 656.940   2
   2   4  13 2543.79 584.910   2
   2  -4  14 1362.89 764.672   2
   2   4  14 272.037 429.375   2
   2  -4  15 5476.87 1200.87   2
   2   4  15 4473.12 925.616   2
   2  -4  16-370.424 684.531   2
   2   4  16 129.747 490.940   2
   2   4  17 691.298 663.630   2
   2  -4  17 1981.06 1064.94   2
   2   4  18 609.770 556.482   2
   2  -4  18 1388.65 850.109   2
   2  -4  19 2892.73 1155.62   2
   2   4  19 770.741 701.307   2
   2   4  20 293.778 650.939   2
   2  -4  20 1890.91 1064.27   2
   2   4  21-874.158 730.697   2
  -2  -5  21 639.541 866.651   2
  -2  -5  20 1884.81 1130.81   2
  -2  -5  19 6959.32 1378.15   2
  -2  -5  18 1978.18 908.272   2
  -2  -5  17-1363.99 740.751   2
  -2  -5  16 100.067 602.296   2
  -2  -5  15 54350.0 3059.86   2
  -2  -5  14 30777.3 2197.42   2
  -2  -5  13 5666.46 955.091   2
  -2  -5  12 224.514 454.446   2
  -2  -5  11 41008.2 2217.26   2
  -2  -5  10 18224.9 1441.05   2
  -2  -5   9 34112.5 1876.45   2
   2   5  -8 2317.34 391.846   3
  -2  -5   8 2373.26 532.467   2
   2   5  -7 190.852 186.422   3
  -2  -5   7-168.500 327.943   2
   2   5  -6 48642.1 1567.43   3
  -2  -5   6 45166.4 1490.33   3
  -2  -5   5 14249.0 838.639   3
   2   5  -5 15553.9 883.572   3
  -2  -5   5 14467.4 993.591   2
   2   5  -4 1418.43 282.250   3
  -2  -5   4 1717.57 304.756   3
  -2  -5   4 1568.46 336.227   2
   2  -5  -4 1575.80 448.696   3
  -2  -5   3 55350.4 1604.29   2
   2  -5  -3 59838.3 2340.43   3
  -2  -5   3 55248.2 1557.54   3
  -2  -5   2 143207. 2415.08   2
   2  -5  -2 147061. 3534.74   3
  -2  -5   2 143552. 2521.58   3
  -2  -5   1 3146.93 443.756   3
   2  -5  -1 3586.55 597.599   3
   2  -5   0 919.252 383.522   3
   2  -5   1 308916. 5006.96   3
   2  -5   2 21510.1 1349.98   3
  -2  -5  -2 23275.9 815.751   2
   2  -5   3 18679.9 1304.88   3
  -2  -5  -3 17357.7 783.644   2
  -2  -5  -4 15867.9 831.574   2
   2  -5   4 15688.2 1194.15   3
   2  -5   5 18237.5 1307.94   3
  -2  -5  -5 16822.7 917.163   2
   2  -5   6 2044.48 642.414   2
  -2  -5  -6 1229.24 333.277   2
   2  -5   6 1141.15 448.873   3
   2  -5   7 1274.65 425.612   3
   2  -5   7 958.323 602.642   2
   2  -5   8 9078.07 1172.86   2
   2  -5   8 8536.24 1002.98   3
   2   5   9 13914.2 1083.50   2
   2  -5   9 13911.9 1441.92   2
   2   5  10 3056.64 576.914   2
   2  -5  10 3164.95 824.501   2
   2   5  11 11310.0 1046.97   2
   2  -5  11 10704.4 1336.95   2
   2  -5  12 17700.6 1793.27   2
   2   5  12 17227.2 1334.05   2
   2   5  13-30.2158 417.702   2
   2  -5  13 783.469 625.299   2
   2  -5  14 7639.00 1324.55   2
   2   5  14 6459.02 934.370   2
   2  -5  15 13006.6 1818.53   2
   2   5  15 13952.5 1377.18   2
   2  -5  16 412.839 785.905   2
   2   5  16 690.200 552.780   2
   2   5  17 6902.38 1180.76   2
   2  -5  17 7774.55 1387.93   2
   2  -5  18 2556.98 1111.74   2
   2   5  18 1095.88 807.317   2
   2  -5  19 3552.11 1322.16   2
   2   5  19 4203.05 1026.83   2
   2   5  20 717.108 762.061   2
   2   5  21-148.740 785.201   2
  -2  -6  20-1148.27 1060.79   2
  -2  -6  19 310.153 764.652   2
  -2  -6  18 738.969 820.705   2
  -2  -6  17 12424.4 1780.23   2
  -2  -6  16 3200.87 842.906   2
  -2  -6  15 7400.64 1168.18   2
  -2  -6  14 736.015 762.566   2
  -2  -6  13 8442.46 1278.36   2
  -2  -6  12 5673.50 1019.65   2
  -2  -6  11 10319.0 1241.81   2
  -2  -6  10 6478.35 934.005   2
  -2  -6   9 7601.69 1040.96   2
  -2  -6   8 3159.11 702.419   2
  -2  -6   7 45434.7 2032.58   2
  -2  -6   7 50214.8 1760.15   3
   2   6  -6 234.008 198.858   3
  -2  -6   6 45.1541 367.870   2
  -2  -6   6 39.3212 200.901   3
  -2  -6   5 16969.2 1176.03   2
   2   6  -5 16946.2 1102.56   3
  -2  -6   5 17593.9 1036.82   3
   2  -6  -5 18723.0 1498.21   3
  -2  -6   4 6150.25 624.046   3
   2  -6  -4 7358.82 939.943   3
  -2  -6   4 6033.31 675.972   2
  -2  -6   3 3690.71 505.001   3
  -2  -6   3 3123.66 461.634   2
   2  -6  -3 4528.22 725.637   3
  -2  -6   2 2714.22 447.390   3
   2  -6  -2 1567.50 463.868   3
  -2  -6   2 2163.38 335.739   2
   2  -6  -1 27620.0 1687.57   3
  -2  -6   1 25922.9 1267.89   3
   2  -6   0 1753.51 502.784   3
  -2  -6   0 2053.20 418.857   3
   2  -6   1 19526.7 1383.29   3
  -2  -6  -2 25.1566 164.976   2
   2  -6   2 379.890 347.284   3
  -2  -6  -3 77714.0 1774.06   2
   2  -6   3 73281.5 2633.97   3
  -2  -6  -4 63187.4 1697.84   2
   2  -6   4 64797.9 2506.85   3
   2  -6   5 23492.9 1548.98   3
  -2  -6  -5 24456.7 1146.36   2
   2  -6   6 2431.44 613.754   3
   2  -6   6 1467.51 661.693   2
  -2  -6  -6 2257.91 461.443   2
   2  -6   7 5567.21 1008.51   2
   2  -6   7 6492.56 899.660   3
   2  -6   8 137.267 510.662   2
   2  -6   8-115.998 373.600   3
   2  -6   9 22203.3 1989.97   2
   2  -6   9 22342.0 1660.62   3
   2  -6  10 1405.32 693.620   2
   2  -6  11 16528.5 1790.56   2
   2  -6  12 1831.06 857.596   2
   2  -6  13 3302.08 1044.80   2
   2  -6  14 930.435 680.993   2
   2  -6  15-272.531 704.245   2
   2   6  15 332.709 534.168   2
   2   6  16 1067.13 716.726   2
   2  -6  16 444.511 847.820   2
   2   6  17 11423.2 1421.83   2
   2  -6  17 10346.5 1765.83   2
   2  -6  18 111.203 808.306   2
   2   6  18 130.475 685.366   2
   2   6  19 4801.36 1024.84   2
  -2  -7  20 1683.84 1018.01   2
  -2  -7  19 223.217 953.846   2
  -2  -7  18 5181.96 1323.74   2
  -2  -7  17 767.124 861.319   2
  -2  -7  16 5840.64 1222.76   2
  -2  -7  15 109.479 588.654   2
  -2  -7  14-1566.90 788.133   2
  -2  -7  13 4227.28 934.449   2
  -2  -7  12 6219.50 1051.13   2
  -2  -7  11 5361.61 1018.19   2
  -2  -7  10-2.90875 483.693   2
  -2  -7   9 646.554 449.543   2
  -2  -7   8 3989.50 794.090   2
  -2  -7   8 3144.28 556.013   3
  -2  -7   7 12184.6 1002.20   3
  -2  -7   7 12968.5 1190.62   2
   2  -7  -6 35248.8 2171.43   3
  -2  -7   6 30384.6 1538.36   3
  -2  -7   6 31357.9 1785.58   2
  -2  -7   5 927.777 380.776   3
   2  -7  -5 824.899 487.269   3
  -2  -7   5 377.465 362.431   2
  -2  -7   4 208.553 256.224   3
  -2  -7   4 725.437 350.170   2
   2  -7  -3 348.303 369.262   3
  -2  -7   3 2.42144 269.724   2
  -2  -7   3-150.709 306.188   3
  -2  -7   2 11469.7 883.275   2
   2  -7  -2 12239.3 1207.28   3
  -2  -7   2 11445.6 915.782   3
  -2  -7   1 19061.3 1196.24   3
   2  -7  -1 18783.8 1479.22   3
  -2  -7   0 639.293 348.001   3
   2  -7   0 982.774 448.785   3
  -2  -7  -1 2075.83 525.258   3
   2  -7   1 2571.60 601.677   3
   2  -7   2 1046.68 529.960   3
   2  -7   3 538.920 389.140   3
  -2  -7  -3 726.189 272.906   2
   2  -7   4 24008.7 1677.84   3
  -2  -7  -4 24021.7 1122.43   2
  -2  -7  -5 3156.69 460.090   2
   2  -7   5 3344.16 704.639   3
   2  -7   6 1116.67 464.623   3
   2  -7   6 728.458 543.051   2
   2  -7   7 866.130 772.629   2
   2  -7   7-64.3095 445.938   3
   2  -7   8 12144.8 1335.73   3
   2  -7   8 13874.9 1584.59   2
   2  -7   9-66.9461 440.689   3
   2  -7   9-573.465 622.859   2
   2  -7  10 13190.5 1390.97   3
   2  -7  10 12109.0 1603.53   2
   2  -7  11-137.806 613.777   2
   2  -7  12 4791.47 1092.09   2
   2  -7  13 3660.94 1051.05   2
   2  -7  14 3433.32 994.548   2
   2  -7  15-227.329 773.201   2
   2  -7  16 3050.92 1261.94   2
   2  -7  17-480.074 910.054   2
   2  -7  18-1074.09 1053.00   2
  -2  -8  19 481.034 933.545   2
  -2  -8  18 1522.43 993.385   2
  -2  -8  17-706.526 854.316   2
  -2  -8  16-130.590 658.675   2
  -2  -8  15-668.889 711.139   2
  -2  -8  14 11968.5 1532.71   2
  -2  -8  13 1679.20 816.821   2
  -2  -8  12 842.173 583.714   2
  -2  -8  11 640.344 621.326   2
  -2  -8  10 11965.8 1319.61   2
  -2  -8   9 1745.80 457.530   3
  -2  -8   9 1693.18 520.290   2
  -2  -8   8 7495.55 854.562   3
  -2  -8   8 7525.78 1000.35   2
  -2  -8   7 11897.0 1072.40   3
   2  -8  -7 14605.6 1606.23   3
  -2  -8   7 14683.8 1334.87   2
  -2  -8   6 2322.38 507.368   3
  -2  -8   6 2157.72 594.024   2
   2  -8  -5 1584.68 581.246   3
  -2  -8   5 1870.41 544.203   2
  -2  -8   5 2003.20 473.829   3
  -2  -8   4 3038.90 547.864   3
   2  -8  -4 3340.69 809.105   3
  -2  -8   4 3567.02 587.732   2
   2  -8  -3 76.5984 440.079   3
  -2  -8   3 212.140 334.184   3
  -2  -8   3 341.232 314.467   2
   2  -8  -2 9640.52 1235.17   3
  -2  -8   2 9985.19 902.826   2
  -2  -8   2 8951.38 850.743   3
   2  -8  -1 263.594 417.972   3
  -2  -8   1 424.768 326.862   3
   2  -8   0 15.6721 388.307   3
  -2  -8   0 794.379 419.161   3
   2  -8   1-679.772 600.290   3
  -2  -8  -1 822.354 452.505   3
  -2  -8  -2 19777.3 1509.34   3
   2  -8   2 19312.3 1578.20   3
   2  -8   3 5224.51 917.269   3
   2  -8   4 25.2357 473.361   3
   2  -8   5 1444.95 566.345   3
   2  -8   6 5310.84 901.209   3
   2  -8   6 6408.72 1108.45   2
   2  -8   7 707.188 416.841   3
   2  -8   7 1201.04 672.652   2
   2  -8   8-1199.27 528.504   3
   2  -8   8 1132.59 696.047   2
   2  -8   9 4262.76 851.693   3
   2  -8   9 4999.93 1197.61   2
   2  -8  10 13302.2 1516.64   3
   2  -8  10 11513.0 1661.98   2
   2  -8  11 10657.1 1579.17   2
   2  -8  12 988.028 766.498   2
   2  -8  13 225.769 775.461   2
   2  -8  14 114.529 811.211   2
   2  -8  15 3398.88 1290.01   2
   2  -8  16 4240.30 1354.55   2
   2  -8  17 2212.89 1208.33   2
  -2  -9  18-678.826 975.846   2
  -2  -9  17-881.276 783.923   2
  -2  -9  16-556.733 688.909   2
  -2  -9  15 2013.45 1006.15   2
  -2  -9  14 1260.09 775.725   2
  -2  -9  13-1085.47 655.054   2
  -2  -9  12-431.951 726.457   2
  -2  -9  11-219.236 596.125   2
  -2  -9  10-581.047 489.736   2
  -2  -9   9 2792.32 767.236   2
   2  -9  -9 3522.28 1006.12   3
   2  -9  -8 7600.15 1242.56   3
  -2  -9   8 7565.86 1122.65   2
  -2  -9   8 6175.08 819.509   3
   2  -9  -7 1913.82 883.444   3
  -2  -9   7 1502.99 522.994   3
  -2  -9   7 1627.73 637.076   2
  -2  -9   6 231.087 311.018   3
   2  -9  -6 255.749 538.914   3
  -2  -9   6-13.5907 448.034   2
  -2  -9   5 6158.22 853.892   2
  -2  -9   5 6744.21 845.588   3
   2  -9  -5 7789.06 1208.24   3
  -2  -9   4 557.317 414.954   3
   2  -9  -4 990.200 605.668   3
  -2  -9   4 430.729 427.209   2
   2  -9  -3 24528.2 1939.60   3
  -2  -9   3 24132.4 1473.10   2
  -2  -9   3 22599.8 1528.74   3
  -2  -9   2 3800.31 686.001   3
   2  -9  -2 4803.38 900.362   3
  -2  -9   2 4301.96 705.023   2
   2  -9  -1 1602.24 648.052   3
  -2  -9   1 640.056 449.322   3
  -2  -9   0 11608.9 1152.17   3
   2  -9   0 10224.8 1212.08   3
   2  -9   1 4531.45 881.660   3
  -2  -9  -1 3876.45 705.479   3
  -2  -9  -2 7810.48 983.607   3
   2  -9   2 7915.06 1160.03   3
   2  -9   3 3268.71 805.719   3
  -2  -9  -3 2545.35 671.821   3
  -2  -9  -4 10025.1 1225.26   3
   2  -9   4 10162.4 1212.98   3
   2  -9   5 2470.55 742.385   3
   2  -9   6 1327.57 656.091   3
   2  -9   6 72.8709 632.106   2
   2  -9   7 1018.30 655.421   2
   2  -9   7 1061.78 697.637   3
   2  -9   8 1166.64 786.116   2
   2  -9   8 190.967 557.208   3
   2  -9   9 2258.65 605.259   3
   2  -9   9 1885.77 768.500   2
   2  -9  10 1131.95 625.247   3
   2  -9  10 1131.80 840.864   2
   2  -9  11 6994.29 1435.81   2
   2  -9  12 2626.37 1147.09   2
   2  -9  13 930.471 943.503   2
   2  -9  14 1002.65 867.003   2
   2  -9  15-378.622 878.851   2
   2  -9  16-235.930 1034.53   2
  -2 -10  17 107.995 793.074   2
  -2 -10  16 2646.82 1195.20   2
  -2 -10  15 1708.91 901.358   2
  -2 -10  14 350.118 668.158   2
  -2 -10  13 610.497 724.721   2
  -2 -10  12-447.417 641.979   2
  -2 -10  11 2476.08 1015.09   2
   2 -10 -11 3574.51 1037.58   3
   2 -10 -10 618.202 749.188   3
  -2 -10  10-852.440 624.682   2
   2 -10  -9-195.530 598.129   3
  -2 -10   9-670.166 587.923   2
  -2 -10   8 2170.67 725.066   2
   2 -10  -8 1474.25 814.642   3
  -2 -10   7 777.583 512.089   2
   2 -10  -7 1483.72 799.186   3
  -2 -10   6 2535.91 610.164   2
   2 -10  -6 3952.56 974.077   3
   2 -10  -5 3184.38 961.718   3
  -2 -10   4 1257.52 458.846   3
   2 -10  -4 1325.98 836.048   3
   2 -10  -3 3214.19 867.889   3
  -2 -10   3 1706.20 525.153   3
  -2 -10   2 1867.50 593.496   3
   2 -10  -2 2967.03 872.881   3
  -2 -10   1 1825.50 553.023   3
   2 -10  -1 1280.20 669.692   3
   2 -10   0-31.4587 526.467   3
  -2 -10   0 1050.83 492.563   3
   2 -10   1 8262.77 1172.66   3
  -2 -10  -1 8279.02 1060.74   3
   2 -10   2 794.907 530.996   3
  -2 -10  -2 597.600 409.943   3
   2 -10   3 15830.0 1556.30   3
  -2 -10  -3 17296.9 1618.05   3
  -2 -10  -4 761.277 614.536   3
   2 -10   4 1287.71 652.142   3
   2 -10   5-66.3825 474.031   3
  -2 -10  -5 378.244 487.020   3
   2 -10   5 1057.32 732.581   2
   2 -10   6-103.205 514.226   3
   2 -10   6-773.859 579.582   2
   2 -10   7 4674.36 1196.46   2
   2 -10   7 4213.08 930.351   3
   2 -10   8 1449.41 905.753   2
   2 -10   8 1108.85 634.749   3
   2 -10   9-74.5275 712.103   2
   2 -10   9-837.315 727.397   3
   2 -10  10-1756.71 738.790   3
   2 -10  10-130.641 878.633   2
   2 -10  11 261.809 554.038   3
   2 -10  11 481.768 783.557   2
   2 -10  12 465.323 822.152   2
   2 -10  13 1366.96 1063.43   2
   2 -10  14-217.777 886.989   2
   2 -11 -13 1005.91 868.316   3
   2 -11 -12 1672.12 995.029   3
   2 -11 -11-1290.59 964.749   3
   2 -11 -10 1196.71 720.277   3
   2 -11  -9-597.073 656.000   3
   2 -11  -8 834.048 779.554   3
   2 -11  -7 770.831 594.925   3
   2 -11  -6 4400.94 1038.38   3
   2 -11  -5-170.849 580.070   3
   2 -11  -4-1838.10 897.057   3
   2 -11  -3-176.878 584.734   3
   2 -11  -2 2286.59 847.627   3
  -2 -11   1 1027.02 538.489   3
   2 -11  -1 803.173 580.228   3
   2 -11   0 713.793 591.619   3
  -2 -11   0 890.589 509.687   3
   2 -11   1 581.745 473.127   3
  -2 -11  -1 928.950 493.987   3
  -2 -11  -2 7042.47 1099.15   3
   2 -11   2 6787.48 1177.24   3
   2 -11   3 275.507 484.915   3
  -2 -11  -3 660.520 556.209   3
  -2 -11  -4 1050.09 650.898   3
   2 -11   4 1497.77 671.761   3
   2 -11   5 15.2541 460.633   3
  -2 -11  -5-181.028 536.940   3
   2 -11   5 1034.27 692.532   2
   2 -11   6 1749.75 724.341   3
   2 -11   6 1140.96 681.526   2
  -2 -11  -6 750.260 524.310   3
   2 -11   7 1392.89 879.444   2
   2 -11   7 530.546 517.466   3
  -2 -11  -7 627.097 532.699   3
   2 -11   8 844.387 841.481   2
   2 -11   8 852.092 554.163   3
   2 -11   9 236.653 732.823   2
   2 -11   9-291.730 489.475   3
   2 -11  10 1526.20 1024.17   2
   2 -11  10 73.9412 576.436   3
   2 -11  11 25.2207 738.853   2
   2 -11  12 1086.64 961.918   2
   2 -11  13-979.962 1077.25   2
   2 -12 -11-399.219 877.055   3
   2 -12 -10-1411.20 972.463   3
   2 -12  -9-268.227 830.564   3
   2 -12  -8-664.555 822.548   3
   2 -12  -7 1917.07 919.852   3
   2 -12  -6 525.639 739.274   3
   2 -12  -5 862.292 724.969   3
   2 -12  -4 243.995 604.140   3
   2 -12  -3 946.738 639.345   3
   2 -12  -2-1498.27 764.490   3
   2 -12  -1 787.808 709.022   3
   2 -12   0 1183.24 759.363   3
   2 -12   1-643.832 540.420   3
   2 -12   2 87.4930 618.237   3
  -2 -12  -3 920.729 630.042   3
   2 -12   3 1078.48 755.222   3
   2 -12   4 836.550 609.968   3
  -2 -12  -4-432.309 538.124   3
   2 -12   4-223.751 750.200   2
  -2 -12  -5 1068.31 732.614   3
   2 -12   5 147.231 697.240   2
   2 -12   5 2023.59 891.563   3
  -2 -12  -6 556.129 578.524   3
   2 -12   6 1339.13 980.538   2
   2 -12   6 681.536 621.870   3
   2 -12   7-216.682 779.318   2
  -2 -12  -7 346.391 684.380   3
  -2 -12  -8-99.6789 698.847   3
   2 -12   8-23.1212 832.025   2
   2 -12   9-653.507 919.607   2
  -2 -12  -9 72.7121 780.565   3
  -2 -12 -10 157.800 660.425   3
   2 -12  10 3008.30 1221.73   2
   2 -12  11-6.14879 963.426   2
   2 -12  12-474.000 1144.82   2
   2 -13  -8 231.193 716.752   3
   2 -13  -7 806.614 861.551   3
   2 -13  -6-820.093 778.216   3
   2 -13  -5-490.750 684.047   3
   2 -13  -4 619.396 711.077   3
   2 -13  -3 716.868 744.379   3
   2 -13  -2 868.757 718.821   3
   2 -13  -1-367.781 613.912   3
   2 -13   0-383.084 568.931   3
   2 -13   1 597.321 762.240   3
   2 -13   2 489.103 639.059   3
   2 -13   3 270.780 581.176   3
   2 -14  -5 292.660 769.535   3
   2 -14  -4-12.0923 747.262   3
   2 -14  -3-511.855 690.845   3
   2 -14  -2-123.062 787.642   3
   2 -14  -1-324.091 814.214   3
  -3   0  22-881.483 1003.07   2
  -3   0  21-1960.57 1090.10   2
  -3   0  20 32323.3 2522.70   2
  -3   0  19 975.692 835.548   2
  -3   0  18 2167.02 994.889   2
  -3   0  17 1134.85 821.389   2
  -3   0  16 7625.93 1196.29   2
  -3   0  15 1229.64 752.796   2
  -3   0  14 121732. 3812.47   2
  -3   0  13-42.1944 440.525   2
   3   0 -12 46431.6 1553.58   1
  -3   0  12 45437.2 2171.52   2
   3   0 -11-212.197 273.003   1
  -3   0  11-428.848 462.220   2
   3   0 -10 41084.3 1472.50   1
  -3   0  10 41702.5 1903.17   2
  -3   0   9 15.2985 289.654   2
   3   0  -9 470.830 248.999   1
  -3   0   8 9008.54 786.764   2
   3   0  -8 9018.35 640.690   1
  -3   0   7 168.984 241.329   2
   3   0  -7 13.1043 181.423   1
  -3   0   6 1544.45 367.841   2
   3   0  -6 1539.62 322.549   1
  -3   0   5-62.7883 182.591   2
   3   0  -3 279.248 116.275   3
   3   0  -2 124490. 1776.46   3
   3   0  -1 512.694 137.019   3
   3   0   0 63792.0 1412.73   3
   3   0   1-161.486 152.474   3
   3   0   3 3285.12 557.783   1
   3   0   3 37.6627 168.133   2
   3   0   4 123984. 2574.01   2
   3   0   4 132100. 1692.86   1
   3   0   5-136.725 308.762   2
   3   0   5-132.226 119.995   1
   3   0   6 34530.3 772.987   1
   3   0   6 35570.6 1512.79   2
   3   0   7-175.112 282.732   2
   3   0   7-123.136 75.8607   1
   3   0   8 3014.32 567.798   2
   3   0   9-218.575 317.662   2
   3   0  10 36555.8 1906.19   2
   3   0  11 742.667 523.646   2
   3   0  12 14661.7 1354.57   2
   3   0  13 374.836 455.009   2
   3   0  14 4375.83 913.134   2
   3   0  15 214.167 663.532   2
   3   0  16 18789.2 1842.79   2
   3   0  17 149.877 670.146   2
   3   0  18 6044.35 1127.88   2
   3   0  19 117.545 665.637   2
   3   0  20 12658.9 1796.32   2
   3   0  21 297.347 769.888   2
  -3   1  22 3761.74 1171.51   2
  -3  -1  22 5200.57 1289.09   2
  -3   1  21 1126.96 655.859   2
  -3  -1  21 1942.86 954.412   2
  -3  -1  20 14828.0 1718.13   2
  -3   1  20 12821.5 1626.65   2
  -3   1  19 13747.5 1523.95   2
  -3  -1  19 16340.5 1717.74   2
  -3  -1  18 5415.10 1019.57   2
  -3   1  18 5058.52 1107.02   2
  -3   1  17 25687.4 1977.12   2
  -3  -1  17 26748.6 2092.14   2
  -3   1  16 25628.9 1855.91   2
  -3  -1  16 25198.6 1929.92   2
  -3   1  15 13508.4 1316.31   2
  -3  -1  15 14677.2 1520.63   2
   3   1 -15 15777.1 942.155   1
   3   1 -14 5449.02 569.962   1
  -3  -1  14 5096.04 863.390   2
  -3   1  14 5018.81 907.506   2
   3   1 -13 89598.9 2211.86   1
  -3  -1  13 91708.9 3177.68   2
  -3   1  13 86895.1 3072.52   2
  -3  -1  12 8527.29 1013.26   2
   3   1 -12 8134.24 697.370   1
  -3   1  12 8065.84 932.245   2
  -3   1  11 3874.00 778.688   2
   3   1 -11 3291.73 473.064   1
  -3  -1  11 3090.58 615.478   2
  -3   1  10 7025.16 870.266   2
   3   1 -10 6284.18 553.764   1
  -3  -1  10 6123.56 796.003   2
  -3   1  10 5663.68 542.516   1
   3   1  -9 415683. 4484.66   1
  -3  -1   9 431425. 5641.57   2
  -3   1   9 424809. 4595.66   1
  -3   1   9 432279. 5821.64   2
  -3  -1   8 18447.8 1142.58   2
   3   1  -8 18915.6 904.288   1
  -3   1   8 18237.3 922.762   1
  -3   1   8 20272.2 1179.50   2
   3  -1  -8 20150.0 980.392   1
   3  -1  -7 306170. 3736.53   1
  -3   1   7 318256. 4566.88   2
   3   1  -7 302887. 3585.24   1
  -3  -1   7 307005. 4212.91   2
  -3   1   7 307262. 3674.50   1
  -3  -1   6 400445. 4471.88   2
  -3   1   6 394801. 4051.33   1
   3  -1  -6 395123. 4102.36   1
   3   1  -6 391642. 4347.75   2
  -3   1   5 199460. 2777.15   1
  -3  -1   5 204332. 2941.88   2
   3   1  -5 201564. 2846.67   2
  -3  -1   4 28875.9 1026.71   2
   3   1  -4 27521.6 967.052   2
  -3   1   4 27820.6 1018.96   1
  -3   1   3 51921.1 1359.11   1
   3   1  -3 49434.1 1183.51   2
   3   1  -3 51072.3 828.706   3
   3  -1  -3 50529.3 1432.18   3
   3  -1  -2 356979. 3730.78   3
  -3  -1   2 360438. 2213.11   3
   3   1  -2 353065. 2831.53   2
   3  -1  -1 89277.9 1871.22   3
  -3   1   1 84592.7 1661.81   1
   3   1  -1 87000.6 1281.11   3
  -3  -1   1 91612.6 1330.30   3
  -3   1   0 531234. 3969.12   1
   3  -1   0 524135. 4714.68   3
   3  -1   1 131204. 2413.54   3
  -3   1  -1 136198. 1971.65   1
   3  -1   2 39673.3 1052.90   1
  -3   1  -2 44126.8 1098.59   1
   3  -1   2 42754.7 1432.17   3
   3   1   2 43706.0 1136.72   2
  -3   1  -3 501.279 128.372   1
   3  -1   3 284.275 127.569   1
   3  -1   3 470.788 233.681   3
   3   1   3 494.079 178.467   2
   3   1   4 468735. 4421.04   2
   3  -1   4 463972. 5537.71   2
   3  -1   4 463360. 3153.04   1
  -3  -1  -5 726.358 232.334   2
   3   1   5 484.998 176.865   2
   3  -1   5 561.658 296.986   2
   3  -1   6 19793.4 1245.58   2
   3   1   6 20670.7 1059.45   2
   3   1   7 81679.5 2266.21   2
   3  -1   7 78232.0 2563.81   2
   3   1   8 30575.3 1462.61   2
   3  -1   8 29458.6 1643.09   2
   3   1   9 140.778 305.977   2
   3  -1   9 296.884 349.107   2
   3   1  10 13128.0 1108.02   2
   3  -1  10 12661.6 1162.00   2
   3   1  11 52361.6 2307.14   2
   3  -1  11 53672.1 2457.06   2
   3  -1  12 14771.6 1401.07   2
   3   1  12 14503.7 1310.53   2
   3   1  13 10789.3 1185.14   2
   3  -1  13 11753.1 1243.47   2
   3   1  14 2512.20 704.411   2
   3  -1  14 2143.44 666.668   2
   3  -1  15 13831.6 1553.07   2
   3   1  15 16979.2 1608.56   2
   3  -1  16 493.134 564.113   2
   3   1  16 1792.05 653.070   2
   3   1  17 1651.42 665.487   2
   3  -1  17 1973.33 749.922   2
   3   1  18-147.015 699.186   2
   3  -1  18 484.115 793.871   2
   3  -1  19-324.452 725.820   2
   3   1  19 1145.37 809.142   2
   3   1  20 2475.15 980.189   2
   3  -1  20 3424.09 1117.47   2
   3   1  21 134.352 772.599   2
  -3   2  22-203.958 829.608   2
  -3  -2  22-782.801 978.240   2
  -3  -2  21 13162.3 1884.56   2
  -3   2  21 10827.1 1603.92   2
  -3   2  20 341.651 751.888   2
  -3  -2  20 2248.25 1029.05   2
  -3  -2  19 409.665 623.375   2
  -3   2  19 218.877 776.514   2
  -3   2  18 3509.39 934.594   2
  -3  -2  18 3567.04 899.119   2
  -3   2  17 19769.3 1733.28   2
  -3  -2  17 21033.7 1905.23   2
  -3   2  16 869.049 596.172   2
   3   2 -16 259.597 269.154   1
  -3  -2  16 51.8674 502.740   2
   3   2 -15 24754.1 1194.63   1
  -3   2  15 24668.5 1861.87   2
  -3  -2  15 25073.3 1920.28   2
  -3  -2  14-210.778 493.580   2
   3   2 -14 222.917 299.943   1
  -3   2  14 802.938 523.707   2
  -3  -2  13 11489.1 1217.08   2
   3   2 -13 11728.0 825.794   1
  -3   2  13 12036.1 1241.98   2
   3   2 -12 249.696 222.986   1
  -3   2  12 287.979 426.301   2
  -3  -2  12 408.312 598.068   2
  -3   2  11 69612.5 2622.35   2
  -3  -2  11 72637.4 2618.98   2
   3   2 -11 72763.7 1951.41   1
  -3   2  10 53495.9 2210.26   2
  -3  -2  10 53646.5 2166.89   2
   3   2 -10 51161.0 1640.80   1
  -3   2   9 10829.3 968.357   2
  -3  -2   9 10035.0 933.745   2
  -3  -2   8 11670.7 941.254   2
  -3  -2   7 60333.1 1952.00   2
   3   2  -6 3662.06 443.831   2
  -3  -2   6 3449.66 453.662   2
  -3   2   6 3340.06 423.170   1
  -3   2   5 12903.2 773.189   1
  -3  -2   5 13366.1 765.465   2
   3   2  -5 12917.4 718.086   2
   3  -2  -4 35340.2 1423.07   3
  -3  -2   4 35224.6 1128.71   2
  -3   2   4 36264.3 1253.66   1
   3   2  -4 32201.7 1044.64   2
  -3  -2   3 142439. 1885.27   2
   3   2  -3 143389. 1789.50   2
  -3   2   3 141535. 2393.06   1
   3  -2  -3 139287. 2725.55   3
   3  -2  -2 58810.5 1744.97   3
   3   2  -2 59485.9 965.099   2
  -3   2   2 57006.2 1509.94   1
  -3   2   1 546519. 4497.83   1
   3  -2  -1 537664. 5189.20   3
  -3   2   0 6263.02 492.477   1
   3  -2   0 6348.24 609.559   3
  -3   2  -1 29552.4 1008.66   1
   3   2   1 28143.1 614.823   2
  -3   2  -2 61720.1 1430.14   1
   3   2   2 61580.1 1075.59   2
   3  -2   2 61638.9 1898.80   3
   3   2   3 182754. 2186.46   2
   3  -2   3 180237. 3320.36   3
  -3   2  -3 179082. 2389.58   1
   3   2   4 191387. 2543.13   2
  -3   2  -4 187057. 2337.98   1
   3  -2   4 192463. 3597.77   3
  -3  -2  -4 188991. 2842.33   2
  -3  -2  -5 60972.8 1748.69   2
   3   2   5 56347.2 1551.48   2
  -3   2  -5 60061.1 1281.59   1
   3  -2   5 64133.9 2128.12   3
   3  -2   5 58387.8 2181.76   2
  -3  -2  -6 25853.3 1236.47   2
   3   2   6 24564.7 1140.67   2
  -3   2  -6 26206.1 781.737   1
   3  -2   6 26590.7 1534.45   2
   3  -2   7 17913.2 1304.08   2
  -3   2  -7 17548.2 602.857   1
   3   2   7 17771.6 1026.49   2
   3   2   8 5891.82 700.072   2
   3  -2   8 5103.45 774.633   2
   3   2   9 124570. 3029.97   2
   3  -2   9 120179. 3606.64   2
   3   2  10 11870.9 1053.26   2
   3  -2  10 11907.1 1258.03   2
   3   2  11 4034.50 734.165   2
   3  -2  11 3819.64 796.302   2
   3  -2  12 639.182 500.539   2
   3   2  12-157.913 446.985   2
   3   2  13 15780.8 1374.98   2
   3  -2  13 14595.9 1525.32   2
   3   2  14 1429.76 709.415   2
   3  -2  14 1965.47 711.419   2
   3   2  15 27124.3 1990.61   2
   3  -2  15 26254.9 2131.30   2
   3  -2  16 892.030 740.506   2
   3   2  16 1338.63 700.865   2
   3  -2  17 2065.55 744.722   2
   3   2  17 3750.71 948.961   2
   3   2  18 1037.67 639.186   2
   3  -2  18 1562.26 790.289   2
   3  -2  19 3437.08 1040.26   2
   3   2  19 4726.24 1083.81   2
   3  -2  20-231.161 757.342   2
   3   2  20 1930.10 858.580   2
   3   2  21-1229.10 1033.10   2
  -3  -3  22 916.236 802.310   2
  -3   3  22-210.867 877.722   2
  -3   3  21 1010.84 736.046   2
  -3  -3  21 872.069 927.102   2
  -3   3  20 2120.59 801.153   2
  -3  -3  20 2007.48 881.377   2
  -3  -3  19 11000.3 1617.86   2
  -3   3  19 11247.0 1489.98   2
  -3   3  18 1330.07 618.370   2
  -3  -3  18 1888.92 828.799   2
  -3   3  17 3027.74 883.196   2
  -3  -3  17 2801.17 881.959   2
   3   3 -16 40028.0 1542.57   1
  -3   3  16 42096.7 2517.37   2
  -3  -3  16 39535.5 2588.26   2
  -3  -3  15 6855.61 1071.17   2
   3   3 -15 6295.59 650.106   1
  -3   3  15 6657.38 1044.19   2
  -3  -3  14 12612.8 1380.43   2
  -3   3  14 14641.8 1408.30   2
   3   3 -14 13551.0 909.733   1
  -3  -3  13 9617.24 1164.93   2
   3   3 -13 9290.55 741.476   1
  -3   3  13 10001.7 1109.53   2
  -3   3  12 80962.2 2985.92   2
  -3  -3  12 77185.0 3008.62   2
  -3  -3  11 3385.96 702.903   2
   3   3 -10 57526.7 1793.92   3
  -3  -3  10 59709.0 2331.97   2
   3   3  -9 40962.2 1396.32   3
  -3  -3   9 42197.4 1885.30   2
   3   3  -8 1795.98 295.870   3
  -3  -3   8 2162.57 518.160   2
  -3  -3   7 273237. 4087.58   2
   3   3  -7 268472. 2855.73   3
   3   3  -6 361026. 2877.50   3
  -3  -3   6 362844. 4344.44   2
   3   3  -6 367278. 4250.51   2
   3   3  -5 146436. 1523.89   3
  -3  -3   5 145252. 2509.19   2
   3   3  -5 145567. 2443.63   2
   3   3  -4 3449.83 352.038   2
  -3  -3   4 2983.81 369.411   2
   3  -3  -4 3514.24 534.668   3
   3   3  -3 70246.0 1278.87   2
  -3  -3   3 68470.2 1327.19   2
   3  -3  -3 69387.3 2165.60   3
   3   3  -2 45228.8 840.233   2
   3  -3  -2 44808.8 1740.20   3
  -3  -3   2 41456.7 841.146   2
   3  -3  -1 6267.98 651.008   3
   3  -3   0 174248. 3349.51   3
   3  -3   1 81091.1 2265.10   3
   3   3   2 2037.21 191.089   2
   3  -3   2 2495.79 424.219   3
   3  -3   3 72563.4 2268.45   3
  -3  -3  -3 70469.7 1336.74   2
   3   3   3 68817.9 1236.68   2
  -3  -3  -4 49467.7 1336.09   2
   3   3   4 46874.3 1194.55   2
   3  -3   4 47151.3 1900.19   3
   3   3   5 88491.1 1869.12   2
  -3  -3  -5 91230.2 2024.20   2
   3  -3   5 90166.9 2730.58   3
   3  -3   6 35356.4 1932.32   2
   3  -3   6 34726.7 1732.62   3
   3   3   6 34510.1 1276.83   2
  -3   3  -6 32326.3 1095.42   1
  -3  -3  -6 34691.5 1393.71   2
  -3   3  -7 11122.2 625.514   1
   3   3   7 11909.8 824.447   2
   3   3   8 38085.9 1561.45   2
  -3   3  -8 37735.5 1046.76   1
   3  -3   8 40132.7 2159.91   2
   3   3   9 4041.26 604.138   2
  -3   3  -9 3539.10 299.105   1
   3  -3   9 3210.28 711.494   2
   3   3  10 70174.4 2364.45   2
   3  -3  10 67004.8 2974.21   2
   3  -3  11 18543.4 1588.36   2
   3   3  11 18488.6 1335.57   2
   3   3  12 2006.57 545.645   2
   3  -3  12 423.907 622.142   2
   3   3  13 6435.89 864.732   2
   3  -3  13 6892.27 1185.93   2
   3  -3  14 180.282 519.673   2
   3   3  14 345.149 419.659   2
   3   3  15 1468.26 661.899   2
   3  -3  15 116.095 641.727   2
   3  -3  16 543.593 600.828   2
   3   3  16 36.9484 512.015   2
   3   3  17 680.335 715.213   2
   3  -3  17-1147.94 790.863   2
   3   3  18 1627.33 753.005   2
   3  -3  18 1776.31 1005.56   2
   3   3  19 4121.24 1048.83   2
   3  -3  19 4291.66 1288.58   2
   3  -3  20 1930.82 982.872   2
   3   3  20 3111.85 1126.95   2
   3   3  21 559.531 718.809   2
  -3  -4  22 3173.60 1075.51   2
  -3  -4  21 2330.22 971.509   2
  -3  -4  20 4170.34 1165.47   2
  -3  -4  19 3561.35 1082.82   2
  -3  -4  18 16300.9 1832.71   2
  -3  -4  17 4346.70 973.676   2
  -3  -4  16 1455.81 745.076   2
   3   4 -15-342.947 373.565   1
  -3  -4  15 256.519 803.426   2
  -3  -4  14 219285. 5570.09   2
  -3  -4  13 34882.0 2175.26   2
  -3  -4  12 19821.9 1537.62   2
  -3  -4  11 478.456 467.162   2
  -3  -4  10 34275.4 1840.06   2
   3   4 -10 37149.3 1469.57   3
  -3  -4   9 7318.75 796.707   2
   3   4  -9 7345.61 623.768   3
  -3  -4   8 192755. 3791.96   2
   3   4  -8 196166. 2900.52   3
  -3  -4   7 52090.3 1860.74   2
   3   4  -7 57758.7 1389.62   3
  -3  -4   6 23876.2 1187.87   2
   3   4  -6 24941.1 818.580   3
   3   4  -6 24650.5 1157.47   2
   3   4  -5 26127.7 827.488   3
  -3  -4   5 26968.3 1201.28   2
   3  -4  -5 31945.3 1655.08   3
   3   4  -5 31599.2 1212.42   2
  -3  -4   4 1627.11 287.725   2
   3  -4  -4 1676.75 503.670   3
  -3  -4   4 1123.88 185.331   3
   3  -4  -3 825.514 330.891   3
  -3  -4   3 1010.36 198.221   2
  -3  -4   3 950.525 164.267   3
  -3  -4   2 11456.6 553.233   3
  -3  -4   2 10895.3 495.592   2
   3  -4  -1 7739.95 779.016   3
   3  -4   0 101314. 2764.24   3
   3  -4   1 13398.6 1048.32   3
  -3  -4  -2 114236. 1416.18   2
   3  -4   2 174797. 3676.55   3
   3  -4   3 18477.5 1268.19   3
  -3  -4  -3 18211.4 671.635   2
   3  -4   4 78054.7 2600.82   3
  -3  -4  -4 78956.4 1616.38   2
   3   4   4 80351.9 1536.52   2
   3  -4   5 17597.7 1253.69   3
   3   4   5 17229.5 803.920   2
  -3  -4  -5 17967.2 881.931   2
   3  -4   6 5105.00 828.127   2
  -3  -4  -6 3776.08 472.983   2
   3  -4   6 3668.63 673.987   3
   3   4   6 3915.47 464.289   2
   3  -4   7 177.212 476.774   2
  -3  -4  -7-309.201 256.439   2
   3  -4   7-468.024 332.253   3
   3   4   7-237.938 255.311   2
   3   4   8 1112.42 376.621   2
   3  -4   8 1230.28 552.046   2
   3  -4   9 111.208 469.789   2
   3   4   9 176.641 273.330   2
  -3   4  -9 112.486 197.114   1
  -3   4 -10 37107.9 1143.20   1
   3   4  10 39486.5 1794.21   2
   3  -4  10 38908.6 2452.37   2
   3  -4  11 805.282 635.210   2
   3   4  11 119.218 380.257   2
   3  -4  12 16462.8 1742.59   2
   3   4  12 14714.6 1192.79   2
   3   4  13 977.227 536.390   2
   3  -4  13 1745.48 809.266   2
   3  -4  14 2905.14 1207.47   2
   3   4  14 808.867 568.085   2
   3   4  15 2222.55 718.173   2
   3  -4  15 3191.36 1072.96   2
   3  -4  16 26198.9 2468.64   2
   3   4  16 27247.2 2027.36   2
   3   4  17-856.456 672.039   2
   3  -4  17-2141.53 1056.81   2
   3  -4  18 5749.42 1213.88   2
   3   4  18 8580.31 1320.75   2
   3  -4  19-947.715 928.332   2
   3   4  19-1548.46 838.665   2
   3   4  20 1909.42 887.921   2
   3   4  21 613.047 935.001   2
  -3  -5  21-864.205 847.483   2
  -3  -5  20 2357.29 849.794   2
  -3  -5  19 9466.14 1633.17   2
  -3  -5  18 338.967 661.468   2
  -3  -5  17-990.141 864.953   2
  -3  -5  16 24023.8 2150.60   2
  -3  -5  15 2444.60 726.385   2
  -3  -5  14 1886.94 808.777   2
  -3  -5  13 6336.46 1072.64   2
  -3  -5  12 2940.76 775.667   2
  -3  -5  11 3549.01 717.770   2
   3   5 -10 12775.4 880.726   3
  -3  -5  10 10282.9 1178.40   2
  -3  -5   9 48440.1 2125.37   2
   3   5  -9 51478.6 1649.86   3
   3   5  -8 1427.12 287.377   3
  -3  -5   8 179.262 328.229   2
  -3  -5   7 24303.9 1356.83   2
   3   5  -7 28565.6 1101.96   3
  -3  -5   6 11330.3 614.005   3
  -3  -5   6 10465.7 846.656   2
   3   5  -6 10820.1 665.000   3
   3  -5  -5 19274.8 1449.98   3
  -3  -5   5 16688.7 972.583   2
  -3  -5   5 17007.7 762.185   3
  -3  -5   4 3642.14 364.902   3
  -3  -5   4 3152.76 436.822   2
   3  -5  -4 3705.21 709.951   3
  -3  -5   3 77128.8 1566.28   3
   3  -5  -3 78610.3 2714.91   3
  -3  -5   3 77181.1 1632.43   2
   3  -5  -2 919.120 545.645   3
  -3  -5   2 517.105 215.941   3
  -3  -5   2 440.847 175.845   2
  -3  -5   1 1928.24 348.198   3
   3  -5  -1 1544.97 442.154   3
  -3  -5   1 1780.73 206.424   2
   3  -5   0 546.886 308.958   3
   3  -5   1 12309.0 1079.72   3
   3  -5   2 878.902 424.360   3
  -3  -5  -2 409.093 114.150   2
   3  -5   3 24909.3 1533.87   3
  -3  -5  -3 22828.8 777.595   2
   3  -5   4 5087.20 785.524   3
  -3  -5  -4 5104.88 453.722   2
  -3  -5  -5 3473.11 392.464   2
   3  -5   5 3744.85 731.421   3
  -3  -5  -6 6488.26 598.280   2
   3  -5   6 6320.70 1006.68   2
   3  -5   6 5703.28 801.823   3
   3  -5   7 55488.5 2808.22   2
   3   5   7 58144.3 1825.97   2
  -3  -5  -7 55182.8 1854.88   2
   3  -5   7 53458.3 2439.88   3
   3  -5   8 6424.21 917.873   3
   3   5   8 7059.07 676.669   2
   3  -5   8 6438.87 1019.20   2
   3  -5   9 4007.07 876.706   2
   3   5   9 4118.64 614.974   2
   3  -5  10 873.862 584.707   2
   3   5  10 67.9982 349.321   2
   3   5  11 40516.7 1918.29   2
   3  -5  11 38536.9 2575.01   2
   3  -5  12 220.525 600.120   2
   3   5  12-217.849 458.079   2
   3   5  13 10374.6 1150.31   2
   3  -5  13 8459.38 1428.82   2
   3  -5  14 2153.84 905.562   2
   3   5  14 906.269 463.038   2
   3  -5  15 392.654 753.972   2
   3   5  15-382.242 503.432   2
   3  -5  16 25.7948 860.724   2
   3   5  16 1023.34 566.195   2
   3  -5  17 1864.26 1077.44   2
   3   5  17 1024.98 609.333   2
   3   5  18 2863.68 875.426   2
   3  -5  18 2262.75 875.376   2
   3   5  19 89.7265 676.970   2
   3   5  20 1843.51 793.540   2
  -3  -6  21 3141.05 1423.63   2
  -3  -6  20 3047.94 864.411   2
  -3  -6  19 5880.30 1265.24   2
  -3  -6  18-728.760 1034.25   2
  -3  -6  17 433.869 719.984   2
  -3  -6  16-604.481 613.260   2
  -3  -6  15 7337.11 1250.89   2
  -3  -6  14 10047.9 1292.40   2
  -3  -6  13 950.622 662.452   2
  -3  -6  12 33269.1 2134.96   2
  -3  -6  11 17706.0 1631.40   2
  -3  -6  10 1128.38 519.431   2
  -3  -6   9 4414.27 764.051   2
   3   6  -9 5365.69 578.642   3
   3   6  -8 2805.98 420.129   3
  -3  -6   8 2932.49 634.209   2
  -3  -6   7 48334.3 2022.68   2
   3   6  -7 53528.4 1691.16   3
   3  -6  -6 13913.9 1384.26   3
  -3  -6   6 12633.2 774.584   3
  -3  -6   6 11200.4 938.770   2
  -3  -6   5 64376.7 1755.40   3
  -3  -6   5 66188.0 2005.93   2
  -3  -6   4 8402.64 708.958   2
   3  -6  -4 9467.70 1142.88   3
  -3  -6   4 8632.50 679.456   3
  -3  -6   3 40021.6 1344.44   3
  -3  -6   3 39137.5 1300.75   2
   3  -6  -3 41752.6 2175.81   3
  -3  -6   2 3357.98 449.008   3
   3  -6  -2 3244.03 645.625   3
  -3  -6   2 2968.20 355.014   2
  -3  -6   1 65544.7 1374.61   2
  -3  -6   1 72087.8 2014.82   3
   3  -6  -1 73632.8 2709.17   3
  -3  -6   0 611.010 150.730   2
   3  -6   0 464.828 394.170   3
  -3  -6  -1 1784.36 224.637   2
   3  -6   1 2873.61 600.987   3
   3  -6   2 7260.31 955.354   3
  -3  -6  -2 4774.27 379.492   2
   3  -6   3 37210.9 2010.52   3
  -3  -6  -3 28953.6 984.485   2
  -3  -6  -4 47949.2 1361.40   2
   3  -6   4 54011.9 2422.49   3
   3  -6   5 10215.2 1137.23   3
  -3  -6  -5 8773.64 633.341   2
   3  -6   6 1360.01 732.150   2
  -3  -6  -6 390.250 326.678   2
   3  -6   6 1185.82 582.844   3
   3  -6   7 24548.1 1769.84   3
   3  -6   7 25492.9 2003.11   2
   3  -6   8 1630.22 624.566   2
   3  -6   8 1433.05 535.354   3
   3  -6   9 45653.8 2697.12   2
   3  -6   9 41328.2 2376.57   3
   3  -6  10-320.550 555.860   2
   3  -6  11 237.416 614.528   2
   3   6  12 9849.56 1030.96   2
   3  -6  12 8737.02 1476.60   2
   3   6  13 14129.0 1287.76   2
   3  -6  13 15182.8 1788.33   2
   3   6  14 1133.64 496.049   2
   3  -6  14 656.915 825.595   2
   3  -6  15 318.213 673.759   2
   3   6  15 189.290 479.364   2
   3   6  16-881.665 609.092   2
   3  -6  16-249.271 876.370   2
   3  -6  17 704.172 880.620   2
   3   6  17 322.760 725.324   2
   3  -6  18 615.858 908.667   2
  -3  -7  20-158.151 1050.10   2
  -3  -7  19-934.112 1072.60   2
  -3  -7  18 1307.27 821.781   2
  -3  -7  17 4482.61 1259.42   2
  -3  -7  16 1180.29 644.773   2
  -3  -7  15 25.6525 613.028   2
  -3  -7  14 740.574 577.408   2
  -3  -7  13 1168.28 600.148   2
  -3  -7  12 8926.84 1209.11   2
  -3  -7  11 4247.93 872.994   2
  -3  -7  10 670.304 520.906   2
  -3  -7   9 1529.80 508.868   2
  -3  -7   8 4427.75 704.064   2
   3  -7  -8 5559.69 952.125   3
  -3  -7   7 24657.3 1218.18   3
  -3  -7   7 23074.5 1473.93   2
   3  -7  -7 26569.5 2009.51   3
  -3  -7   6 37590.6 1462.18   3
   3  -7  -6 40475.3 2440.85   3
  -3  -7   5 11577.6 895.415   2
   3  -7  -5 13356.0 1362.11   3
  -3  -7   5 11299.2 856.416   3
   3  -7  -4 1031.33 512.596   3
  -3  -7   4 396.330 251.462   2
  -3  -7   4 614.866 270.383   3
  -3  -7   3 13798.7 921.895   3
  -3  -7   3 12764.6 830.459   2
   3  -7  -3 14390.8 1387.48   3
  -3  -7   2 8433.92 618.921   2
   3  -7  -2 9439.45 1135.00   3
  -3  -7   2 9153.85 792.344   3
  -3  -7   1 14748.0 1039.02   3
  -3  -7   1 14648.3 750.157   2
   3  -7  -1 16005.4 1415.16   3
  -3  -7   0 22176.9 1355.95   3
  -3  -7   0 21519.5 871.772   2
   3  -7   0 22556.7 1671.20   3
  -3  -7  -1 1458.25 255.901   2
   3  -7   1 2286.53 659.387   3
   3  -7   2 474.863 493.860   3
  -3  -7  -2 265.853 156.544   2
   3  -7   3 13443.4 1338.86   3
  -3  -7  -3 11873.0 665.132   2
   3  -7   4 1974.49 597.952   3
   3  -7   5 260.658 404.730   3
   3  -7   6 30059.0 1981.88   3
   3  -7   7 2037.77 742.613   2
   3  -7   7 2496.08 725.557   3
   3  -7   8 729.238 528.094   2
   3  -7   8 1114.94 661.821   3
   3  -7   9-594.872 531.919   3
   3  -7   9 862.150 683.159   2
   3  -7  10 3120.14 888.432   3
   3  -7  10 3522.87 1032.16   2
   3  -7  11 14500.2 1857.79   2
   3  -7  12 1026.56 843.779   2
   3  -7  13 689.100 717.302   2
   3  -7  14 740.330 788.934   2
   3  -7  15-992.855 769.845   2
   3  -7  16-1033.18 964.703   2
   3  -7  17-1103.81 989.984   2
  -3  -8  19 1529.40 894.706   2
  -3  -8  18 994.599 1047.02   2
  -3  -8  17-240.124 723.643   2
  -3  -8  16 63.3340 631.360   2
  -3  -8  15 33.9556 676.833   2
  -3  -8  14 1894.76 884.377   2
  -3  -8  13 2563.00 792.979   2
  -3  -8  12 8739.30 1221.83   2
  -3  -8  11 868.348 523.095   2
  -3  -8  10 3020.33 765.843   2
  -3  -8   9 2383.80 636.826   2
   3  -8  -9 2427.55 773.666   3
   3  -8  -8 5053.94 979.784   3
  -3  -8   8 4101.48 762.945   2
  -3  -8   8 4969.71 640.404   3
   3  -8  -7 2201.16 773.803   3
  -3  -8   7 2294.09 565.020   2
  -3  -8   7 2355.47 525.908   3
   3  -8  -6 633.279 655.440   3
  -3  -8   6 596.509 265.089   3
  -3  -8   6 661.611 405.949   2
  -3  -8   5 2883.81 557.781   3
  -3  -8   5 2152.89 467.701   2
   3  -8  -5 3579.24 877.327   3
  -3  -8   4 4229.37 637.145   2
   3  -8  -4 4182.08 850.176   3
  -3  -8   4 3543.74 587.918   3
  -3  -8   3 14816.2 959.046   2
   3  -8  -3 15752.4 1525.96   3
  -3  -8   3 15128.9 1097.65   3
   3  -8  -2 2729.88 680.264   3
  -3  -8   2 2822.12 520.129   3
  -3  -8   2 2611.46 435.915   2
  -3  -8   1 6653.88 579.459   2
   3  -8  -1 6793.88 1030.22   3
  -3  -8   1 5868.04 732.926   3
  -3  -8   0 15182.0 830.106   2
  -3  -8   0 16599.5 1219.99   3
   3  -8   0 16984.9 1563.80   3
   3  -8   1 4654.75 866.144   3
  -3  -8  -1 3954.01 749.388   3
   3  -8   2 49805.3 2615.82   3
   3  -8   3 10478.5 1193.66   3
   3  -8   4 1555.05 598.254   3
   3  -8   5 1488.67 622.902   3
   3  -8   6 43176.5 2849.54   2
   3  -8   6 43895.0 2563.02   3
   3  -8   7 1818.18 627.497   3
   3  -8   7 2173.08 816.344   2
   3  -8   8 187.801 630.555   2
   3  -8   8 966.226 565.841   3
   3  -8   9 1376.72 709.261   2
   3  -8   9 1744.30 694.802   3
   3  -8  10 7970.68 1276.83   3
   3  -8  10 7798.08 1386.14   2
   3  -8  11 1016.98 724.057   2
   3  -8  12 549.697 667.748   2
   3  -8  13 1157.37 920.342   2
   3  -8  14-259.216 754.360   2
   3  -8  15 913.694 1061.97   2
   3  -8  16 152.505 821.771   2
  -3  -9  19 920.293 1025.29   2
  -3  -9  18 786.973 929.293   2
  -3  -9  17 1685.37 970.574   2
  -3  -9  16 2224.80 960.336   2
  -3  -9  15 1511.85 807.353   2
  -3  -9  14 454.589 790.280   2
  -3  -9  13 567.750 609.375   2
  -3  -9  12 284.139 614.253   2
  -3  -9  11 340.883 735.292   2
   3  -9 -11-594.737 656.774   3
  -3  -9  10-27.6950 461.658   2
   3  -9 -10 1244.93 878.270   3
   3  -9  -9 239.653 589.438   3
  -3  -9   9 750.030 575.085   2
  -3  -9   8 619.438 501.572   2
   3  -9  -8 1098.32 648.441   3
   3  -9  -7 10855.1 1437.84   3
  -3  -9   7 11055.5 1140.54   2
   3  -9  -6 1283.53 700.119   3
  -3  -9   6 1583.82 529.669   2
  -3  -9   5-465.432 336.769   3
  -3  -9   5 159.978 390.714   2
  -3  -9   4 7529.94 814.861   3
   3  -9  -4 9338.92 1326.75   3
  -3  -9   4 8117.10 826.402   2
  -3  -9   3 2769.05 569.718   3
   3  -9  -3 1884.77 708.856   3
   3  -9  -2 1794.60 744.869   3
  -3  -9   2 1864.22 499.374   3
   3  -9  -1 10442.4 1233.39   3
  -3  -9   1 9648.62 980.467   3
  -3  -9   0 6253.49 845.115   3
   3  -9   0 6504.35 1098.29   3
   3  -9   1 3197.88 822.726   3
  -3  -9  -1 2778.00 692.701   3
   3  -9   2 1758.36 675.257   3
  -3  -9  -2 1593.58 619.028   3
   3  -9   3 822.846 521.875   3
  -3  -9  -3 129.524 383.482   3
   3  -9   4 13616.1 1557.62   3
   3  -9   5 5171.55 957.875   3
   3  -9   6-517.840 712.871   2
   3  -9   6 158.012 491.719   3
   3  -9   7-129.580 623.509   2
   3  -9   7 2044.63 800.964   3
   3  -9   8-339.174 508.655   3
   3  -9   8 467.768 707.985   2
   3  -9   9 1665.14 954.484   2
   3  -9   9 2702.07 813.937   3
   3  -9  10 565.096 667.580   3
   3  -9  10 852.400 813.677   2
   3  -9  11 3022.84 1218.91   2
   3  -9  12 2473.55 1088.60   2
   3  -9  13-456.820 892.024   2
   3  -9  14 1336.93 944.311   2
   3  -9  15 1607.35 951.943   2
   3 -10 -14 283.973 684.725   3
   3 -10 -13 1916.06 1031.71   3
   3 -10 -12-1364.25 957.048   3
   3 -10 -11 6722.07 1415.07   3
   3 -10 -10 4014.38 1163.03   3
   3 -10  -9 1577.85 843.601   3
   3 -10  -8 1833.76 983.508   3
   3 -10  -7 5664.13 1160.22   3
   3 -10  -6-1500.38 820.284   3
   3 -10  -5 1070.70 642.113   3
   3 -10  -4 1613.64 779.041   3
   3 -10  -3 1156.78 704.920   3
   3 -10  -2 2174.75 773.907   3
  -3 -10   2 1023.56 435.291   3
   3 -10  -1 463.303 521.859   3
  -3 -10   1 133.939 383.268   3
   3 -10   0 834.765 609.678   3
  -3 -10   0 450.232 390.616   3
  -3 -10  -1 1052.98 511.623   3
   3 -10   1 1617.66 750.256   3
  -3 -10  -2 421.682 440.181   3
   3 -10   2-526.655 554.065   3
  -3 -10  -3 131.016 453.543   3
   3 -10   3 921.241 709.928   3
   3 -10   4 1413.31 593.436   3
  -3 -10  -4 1812.46 777.220   3
   3 -10   5 1527.65 846.253   3
   3 -10   6 954.399 626.914   2
   3 -10   6 813.338 570.466   3
   3 -10   7-1018.76 734.914   2
   3 -10   7-918.886 815.061   3
   3 -10   8-184.995 580.836   3
   3 -10   8 1243.55 766.426   2
   3 -10   9 968.384 858.213   2
   3 -10   9 1887.20 792.643   3
   3 -10  10-438.438 559.599   3
   3 -10  10 1584.70 990.307   2
   3 -10  11 778.705 782.281   3
   3 -10  11-1022.25 978.676   2
   3 -10  12 113.841 764.326   2
   3 -10  13-284.820 1006.69   2
   3 -10  14 544.850 978.580   2
   3 -11 -13-220.135 772.301   3
   3 -11 -12-291.768 832.654   3
   3 -11 -11-486.736 861.433   3
   3 -11 -10-296.755 706.098   3
   3 -11  -9 327.260 660.724   3
   3 -11  -8 253.335 587.348   3
   3 -11  -7 1883.15 791.605   3
   3 -11  -6 2705.96 1032.88   3
   3 -11  -5-659.061 686.396   3
   3 -11  -4 19.8287 674.379   3
   3 -11  -3-20.6123 746.075   3
   3 -11  -2 1070.18 694.325   3
   3 -11  -1 2302.45 860.555   3
   3 -11   0 1644.62 704.327   3
   3 -11   1 124.455 524.247   3
   3 -11   2 1944.72 761.236   3
  -3 -11  -2-244.592 509.515   3
   3 -11   3-206.502 583.661   3
  -3 -11  -3 656.969 505.885   3
   3 -11   4-32.2341 590.850   3
  -3 -11  -4 699.571 585.488   3
   3 -11   5 1429.33 960.559   2
   3 -11   5-449.416 616.255   3
  -3 -11  -5 1743.41 776.603   3
   3 -11   6 544.530 676.684   2
  -3 -11  -6 1457.43 670.892   3
   3 -11   6 1991.99 783.856   3
   3 -11   7-104.303 842.650   2
   3 -11   7 771.272 653.087   3
   3 -11   8 1754.20 1150.66   2
   3 -11   8-77.1550 663.472   3
   3 -11   9 290.305 570.229   3
   3 -11   9-2308.29 1112.04   2
   3 -11  10-597.002 838.511   2
   3 -11  10 994.875 768.536   3
   3 -11  11-864.933 794.394   3
   3 -11  11-1943.89 1201.80   2
   3 -11  12 189.384 847.457   2
   3 -12 -10 134.166 892.211   3
   3 -12  -9 684.005 844.963   3
   3 -12  -8-438.758 792.235   3
   3 -12  -7 515.933 791.527   3
   3 -12  -6 123.425 670.777   3
   3 -12  -5 376.230 826.149   3
   3 -12  -4-321.936 624.662   3
   3 -12  -3 610.764 748.825   3
   3 -12  -2 235.797 646.091   3
   3 -12  -1-1345.49 810.185   3
   3 -12   0 85.3195 604.843   3
   3 -12   1 1185.99 591.177   3
   3 -12   2-1071.76 816.553   3
   3 -12   3 256.665 732.195   3
   3 -12   4 524.627 724.014   3
   3 -12   5-942.787 908.900   2
   3 -12   5-2117.45 901.711   3
   3 -12   6 158.811 850.043   2
   3 -12   6 174.107 629.424   3
  -3 -12  -7-1301.32 873.643   3
   3 -12   7 1219.75 888.242   2
   3 -12   7-386.539 669.605   3
   3 -12   8-293.017 833.162   2
  -3 -12  -8-225.055 739.297   3
   3 -12   8-655.504 637.425   3
   3 -12   9 468.077 788.256   2
  -3 -12  -9 1495.89 860.019   3
   3 -12  10-805.536 896.729   2
   3 -13  -7-661.219 766.307   3
   3 -13  -6 764.765 884.574   3
   3 -13  -5-224.846 674.256   3
   3 -13  -4 347.083 778.279   3
   3 -13  -3 223.509 642.810   3
   3 -13  -2 1013.45 824.340   3
   3 -13  -1-485.366 690.792   3
   3 -13   0-254.885 641.646   3
   3 -13   1 26.1991 725.840   3
   3 -13   2 821.323 714.667   3
   3 -13   3 1034.90 825.011   3
   3 -13   4 573.110 844.174   3
   3 -13   5-1284.74 804.016   3
   3 -14  -3-754.815 808.727   3
   3 -14  -2-226.421 668.222   3
   3 -14  -1-772.292 745.059   3
   3 -14   0-241.708 654.465   3
   3 -14   1-738.116 719.916   3
  -4   0  22 11465.4 1884.62   2
  -4   0  21 1191.66 973.541   2
  -4   0  20 982.656 820.971   2
  -4   0  19 459.035 634.168   2
  -4   0  18 54912.5 3021.02   2
  -4   0  17-120.107 534.426   2
  -4   0  16 29552.6 2068.46   2
  -4   0  15-220.857 533.759   2
  -4   0  14 57138.2 2630.29   2
   4   0 -14 54672.2 1949.98   1
   4   0 -13-264.909 349.521   1
  -4   0  13 395.213 535.941   2
  -4   0  12 135637. 3694.96   2
   4   0 -12 127909. 2940.31   1
  -4   0  11-783.566 458.518   2
   4   0 -11-523.918 349.628   1
   4   0 -10 28245.5 1317.65   1
  -4   0  10 26912.7 1589.77   2
  -4   0   9-638.801 437.670   2
   4   0  -9-135.381 322.044   1
  -4   0   8 446496. 5760.91   2
   4   0  -8 451517. 4967.37   1
   4   0  -7-305.439 331.597   1
  -4   0   7-647.747 351.744   2
   4   0  -6 77279.7 1956.02   1
   4   0  -5 82.2310 125.016   3
   4   0  -4 260652. 3128.92   3
   4   0  -4 258557. 3421.54   2
   4   0  -3 583.987 185.135   3
  -4   0   3 331.393 120.571   3
  -4   0   2 21160.3 847.752   3
   4   0  -2 21045.0 849.691   3
  -4   0   1 90.0802 125.247   3
   4   0  -1 30.3546 120.329   3
   4   0   0 9999.10 672.493   3
   4   0   1 66.7379 158.677   3
   4   0   2 410246. 4576.66   3
   4   0   2 410123. 3825.52   1
   4   0   3 106.159 238.589   1
   4   0   4 387986. 3454.39   1
   4   0   4 365138. 4877.09   2
   4   0   5-171.821 276.661   2
   4   0   5-338.904 174.837   1
   4   0   6 481261. 3553.99   1
   4   0   6 475088. 5989.94   2
   4   0   7-150.704 355.605   2
   4   0   7-412.196 163.353   1
   4   0   8 47910.9 1006.08   1
   4   0   8 50689.3 2159.85   2
   4   0   9-38.9725 87.6004   1
   4   0   9 22.4223 340.426   2
   4   0  10 3701.95 678.807   2
   4   0  11-37.8216 400.206   2
   4   0  12 46845.2 2407.60   2
   4   0  13-552.837 549.979   2
   4   0  14 12891.6 1474.50   2
   4   0  15 416.537 603.513   2
   4   0  16 6388.17 1259.95   2
   4   0  17 404.358 643.635   2
   4   0  18 15304.9 1856.58   2
   4   0  19-560.440 880.159   2
   4   0  20 1084.50 853.282   2
  -4  -1  22-117.157 924.285   2
  -4   1  22 1554.55 915.009   2
  -4  -1  21 238.546 670.457   2
  -4   1  21-453.616 723.065   2
  -4   1  20 6352.42 1191.25   2
  -4  -1  20 7299.43 1402.75   2
  -4  -1  19 12084.0 1523.42   2
  -4   1  19 10981.5 1455.16   2
  -4  -1  18 296.919 547.725   2
  -4   1  18-358.653 584.578   2
  -4  -1  17 4686.39 983.197   2
  -4   1  17 5395.70 1017.38   2
  -4   1  16 14777.3 1493.25   2
   4   1 -16 12601.7 968.592   1
  -4  -1  16 13167.1 1361.30   2
  -4   1  15 14608.4 1535.51   2
  -4  -1  15 13272.4 1398.98   2
   4   1 -15 13141.4 965.315   1
   4   1 -14 2352.99 446.720   1
  -4   1  14 2945.15 859.573   2
  -4  -1  14 2297.36 693.448   2
   4   1 -13 97784.6 2522.99   1
  -4   1  13 95463.1 3335.60   2
  -4  -1  13 94674.0 3267.64   2
   4   1 -12 30176.1 1351.54   1
  -4   1  12 29960.1 1791.67   2
  -4  -1  12 28263.4 1744.80   2
  -4  -1  11 365.115 436.870   2
   4   1 -11 204.973 268.125   1
  -4   1  11-201.651 421.339   2
   4   1 -10 223464. 3583.38   1
  -4   1  10 230711. 4574.42   2
  -4  -1  10 220664. 4462.55   2
   4  -1 -10 232024. 3775.56   1
   4   1  -9 62338.3 1869.31   1
  -4   1   9 64474.7 2379.90   2
  -4  -1   9 63363.5 2224.01   2
   4  -1  -9 61858.5 1942.95   1
  -4  -1   8 8662.24 836.736   2
   4   1  -8 8465.69 710.068   1
   4  -1  -8 9588.40 775.994   1
   4   1  -7 2234.28 326.928   1
  -4  -1   7 2316.79 404.515   2
   4  -1  -7 2379.86 382.621   1
   4   1  -6 116967. 2445.57   1
  -4  -1   6 123196. 2598.63   2
   4  -1  -6 121827. 2558.00   1
   4   1  -6 118594. 2410.53   2
   4   1  -5 73038.4 1457.43   3
  -4   1   5 74492.6 1905.42   1
   4  -1  -5 74222.1 2007.66   3
   4   1  -5 72114.1 1780.51   2
  -4  -1   5 70387.6 1917.75   2
   4  -1  -4 81086.4 2028.09   3
   4   1  -4 79506.6 1721.92   2
  -4   1   4 80975.2 1984.63   1
   4   1  -4 83686.1 1360.92   3
  -4   1   3 489161. 4765.27   1
   4   1  -3 475338. 3996.54   2
   4  -1  -3 478164. 4846.42   3
  -4   1   2 192639. 2864.80   1
   4   1  -2 197892. 2152.64   3
  -4  -1   2 196361. 2201.63   3
  -4  -1   1 11133.3 599.868   3
  -4   1   1 11941.5 724.186   1
   4   1  -1 11426.4 582.409   3
   4  -1  -1 11934.3 762.724   3
   4  -1   0 52619.5 1638.18   3
  -4  -1   0 52242.9 1409.69   3
  -4   1   0 51292.9 1499.78   1
  -4   1  -1 20082.0 916.597   1
   4  -1   1 20331.5 1070.18   3
  -4  -1  -1 21163.6 961.039   3
   4  -1   2 80916.2 2182.24   3
  -4  -1  -2 82164.6 2006.83   3
  -4   1  -2 80049.0 1753.97   1
   4  -1   2 83062.1 1714.12   1
   4   1   3 777482. 6013.42   2
   4  -1   3 787923. 5089.99   1
   4  -1   3 779025. 7053.47   3
   4   1   4 19327.0 999.119   2
   4  -1   4 17951.2 777.743   1
   4  -1   5 47257.0 2006.20   2
   4   1   5 50108.2 1665.30   2
   4  -1   5 47309.4 1165.65   1
   4   1   6 1501.06 405.228   2
   4  -1   6 1390.97 359.472   2
   4  -1   7 11130.7 1033.59   2
   4   1   7 12467.1 956.813   2
   4  -1   8 15592.6 1288.77   2
   4   1   8 15874.1 1170.92   2
   4  -1   9 15822.9 1308.53   2
   4   1   9 15713.9 1199.27   2
   4   1  10 16270.2 1250.43   2
   4  -1  10 15548.8 1370.66   2
   4   1  10 15173.2 594.628   1
   4   1  11 7563.69 347.607   1
   4   1  11 9212.58 1014.41   2
   4  -1  11 9133.50 1115.31   2
   4   1  12-836.162 458.355   2
   4  -1  12-49.5065 489.443   2
   4   1  13 3993.64 814.712   2
   4  -1  13 4736.50 920.916   2
   4  -1  14 1918.95 844.191   2
   4   1  14 1980.44 742.008   2
   4   1  15 9536.46 1251.84   2
   4  -1  15 10377.9 1440.42   2
   4  -1  16-130.666 681.005   2
   4   1  16 787.552 691.062   2
   4   1  17 3689.53 938.968   2
   4  -1  17 4374.95 1028.78   2
   4   1  18 225.942 653.529   2
   4  -1  18 28.8959 682.543   2
   4  -1  19 65.0252 787.788   2
   4   1  19 373.356 644.855   2
   4   1  20-368.903 837.498   2
   4  -1  20 2592.93 961.188   2
  -4  -2  22 3817.87 1158.54   2
  -4   2  22 2100.06 952.680   2
  -4   2  21 12602.5 1688.11   2
  -4  -2  21 13945.2 1897.68   2
  -4  -2  20 4081.05 1148.57   2
  -4   2  20 2750.51 974.819   2
  -4  -2  19 9461.29 1533.85   2
  -4   2  19 9834.95 1416.74   2
  -4   2  18 612.272 546.902   2
  -4  -2  18 667.327 600.973   2
  -4   2  17 19820.0 1799.03   2
   4   2 -17 20345.9 1157.16   1
  -4  -2  17 19228.2 1866.35   2
  -4  -2  16 4313.16 917.797   2
   4   2 -16 5290.64 602.226   1
  -4   2  16 4655.31 993.197   2
   4   2 -15 124535. 3044.27   1
  -4   2  15 132687. 4281.64   2
  -4  -2  15 134324. 4295.03   2
   4   2 -14 17240.4 1048.71   1
  -4   2  14 17687.2 1516.43   2
  -4  -2  14 18262.4 1561.74   2
   4   2 -13 1147.33 368.273   1
  -4   2  13 242.927 484.766   2
   4   2 -12 6045.91 656.471   1
  -4  -2  12 5902.45 911.519   2
  -4   2  12 6254.87 878.143   2
   4   2 -11 139635. 2974.93   1
  -4   2  11 140882. 3838.13   2
  -4  -2  11 139928. 3662.74   2
   4   2 -10 4272.93 517.477   1
  -4  -2  10 4837.87 757.241   2
  -4  -2   9 26860.2 1481.85   2
  -4  -2   8 34577.3 1585.82   2
  -4  -2   7 71198.6 2120.31   2
  -4  -2   6 287439. 3859.31   2
   4   2  -6 284348. 3647.14   2
   4  -2  -5 413519. 5390.93   3
  -4  -2   5 418698. 4267.15   2
   4   2  -5 419465. 4108.16   2
   4  -2  -4 3498.04 519.166   3
  -4  -2   4 3436.05 406.428   2
   4   2  -4 3098.56 339.843   2
   4  -2  -3 12860.8 887.816   3
   4   2  -3 13109.9 583.865   2
  -4  -2   2 6668.14 366.099   3
  -4   2   2 7219.46 617.273   1
   4   2  -2 6754.29 384.031   2
   4  -2  -2 7298.96 660.947   3
   4  -2  -1 236679. 3795.08   3
  -4   2   1 235185. 3389.68   1
  -4  -2   1 242088. 2475.40   3
  -4   2   0 2326.75 354.354   1
   4  -2   0 1612.02 297.000   3
  -4  -2   0 1730.84 254.680   3
   4  -2   1 213085. 3719.56   3
  -4   2  -1 217898. 3130.27   1
   4   2   2 16081.5 648.193   2
   4  -2   2 15334.3 1015.90   3
  -4   2  -2 15468.9 796.340   1
  -4   2  -3 10647.7 670.014   1
   4   2   3 11124.6 642.085   2
   4  -2   3 11573.3 946.922   3
  -4   2  -4 1809.14 270.539   1
   4   2   4 1569.46 254.509   2
   4  -2   4 1384.25 353.361   3
  -4   2  -5 108186. 1959.91   1
   4  -2   5 111419. 3052.70   3
   4   2   5 104492. 2239.37   2
   4  -2   6 4412.67 732.496   2
  -4   2  -6 4299.48 386.436   1
   4   2   6 4161.89 495.948   2
   4  -2   7 24622.1 1651.98   2
   4   2   7 25356.5 1289.89   2
   4   2   8 1585.85 424.408   2
   4  -2   8 879.257 523.134   2
   4   2   9 89491.9 2676.15   2
   4  -2   9 84752.6 3162.48   2
   4   2  10 574.265 406.727   2
   4  -2  10 1587.51 571.792   2
   4  -2  11 11396.1 1324.53   2
   4   2  11 11455.5 1086.14   2
   4   2  12 7118.79 962.705   2
   4  -2  12 6930.83 1110.71   2
   4   2  13 32115.8 1998.59   2
   4  -2  13 33366.4 2294.93   2
   4   2  14 4924.12 905.423   2
   4  -2  14 5198.21 1057.07   2
   4   2  15 8945.53 1174.89   2
   4  -2  15 8549.41 1339.88   2
   4  -2  16 789.460 755.948   2
   4   2  16 682.285 533.174   2
   4   2  17 1652.78 612.809   2
   4  -2  17-124.598 643.044   2
   4  -2  18-1594.34 963.325   2
   4   2  18 403.472 675.336   2
   4  -2  19-59.9282 723.081   2
   4   2  19 1869.91 812.019   2
   4   2  20-1656.33 972.403   2
  -4   3  22 3770.98 1232.87   2
  -4  -3  22 4162.87 1216.16   2
  -4   3  21 5435.15 1256.51   2
  -4  -3  21 5257.57 1325.27   2
  -4   3  20 13060.3 1689.69   2
  -4  -3  20 14803.7 1813.85   2
  -4   3  19 3802.91 960.617   2
  -4  -3  19 3467.49 811.981   2
  -4   3  18 1616.53 837.613   2
  -4  -3  18-650.912 789.545   2
  -4   3  17 12780.8 1480.39   2
  -4  -3  17 10353.3 1315.92   2
   4   3 -16 8775.04 819.858   1
  -4   3  16 9484.21 1283.08   2
  -4  -3  16 8624.25 1260.94   2
   4   3 -15 423.877 358.746   1
  -4  -3  15 282.351 571.822   2
  -4  -3  14 2050.51 747.638   2
   4   3 -14 2172.27 458.626   1
   4   3 -13 34365.1 1607.24   1
  -4  -3  13 34112.6 1986.99   2
  -4  -3  12 22953.4 1576.01   2
  -4  -3  11 34756.1 1886.55   2
  -4  -3  10 67698.5 2478.53   2
   4   3 -10 70670.4 1839.04   3
  -4  -3   9 31890.9 1551.22   2
   4   3  -9 29422.7 1088.10   3
  -4  -3   8 6531.95 783.389   2
   4   3  -8 7078.75 480.432   3
   4   3  -7 484.831 128.759   3
  -4  -3   7 681.123 253.127   2
   4   3  -6 64830.8 1749.30   2
   4  -3  -6 63426.5 2330.91   3
  -4  -3   6 62420.3 1840.90   2
   4   3  -5 82853.9 1813.32   2
   4  -3  -5 86682.2 2738.14   3
  -4  -3   5 84103.3 1903.15   2
   4   3  -4 80857.9 1611.44   2
   4  -3  -4 83088.1 2561.81   3
  -4  -3   4 85654.1 1668.83   2
  -4  -3   3 20864.6 744.448   2
   4  -3  -3 20630.3 1259.66   3
   4   3  -3 20475.7 694.083   2
   4  -3  -2 101288. 2683.84   3
   4   3  -2 92188.9 1199.42   2
   4  -3  -1 3992.80 574.675   3
   4  -3   0 23214.5 1355.18   3
   4  -3   1 22568.9 1376.98   3
   4  -3   2 16550.3 1187.07   3
  -4   3  -2 16106.8 902.405   1
  -4   3  -3 6789.52 608.624   1
   4   3   3 7181.19 441.203   2
   4  -3   3 8263.72 859.109   3
  -4   3  -4 171762. 2901.16   1
   4   3   4 176901. 2385.82   2
   4  -3   5 10854.5 1054.32   3
  -4   3  -5 10221.9 673.442   1
   4   3   5 10067.1 652.537   2
  -4  -3  -6 13035.3 891.899   2
   4  -3   6 13120.4 1134.54   3
   4  -3   6 12216.3 1196.44   2
   4   3   6 12452.8 808.069   2
  -4   3  -6 12804.2 748.128   1
  -4   3  -7 4122.46 407.437   1
   4  -3   7 3694.07 682.277   2
   4   3   7 3738.66 489.188   2
  -4   3  -8 388.255 170.370   1
   4   3   8 380.297 283.646   2
   4  -3   8 100.564 467.366   2
  -4   3  -9 9262.05 520.012   1
   4   3   9 10200.3 911.246   2
   4  -3   9 9351.13 1198.61   2
   4  -3  10 28678.5 2055.72   2
   4   3  10 29699.9 1578.75   2
   4  -3  11 23162.4 1923.70   2
   4   3  11 23432.2 1510.09   2
   4   3  12 2027.56 611.673   2
   4  -3  12 1042.16 715.670   2
   4  -3  13 3350.69 995.213   2
   4   3  13 4118.81 811.582   2
   4  -3  14 12455.1 1598.67   2
   4   3  14 13477.6 1322.93   2
   4   3  15 417.528 481.889   2
   4  -3  15 569.621 771.691   2
   4  -3  16 1330.12 753.318   2
   4   3  16 1478.64 646.906   2
   4  -3  17 6418.62 1363.04   2
   4   3  17 7613.38 1189.53   2
   4  -3  18 1580.37 870.399   2
   4   3  18 3522.67 967.073   2
   4  -3  19 1253.40 1133.62   2
   4   3  19 2270.61 768.392   2
   4   3  20 2949.60 1059.06   2
   4   3  21-1178.10 999.150   2
  -4  -4  22 12949.3 1908.96   2
  -4  -4  21-1195.57 922.934   2
  -4  -4  20 2258.94 889.913   2
  -4  -4  19 1574.01 763.815   2
  -4  -4  18 21928.7 2082.82   2
  -4  -4  17 7016.31 1234.85   2
  -4  -4  16 1096.74 667.593   2
   4   4 -16 464.567 355.972   1
  -4  -4  15-506.694 523.077   2
   4   4 -15-201.740 432.835   1
  -4  -4  14 55413.4 2831.81   2
  -4  -4  13 24389.2 1841.32   2
  -4  -4  12 7380.02 939.455   2
  -4  -4  11 29673.1 1869.44   2
   4   4 -11 32032.0 1327.94   3
   4   4 -10 14586.8 833.835   3
  -4  -4  10 13279.0 1170.26   2
   4   4  -9 2663.34 325.881   3
  -4  -4   9 3021.15 614.635   2
  -4  -4   8 2964.82 498.751   2
   4   4  -8 4822.96 433.024   3
  -4  -4   7 566.592 319.649   2
   4   4  -7-68.7982 106.217   3
   4   4  -6 50179.0 1589.86   2
   4  -4  -6 50241.3 2234.17   3
  -4  -4   6 49292.6 1663.40   2
   4  -4  -5 8723.31 936.083   3
  -4  -4   5 9065.21 654.569   2
   4   4  -5 9223.55 679.376   2
   4   4  -4 305350. 3100.33   2
  -4  -4   4 300793. 3159.49   2
   4   4  -3 5663.66 343.210   2
   4  -4  -3 5627.60 757.126   3
  -4  -4   3 5258.96 355.581   2
  -4  -4   3 5225.08 298.890   3
   4  -4  -2 257734. 4651.16   3
   4  -4  -1 3095.61 603.958   3
   4  -4   0 5515.94 715.647   3
   4  -4   1 7423.41 880.271   3
   4  -4   2 118574. 3300.65   3
   4  -4   3 40629.2 1932.29   3
   4   4   3 35941.8 868.862   2
   4  -4   4 1653.83 520.228   3
   4   4   4 1363.88 247.366   2
  -4  -4  -5 1767.88 336.653   2
   4   4   5 1303.61 230.905   2
   4  -4   5 1450.24 385.992   3
   4   4   6 32740.6 1257.10   2
  -4   4  -6 30900.6 1323.63   1
  -4  -4  -6 34020.9 1396.54   2
   4  -4   6 34670.9 1931.38   3
   4  -4   6 36724.7 2193.27   2
   4  -4   7 2944.23 736.526   2
   4  -4   7 2699.23 645.681   3
  -4  -4  -7 2465.59 425.798   2
  -4   4  -7 2456.15 386.215   1
   4   4   7 2916.66 454.258   2
   4  -4   8 53587.6 2775.50   2
  -4   4  -8 52202.9 1565.86   1
   4   4   8 51987.1 1865.55   2
   4   4   9 3554.30 570.904   2
   4  -4   9 4916.80 1096.45   2
  -4   4  -9 3839.01 432.015   1
   4  -4  10 944.886 651.454   2
   4   4  10 544.342 370.241   2
   4   4  11 55.1776 410.755   2
   4  -4  11-393.893 595.883   2
   4  -4  12 52905.0 3003.83   2
   4   4  12 59212.2 2462.79   2
   4  -4  13-426.560 698.011   2
   4   4  13 2099.69 596.495   2
   4  -4  14-486.819 740.850   2
   4   4  14 38.3317 473.134   2
   4   4  15 270.573 568.248   2
   4  -4  15 892.748 868.084   2
   4  -4  16 3412.10 1161.58   2
   4   4  16 2823.60 696.142   2
   4  -4  17-415.479 835.500   2
   4   4  17 692.233 549.369   2
   4   4  18-279.581 677.536   2
   4  -4  18-573.791 889.418   2
   4   4  19-931.938 890.947   2
   4   4  20 3275.91 881.047   2
  -4  -5  21 812.373 839.143   2
  -4  -5  20 2896.60 1048.10   2
  -4  -5  19 1780.61 807.601   2
  -4  -5  18 6030.56 1226.53   2
  -4  -5  17 219.350 749.167   2
  -4  -5  16 1429.69 743.880   2
  -4  -5  15-140.216 592.552   2
  -4  -5  14 7678.97 1150.04   2
  -4  -5  13 30361.8 2035.95   2
  -4  -5  12 19138.0 1561.10   2
  -4  -5  11 19399.9 1566.60   2
   4   5 -11 24370.2 1155.07   3
  -4  -5  10 13984.3 1237.33   2
   4   5 -10 14901.5 821.910   3
  -4  -5   9 59569.9 2321.74   2
   4   5  -9 66096.7 1583.66   3
  -4  -5   8 536.045 315.846   2
   4   5  -8 1460.04 343.466   3
   4  -5  -7 38621.7 2153.42   3
  -4  -5   7 40070.8 1670.81   2
   4  -5  -6 18544.4 1494.14   3
   4   5  -6 17161.9 985.133   2
  -4  -5   6 14296.2 973.861   2
  -4  -5   5 37361.9 1321.77   2
   4  -5  -5 37765.7 2070.70   3
   4  -5  -4 10503.8 1087.14   3
  -4  -5   4 8984.29 468.888   3
  -4  -5   4 10822.9 632.832   2
  -4  -5   3 28285.5 850.823   2
   4  -5  -3 30050.4 1760.32   3
  -4  -5   3 28608.2 830.061   3
   4  -5  -2 2573.69 591.588   3
  -4  -5   2 2637.98 324.333   3
  -4  -5   2 2776.10 258.283   2
   4  -5  -1 7830.37 953.035   3
   4  -5   0 59292.7 2444.16   3
   4  -5   1 3599.81 721.929   3
   4  -5   2 14425.2 1288.52   3
   4  -5   3 116552. 3489.06   3
  -4  -5  -4 4371.88 386.405   2
   4  -5   4 5349.62 824.375   3
  -4  -5  -5 31348.9 1130.01   2
   4  -5   5 33345.0 1933.76   3
   4   5   6 52805.2 1538.61   2
  -4  -5  -6 48543.9 1576.31   2
   4  -5   6 47377.1 2425.94   3
  -4  -5  -7 22654.7 1197.99   2
   4  -5   7 25862.5 2009.37   2
   4   5   7 24415.2 1159.29   2
   4  -5   7 26070.3 1793.65   3
   4   5   8-11.7716 244.578   2
   4  -5   8 649.994 727.570   2
   4  -5   8 725.760 558.684   3
   4   5   9 2663.52 465.043   2
   4  -5   9 2032.05 759.732   2
   4  -5  10 2162.47 915.370   2
   4   5  10-118.963 379.951   2
   4  -5  11 1015.38 833.471   2
   4   5  11 304.319 334.516   2
   4   5  12 4228.64 780.325   2
   4  -5  12 5072.63 1093.64   2
   4   5  13 134.678 462.296   2
   4  -5  13 7.69026 652.979   2
   4  -5  14 131.578 673.119   2
   4   5  14 77.0387 488.337   2
   4   5  15 502.945 523.149   2
   4  -5  15 867.631 776.018   2
   4  -5  16 3090.96 1233.51   2
   4   5  16 1558.06 615.073   2
   4  -5  17 1570.27 985.830   2
   4   5  17 1116.57 594.358   2
   4  -5  18 3705.23 1244.08   2
   4   5  18 3699.14 934.225   2
  -4  -6  21 1630.13 930.805   2
  -4  -6  20 746.435 811.063   2
  -4  -6  19 3870.13 1031.08   2
  -4  -6  18-234.283 692.335   2
  -4  -6  17 9366.85 1457.17   2
  -4  -6  16-207.954 627.460   2
  -4  -6  15 29415.1 2276.61   2
  -4  -6  14 11020.4 1386.88   2
  -4  -6  13 11698.6 1279.14   2
  -4  -6  12 2785.16 737.238   2
  -4  -6  11 51249.9 2442.90   2
  -4  -6  10 15296.8 1354.08   2
   4   6  -9 17438.5 868.634   3
  -4  -6   9 15227.1 1263.12   2
   4  -6  -8 8152.17 1053.40   3
  -4  -6   8 7845.66 873.191   2
   4   6  -8 7728.44 582.836   3
  -4  -6   7 4215.23 593.947   2
   4  -6  -7 4539.47 843.216   3
  -4  -6   6 2401.17 487.257   2
   4  -6  -6 1574.63 593.944   3
  -4  -6   6 1850.66 244.903   3
  -4  -6   5 48811.0 1258.37   3
  -4  -6   5 52952.8 1654.58   2
  -4  -6   4 2643.54 344.090   3
  -4  -6   4 2609.56 386.574   2
   4  -6  -4 2949.01 745.231   3
   4  -6  -3 22838.8 1712.96   3
  -4  -6   3 20177.6 852.380   3
  -4  -6   2 15239.9 820.119   3
   4  -6  -2 16492.8 1390.87   3
   4  -6  -1 34204.6 1952.43   3
   4  -6   0 15384.1 1393.87   3
   4  -6   1 3931.98 790.531   3
   4  -6   2 38195.2 2090.75   3
   4  -6   3 11346.6 1211.40   3
   4  -6   4 2145.97 567.909   3
  -4  -6  -4 1535.40 249.595   2
  -4  -6  -5 12421.2 703.104   2
   4  -6   5 14508.6 1367.29   3
   4  -6   6 829.556 495.272   3
   4  -6   7 9386.04 1348.44   2
   4  -6   7 10093.0 1248.20   3
   4  -6   8 10412.8 1450.53   2
   4  -6   8 10497.6 1294.71   3
   4  -6   9 18206.4 1704.94   3
   4  -6   9 15592.5 1747.72   2
   4  -6  10 2706.90 813.483   2
   4   6  10 1620.33 462.154   2
   4   6  11 10674.1 1054.48   2
   4  -6  11 10652.9 1500.84   2
   4   6  12-8.20515 436.421   2
   4  -6  12 2061.19 935.326   2
   4  -6  13 10728.0 1721.88   2
   4   6  13 11101.3 1151.62   2
   4  -6  14 1226.08 821.291   2
   4   6  14-258.285 566.179   2
   4  -6  15 170.853 757.611   2
   4  -6  16 2212.14 1060.95   2
   4  -6  17-356.937 905.132   2
  -4  -7  20 673.651 920.985   2
  -4  -7  19 1232.99 970.309   2
  -4  -7  18 1603.82 997.216   2
  -4  -7  17 741.634 690.551   2
  -4  -7  16 5477.33 1181.83   2
  -4  -7  15 15.3195 608.321   2
  -4  -7  14 1243.75 594.698   2
  -4  -7  13 7646.17 1147.31   2
  -4  -7  12 402.206 491.380   2
  -4  -7  11 347.926 502.686   2
  -4  -7  10-247.504 454.473   2
  -4  -7   9-550.890 413.666   2
   4  -7  -9-1124.85 747.181   3
   4  -7  -8 13080.2 1449.82   3
  -4  -7   8 10945.0 1041.02   2
  -4  -7   7 6667.20 804.404   2
   4  -7  -7 7547.03 1146.34   3
   4  -7  -6 18867.8 1707.01   3
  -4  -7   6 15794.2 1071.46   2
  -4  -7   6 16303.7 831.818   3
  -4  -7   5 2780.22 457.457   2
   4  -7  -5 3245.80 839.434   3
  -4  -7   5 2683.63 381.612   3
  -4  -7   4 1146.61 265.774   3
  -4  -7   4 1482.71 340.054   2
   4  -7  -4 1510.84 733.088   3
  -4  -7   3 244.240 250.331   3
  -4  -7   3-196.304 195.353   2
   4  -7  -2 5263.53 901.095   3
  -4  -7   2 4762.27 554.618   3
  -4  -7   2 2905.83 313.819   2
   4  -7  -1 294.198 409.965   3
  -4  -7   1 681.097 275.578   3
   4  -7   0 9275.03 1203.32   3
   4  -7   1 20550.7 1679.05   3
   4  -7   2 4289.67 815.233   3
   4  -7   3 9978.43 1241.94   3
   4  -7   4 741.975 466.348   3
   4  -7   5-166.119 472.011   3
   4  -7   6 1196.43 494.936   3
   4  -7   7 9529.64 1344.79   2
   4  -7   7 8153.41 1181.41   3
   4  -7   8 3792.58 1021.73   2
   4  -7   8 4521.06 984.960   3
   4  -7   9 1320.54 828.190   2
   4  -7   9 899.340 525.677   3
   4  -7  10 9479.28 1414.66   3
   4  -7  10 9593.27 1494.93   2
   4  -7  11 180.787 654.504   2
   4  -7  12 3163.63 979.702   2
   4  -7  13 4672.74 1487.78   2
   4  -7  14 1783.16 956.683   2
   4  -7  15 1571.06 1117.89   2
   4  -7  16 431.866 836.231   2
  -4  -8  20 255.666 901.176   2
  -4  -8  19 1994.04 1025.18   2
  -4  -8  18 5231.54 1265.46   2
  -4  -8  17 2448.97 977.254   2
  -4  -8  16 1712.07 800.699   2
  -4  -8  15 966.558 560.386   2
  -4  -8  14-322.340 685.294   2
  -4  -8  13 685.134 633.280   2
  -4  -8  12 11945.6 1370.27   2
   4  -8 -11 17537.9 1889.60   3
  -4  -8  11 15180.1 1443.98   2
  -4  -8  10 110.215 413.516   2
   4  -8 -10 73.0721 515.243   3
  -4  -8   9 1937.58 551.643   2
   4  -8  -9 1745.32 673.401   3
   4  -8  -8 14412.8 1650.12   3
  -4  -8   8 11147.2 1115.71   2
  -4  -8   7 7950.29 839.473   2
   4  -8  -7 8752.67 1257.25   3
  -4  -8   6 7474.05 822.809   2
   4  -8  -6 7628.21 1210.03   3
  -4  -8   5 26720.0 1286.83   3
  -4  -8   5 25030.9 1279.98   2
  -4  -8   4 19146.4 1020.00   2
  -4  -8   4 19521.4 1134.89   3
   4  -8  -4 21131.0 1891.59   3
  -4  -8   3 1516.85 343.962   3
   4  -8  -3 1669.68 661.114   3
  -4  -8   3 1339.10 284.520   2
   4  -8  -2 5502.76 976.881   3
  -4  -8   2 6035.97 689.366   3
   4  -8  -1 351.589 456.834   3
  -4  -8   1 317.853 255.835   3
   4  -8   0 9854.29 1344.21   3
  -4  -8   0 9702.41 913.275   3
   4  -8   1 680.707 457.727   3
   4  -8   2 80.0508 460.069   3
   4  -8   3 1678.41 730.621   3
   4  -8   4 10162.7 1290.38   3
   4  -8   5 7217.29 1130.46   3
   4  -8   6 6670.12 1114.74   3
   4  -8   7 213.323 740.614   2
   4  -8   7 905.245 575.103   3
   4  -8   8 641.955 865.146   2
   4  -8   8 1149.00 742.300   3
   4  -8   9-793.937 531.393   3
   4  -8   9-661.884 701.881   2
   4  -8  10 181.633 629.303   3
   4  -8  10 809.707 680.828   2
   4  -8  11 2863.76 1053.26   2
   4  -8  12 2005.76 995.806   2
   4  -8  13 8903.52 1667.59   2
   4  -8  14-1956.99 1148.14   2
   4  -8  15-1980.05 1190.96   2
  -4  -9  19-659.197 944.664   2
  -4  -9  18 1564.31 968.626   2
  -4  -9  17-97.3834 692.598   2
  -4  -9  16-371.098 685.340   2
  -4  -9  15-406.117 739.156   2
  -4  -9  14 7018.23 1222.26   2
  -4  -9  13 2049.13 761.572   2
   4  -9 -13 2944.55 976.300   3
  -4  -9  12 468.829 601.813   2
   4  -9 -12-967.844 851.672   3
  -4  -9  11 2773.35 819.123   2
   4  -9 -11 3156.67 1058.20   3
   4  -9 -10 5750.55 1151.26   3
  -4  -9  10 3904.81 823.825   2
   4  -9  -9 1127.80 724.228   3
   4  -9  -8 1547.14 788.828   3
   4  -9  -7 2659.32 862.307   3
   4  -9  -6 1620.88 762.315   3
   4  -9  -5 14300.8 1656.49   3
   4  -9  -4 3543.99 928.923   3
   4  -9  -3 5408.45 1046.37   3
   4  -9  -2 5504.32 1033.04   3
  -4  -9   2 5913.97 751.565   3
   4  -9  -1 8144.38 1247.38   3
  -4  -9   1 8504.90 894.243   3
   4  -9   0-71.5947 540.066   3
  -4  -9   0 284.951 300.037   3
   4  -9   1 1454.04 673.347   3
  -4  -9  -1 1520.14 510.555   3
   4  -9   2 114.036 462.994   3
  -4  -9  -2-114.798 359.355   3
   4  -9   3 6460.53 1084.64   3
   4  -9   4 9842.78 1371.52   3
   4  -9   5 18.1205 507.568   3
   4  -9   6 2014.09 806.829   3
   4  -9   7 1926.07 1015.18   2
   4  -9   7 1904.27 817.019   3
   4  -9   8 1463.18 745.065   3
   4  -9   8 1595.71 983.560   2
   4  -9   9-67.0623 670.388   3
   4  -9   9 1979.22 973.360   2
   4  -9  10-73.1739 700.637   2
   4  -9  10 629.307 721.800   3
   4  -9  11-701.481 782.352   2
   4  -9  12 610.332 855.670   2
   4  -9  13-503.565 755.361   2
   4  -9  14 983.022 863.217   2
   4 -10 -15 951.184 805.732   3
   4 -10 -14 313.335 804.078   3
   4 -10 -13 131.537 739.250   3
   4 -10 -12 81.6060 710.577   3
   4 -10 -11 1579.77 985.956   3
   4 -10 -10-924.831 937.635   3
   4 -10  -9-1078.08 821.714   3
   4 -10  -8 2039.25 924.489   3
   4 -10  -7 2127.19 992.778   3
   4 -10  -6 887.494 774.297   3
   4 -10  -5 1821.94 794.022   3
   4 -10  -4 2461.66 857.587   3
   4 -10  -3 608.976 666.114   3
   4 -10  -2 3191.86 921.120   3
   4 -10  -1 1855.04 820.533   3
   4 -10   0 575.979 689.590   3
  -4 -10  -1 779.531 493.749   3
   4 -10   1 1352.35 673.073   3
   4 -10   2 3645.45 919.537   3
  -4 -10  -2 5432.26 938.193   3
   4 -10   3 1408.54 696.374   3
  -4 -10  -3 2444.00 742.739   3
   4 -10   4 4502.44 1055.07   3
   4 -10   5 1122.31 680.315   3
   4 -10   6-959.571 708.417   2
   4 -10   6-98.6076 609.804   3
   4 -10   7 1425.47 828.981   2
   4 -10   7 856.388 706.287   3
   4 -10   8 322.641 551.575   3
   4 -10   8 1778.83 994.834   2
   4 -10   9 2464.91 1176.26   2
   4 -10   9 2887.91 939.568   3
   4 -10  10 822.123 787.016   3
   4 -10  10 845.068 985.156   2
   4 -10  11 1403.14 946.699   2
   4 -10  11 32.8231 633.670   3
   4 -10  12-850.936 929.557   2
   4 -11 -12 435.592 871.144   3
   4 -11 -11 1540.36 912.656   3
   4 -11 -10-928.183 927.695   3
   4 -11  -9-559.233 763.000   3
   4 -11  -8 1243.62 889.397   3
   4 -11  -7 80.4617 653.472   3
   4 -11  -6-17.4865 632.711   3
   4 -11  -5 1723.74 972.107   3
   4 -11  -4-546.330 773.433   3
   4 -11  -3 935.010 709.213   3
   4 -11  -2-115.875 683.512   3
   4 -11  -1 2419.29 960.480   3
   4 -11   0 1576.98 692.572   3
   4 -11   1 1936.20 799.129   3
   4 -11   2 2021.21 844.125   3
   4 -11   3 2964.27 851.848   3
   4 -11   4 818.672 728.359   3
   4 -11   5-366.960 677.395   3
  -4 -11  -5-22.4509 483.650   3
   4 -11   6 2248.47 882.160   2
   4 -11   6 1862.85 768.139   3
   4 -11   7 450.685 928.597   2
   4 -11   7 664.648 742.776   3
   4 -11   8 19.3364 578.383   3
   4 -11   8 229.215 777.254   2
   4 -11   9 337.978 814.183   3
   4 -11   9 685.723 733.706   2
   4 -11  10 1275.83 1221.68   2
   4 -11  10-841.079 710.494   3
   4 -11  11 962.625 782.826   3
   4 -11  11-1400.01 1195.04   2
   4 -12 -10 69.0975 818.484   3
   4 -12  -9-1978.21 937.221   3
   4 -12  -8-66.2617 734.248   3
   4 -12  -7 166.715 749.658   3
   4 -12  -6-252.217 658.971   3
   4 -12  -5 1849.01 958.469   3
   4 -12  -4 615.992 741.668   3
   4 -12  -3-1600.62 731.188   3
   4 -12  -2 2001.66 900.373   3
   4 -12  -1 15.8572 616.897   3
   4 -12   0 948.485 650.475   3
   4 -12   1 1949.59 902.758   3
   4 -12   2-535.789 680.324   3
   4 -12   3-388.703 692.801   3
   4 -12   4 315.048 668.640   3
   4 -12   5 723.784 909.767   3
   4 -12   5 438.125 746.410   2
   4 -12   6-816.716 999.086   2
   4 -12   6-187.920 680.211   3
   4 -12   7 163.098 612.687   3
   4 -12   7 328.797 818.980   2
   4 -12   8 1368.94 923.217   2
   4 -12   8 366.274 789.122   3
   4 -12   9-1736.24 994.761   3
   4 -12   9 95.5892 1023.52   2
   4 -12  10 25.8899 634.142   3
   4 -13  -6-45.1709 663.336   3
   4 -13  -5 440.637 737.842   3
   4 -13  -4-1144.60 838.324   3
   4 -13  -3 251.119 779.793   3
   4 -13  -2-649.114 844.658   3
   4 -13  -1-472.652 646.276   3
   4 -13   0 929.903 796.940   3
   4 -13   1 721.268 768.460   3
   4 -13   2-219.774 660.985   3
   4 -13   3 756.539 807.780   3
   4 -13   4 0.13703 673.471   3
   4 -13   4 800.327 976.555   2
   4 -13   5-340.068 699.245   3
   4 -13   5 85.0647 969.192   2
   4 -13   6 1855.72 945.963   3
   4 -13   6 1073.20 853.172   2
   4 -13   7-1536.19 1210.40   2
  -5   0  22 20682.6 2295.38   2
  -5   0  21-869.330 797.029   2
  -5   0  20 5340.46 1199.45   2
  -5   0  19 364.703 668.370   2
  -5   0  18 67282.7 3403.44   2
  -5   0  17-1353.59 804.604   2
  -5   0  16 647.125 661.346   2
   5   0 -15-197.215 328.034   1
  -5   0  15-218.081 627.393   2
   5   0 -14 25222.9 1413.38   1
  -5   0  14 25120.8 1826.77   2
  -5   0  13 289.478 402.447   2
   5   0 -13 37.9986 341.881   1
  -5   0  12 312063. 5933.71   2
   5   0 -12 317545. 4830.43   1
   5   0 -11-239.519 389.126   1
  -5   0  11-423.973 384.295   2
  -5   0  10 5313.77 795.859   2
   5   0 -10 4433.26 606.202   1
  -5   0   9-772.294 611.775   2
   5   0  -9-71.0986 297.413   1
   5   0  -8 999999. 7926.91   1
   5   0  -7-651.444 361.623   1
   5   0  -6 16160.1 913.257   3
   5   0  -5-158.482 177.285   3
  -5   0   4 192229. 2913.02   3
   5   0  -4 201757. 2945.35   3
   5   0  -3-14.3179 168.055   3
  -5   0   3-105.535 154.241   3
   5   0  -2 126669. 2417.84   3
  -5   0   2 124393. 2363.12   3
   5   0  -1-217.297 216.280   3
  -5   0   1 167.855 145.726   3
  -5   0   0 534.948 228.703   3
   5   0   0 733.802 285.253   3
   5   0   1-410.199 265.494   1
  -5   0  -1 204.130 206.019   3
   5   0   1 118.536 193.493   3
   5   0   2 5277.80 612.693   3
   5   0   2 4352.85 476.341   1
   5   0   3-164.867 232.275   1
   5   0   4 164439. 3528.28   2
   5   0   4 168319. 2688.84   1
   5   0   5-456.514 275.840   1
   5   0   5-449.792 415.034   2
   5   0   6 29308.2 1546.05   2
   5   0   6 28529.8 1009.60   1
   5   0   7-86.3568 156.612   1
   5   0   7-114.693 338.094   2
   5   0   8 22981.5 842.137   1
   5   0   8 24078.5 1540.33   2
   5   0   9 155.213 125.426   1
   5   0   9 244.673 362.219   2
   5   0  10 12230.5 1237.78   2
   5   0  11-287.803 518.022   2
   5   0  12 38202.4 2288.73   2
   5   0  13-238.593 461.121   2
   5   0  14 493.610 678.992   2
   5   0  15-740.005 678.937   2
   5   0  16 4560.12 1167.69   2
   5   0  17 85.3278 596.192   2
   5   0  18 1723.90 853.078   2
   5   0  19 2126.99 1030.40   2
   5   0  20-795.170 866.278   2
  -5   1  22 3737.99 1217.10   2
  -5  -1  22 2923.75 1105.79   2
  -5   1  21 3699.65 1254.82   2
  -5  -1  21 2040.27 1071.66   2
  -5  -1  20 7557.46 1358.86   2
  -5   1  20 7602.53 1386.33   2
  -5  -1  19 8362.12 1345.64   2
  -5   1  19 10214.0 1545.83   2
  -5   1  18 2090.27 839.064   2
  -5  -1  18 2304.75 773.238   2
   5   1 -17 3266.60 614.242   1
  -5   1  17 4561.18 941.002   2
  -5  -1  17 3133.18 880.783   2
  -5   1  16 31945.9 2266.19   2
  -5  -1  16 31309.3 2273.39   2
   5   1 -16 30841.8 1604.11   1
  -5  -1  15 8630.78 1174.30   2
   5   1 -15 8301.05 827.647   1
  -5   1  15 7591.28 1124.94   2
   5   1 -14 50540.6 2074.48   1
  -5   1  14 54274.6 2743.74   2
  -5  -1  14 53261.8 2580.90   2
   5   1 -13 151156. 3436.92   1
  -5   1  13 152473. 4445.54   2
  -5  -1  13 149420. 4189.54   2
   5   1 -12 6857.29 717.351   1
  -5   1  12 7582.80 955.033   2
   5  -1 -12 6826.91 827.437   1
  -5  -1  12 5966.16 920.084   2
   5   1 -11 2181.79 467.352   1
  -5  -1  11 1492.17 597.203   2
   5  -1 -11 2137.82 515.473   1
   5   1 -10 18672.8 1117.72   1
  -5  -1  10 18917.4 1302.09   2
   5  -1 -10 19673.7 1190.18   1
   5   1  -9 14043.5 1013.40   1
  -5  -1   9 13968.4 1124.29   2
   5  -1  -9 14374.7 1017.47   1
   5   1  -8 6913.54 748.692   1
  -5  -1   8 6858.42 817.119   2
   5  -1  -8 6993.90 751.550   1
   5  -1  -7 40002.1 1712.62   3
   5  -1  -7 41091.5 1644.58   1
   5   1  -7 40351.4 1646.20   1
   5  -1  -6 134743. 3048.77   3
   5   1  -6 131077. 2218.53   3
   5   1  -5 2636.22 300.207   3
   5  -1  -5 2651.18 430.863   3
   5   1  -5 2160.23 360.294   2
   5  -1  -4 88682.2 2256.08   3
  -5   1   4 89736.5 2207.02   3
   5   1  -4 87443.0 1968.66   2
   5   1  -4 90437.6 1644.31   3
  -5  -1   3 57645.7 1336.00   3
  -5   1   3 59421.7 1791.97   3
   5   1  -3 58312.2 1337.02   3
   5  -1  -3 55719.5 1778.43   3
   5  -1  -2 11204.2 807.469   3
  -5   1   2 12191.5 825.375   3
   5   1  -2 11044.3 645.432   3
  -5  -1   2 13178.1 697.298   3
   5   1  -1 85454.6 1860.16   3
  -5  -1   1 83841.4 1898.31   3
   5  -1  -1 84176.1 2278.72   3
  -5   1   0 51845.7 1636.01   1
  -5  -1   0 51889.3 1557.53   3
   5  -1   0 46979.7 1711.19   3
  -5   1  -1 132981. 2564.94   1
   5  -1   1 128994. 2532.34   1
  -5  -1  -1 123843. 2623.93   3
   5  -1   1 124820. 2884.34   3
   5  -1   2 10435.7 706.259   1
   5  -1   2 10444.4 869.628   3
  -5  -1  -2 11330.7 862.340   3
   5   1   3 345151. 4460.67   2
   5  -1   3 350790. 3960.06   1
   5  -1   3 356407. 5175.95   3
   5  -1   4 892.026 177.975   1
   5   1   4 1258.70 273.302   2
   5   1   5 133891. 3010.92   2
   5  -1   5 136440. 3550.99   2
   5  -1   5 132086. 2289.77   1
   5  -1   6 41135.7 1996.35   2
   5   1   6 39137.3 1684.92   2
   5  -1   6 37505.0 1149.05   1
   5  -1   7 35559.0 1882.61   2
   5   1   7 37590.3 1738.52   2
   5   1   8 3236.19 554.294   2
   5  -1   8 4128.87 728.634   2
   5   1   9 2661.28 337.036   1
   5   1   9 1879.30 512.725   2
   5  -1   9 1748.06 562.378   2
   5   1  10 4095.01 740.769   2
   5  -1  10 5334.69 888.482   2
   5   1  10 4031.80 360.173   1
   5   1  11 292.681 472.006   2
   5  -1  11 1538.77 670.544   2
   5   1  12 2018.67 728.284   2
   5  -1  12 2313.90 757.490   2
   5   1  13 13872.0 1376.12   2
   5  -1  13 13988.9 1540.60   2
   5  -1  14 18941.4 1866.41   2
   5   1  14 18421.9 1695.41   2
   5   1  15 2976.65 793.049   2
   5  -1  15 3911.30 955.444   2
   5  -1  16 3208.92 996.392   2
   5   1  16 3848.54 828.814   2
   5  -1  17 1379.47 787.352   2
   5   1  17 3450.36 968.296   2
   5   1  18-350.189 809.259   2
   5  -1  18 841.908 919.990   2
   5  -1  19-550.149 772.934   2
   5   1  19-86.0290 736.688   2
   5   1  20 1741.92 984.209   2
  -5   2  22 89.1290 785.004   2
  -5  -2  22 176.721 796.063   2
  -5   2  21 10365.0 1664.20   2
  -5  -2  21 9973.46 1564.06   2
  -5  -2  20 4830.09 1129.48   2
  -5   2  20 4890.74 1208.47   2
  -5  -2  19 18996.2 2013.13   2
  -5   2  19 16633.1 1839.40   2
  -5  -2  18 697.847 618.570   2
  -5   2  18-945.088 759.440   2
   5   2 -17 839.538 453.922   1
  -5   2  17-794.355 802.144   2
  -5  -2  17 143.184 626.266   2
  -5  -2  16 3689.34 924.036   2
  -5   2  16 2539.29 746.813   2
   5   2 -16 2993.51 513.823   1
   5   2 -15 83727.8 2584.58   1
  -5   2  15 87660.0 3536.70   2
  -5  -2  15 88752.6 3503.66   2
   5   2 -14-47.1894 303.898   1
  -5  -2  14-678.418 576.217   2
   5   2 -13 3458.07 594.873   1
  -5  -2  13 3246.31 813.944   2
   5   2 -12 5696.98 665.469   1
  -5  -2  12 6116.99 896.538   2
   5   2 -11 86515.0 2569.37   1
  -5  -2  11 91329.9 3005.33   2
  -5  -2  10 32.8454 320.463   2
   5   2 -10-315.311 442.977   1
  -5  -2   9 249675. 4528.07   2
  -5  -2   8 59104.6 2058.56   2
   5   2  -7 12675.7 637.143   3
   5  -2  -7 13515.7 1106.57   3
  -5  -2   7 14113.6 1008.34   2
   5  -2  -7 14461.1 1048.13   1
   5  -2  -6 33709.5 1669.71   3
   5   2  -6 31215.6 813.285   3
  -5  -2   6 32337.9 1397.97   2
   5   2  -6 32066.4 1290.04   2
   5  -2  -5 301095. 4713.71   3
   5   2  -5 302036. 3531.07   2
   5  -2  -4 588.606 295.706   3
   5   2  -4 433.906 82.8069   3
   5   2  -4 580.636 195.941   2
  -5  -2   3 50672.6 1022.28   3
   5  -2  -3 51176.6 1845.25   3
   5   2  -3 49092.8 1271.00   2
  -5  -2   2 8027.57 494.658   3
   5  -2  -2 8428.14 823.982   3
   5  -2  -1 37181.8 1609.42   3
  -5  -2   1 36190.0 1149.91   3
   5  -2   0 1112.23 383.342   3
  -5  -2   0 1257.83 248.538   3
  -5  -2  -1 485.520 175.830   3
   5  -2   1 1118.39 377.853   3
   5  -2   1 1057.18 285.270   1
   5   2   2 40597.3 1207.19   2
  -5   2  -2 36550.8 1350.74   1
   5  -2   2 38840.1 1770.00   3
  -5  -2  -2 37603.1 1464.19   3
  -5   2  -3 162937. 2869.69   1
   5  -2   3 156867. 3669.98   3
   5   2   3 165142. 2624.47   2
  -5   2  -4 36781.3 1299.25   1
   5   2   4 35478.7 1310.47   2
   5  -2   4 33542.8 1780.51   3
  -5   2  -5 164572. 2717.43   1
   5   2   5 156937. 2941.74   2
   5  -2   5 159589. 3890.39   3
   5   2   6 9247.24 785.828   2
   5  -2   6 9860.54 1086.84   2
   5  -2   7 9315.95 1168.03   2
   5   2   7 10111.0 862.248   2
   5   2   8 923.439 402.702   2
   5  -2   8 759.705 508.838   2
   5  -2   9 38398.5 2241.43   2
   5   2   9 40482.0 1907.59   2
   5   2  10-185.873 386.971   2
   5  -2  10-401.997 579.418   2
   5  -2  11 12476.7 1365.89   2
   5   2  11 12435.4 1180.73   2
   5   2  12 3068.93 694.312   2
   5  -2  12 2831.07 823.781   2
   5   2  13 7241.33 1027.71   2
   5  -2  13 6897.29 1310.11   2
   5   2  14 36.9482 472.666   2
   5  -2  14 1741.91 756.643   2
   5   2  15 1923.29 756.055   2
   5  -2  15 1162.95 787.660   2
   5   2  16 1664.48 715.293   2
   5  -2  16 873.252 855.437   2
   5   2  17 238.772 646.117   2
   5  -2  17 447.056 956.029   2
   5   2  18 1462.11 905.451   2
   5  -2  18-75.7592 849.300   2
   5   2  19 1554.80 804.078   2
   5  -2  19 1662.34 908.687   2
   5   2  20-651.879 734.494   2
  -5  -3  22 541.212 1036.12   2
  -5  -3  21 2702.68 1240.51   2
  -5  -3  20 7234.72 1326.48   2
  -5  -3  19 691.009 644.486   2
  -5  -3  18-787.231 688.073   2
  -5  -3  17 6646.05 1244.53   2
   5   3 -17 7510.59 870.092   1
   5   3 -16 19420.3 1370.72   1
  -5  -3  16 20810.7 1815.83   2
   5   3 -15 5196.11 743.477   1
  -5  -3  15 5430.59 941.860   2
   5   3 -14 11532.5 1031.14   1
  -5  -3  14 11273.8 1353.78   2
   5   3 -13 40353.0 1843.41   1
  -5  -3  13 40107.4 2253.90   2
  -5  -3  12 7834.14 1039.91   2
  -5  -3  11 1192.89 552.377   2
  -5  -3  10 20126.2 1380.55   2
  -5  -3   9 27902.8 1586.04   2
   5   3  -8 10867.7 530.264   3
  -5  -3   8 15929.0 1136.04   2
   5  -3  -7 32141.4 1768.75   3
  -5  -3   7 29376.3 1391.77   2
   5  -3  -6 87534.9 2907.16   3
  -5  -3   6 87548.2 2190.95   2
   5   3  -6 88011.7 2042.29   2
   5  -3  -5 4260.66 658.046   3
  -5  -3   5 4347.73 478.851   2
   5   3  -5 4427.36 452.833   2
   5   3  -4 136848. 2067.79   2
   5  -3  -4 135083. 3464.15   3
   5   3  -3 98995.7 1540.43   2
   5  -3  -3 95630.0 2780.65   3
   5  -3  -2 77300.5 2555.02   3
   5   3  -2 74884.2 1171.43   2
  -5  -3   2 70551.2 1347.88   3
   5  -3  -1 4369.15 647.500   3
   5   3  -1 2630.52 221.580   2
  -5  -3   1 3872.38 388.113   3
   5  -3   0 410628. 5882.87   3
   5  -3   1 999.984 503.119   3
   5   3   1 795.670 150.868   2
   5  -3   2 9973.86 1011.26   3
   5   3   2 7861.59 450.075   2
   5   3   3 72696.7 1491.12   2
   5  -3   3 72998.8 2626.31   3
   5   3   4 73721.6 1691.65   2
   5  -3   4 78154.7 2775.04   3
  -5   3  -5 562.034 182.840   1
   5   3   5 1020.32 288.883   2
   5  -3   5 856.582 431.667   3
   5  -3   6 38163.5 2241.80   2
  -5   3  -6 39115.1 1407.89   1
   5   3   6 41136.2 1485.17   2
   5  -3   6 42930.4 2166.20   3
  -5   3  -7 15005.8 836.558   1
   5  -3   7 14536.2 1448.00   2
   5   3   7 15815.5 1005.06   2
  -5   3  -8 12197.6 711.790   1
   5   3   8 10697.1 925.069   2
   5  -3   8 10768.4 1299.35   2
   5   3   9 2065.64 490.705   2
   5  -3   9 2135.96 569.148   2
   5   3  10 10216.0 975.604   2
   5  -3  10 10541.0 1376.53   2
   5   3  11 18.4396 372.935   2
   5  -3  11 739.214 570.234   2
   5   3  12 2619.52 638.418   2
   5  -3  12 3558.26 947.089   2
   5  -3  13 3574.35 943.188   2
   5   3  13 4103.21 741.878   2
   5   3  14 8591.00 1090.87   2
   5  -3  14 7429.96 1362.97   2
   5   3  15 1540.61 647.062   2
   5  -3  15 1769.61 800.073   2
   5   3  16 1070.80 683.563   2
   5  -3  16 1609.96 869.565   2
   5  -3  17-2352.21 1034.75   2
   5   3  17-1053.52 765.045   2
   5  -3  18-206.654 1003.78   2
   5   3  18 766.118 722.477   2
   5   3  19-939.777 817.958   2
   5   3  20 640.348 840.681   2
  -5  -4  22 11501.3 1905.54   2
  -5  -4  21 5526.08 1285.27   2
  -5  -4  20-1055.36 923.977   2
  -5  -4  19 686.120 815.129   2
  -5  -4  18 16162.3 1774.53   2
   5   4 -17 1875.31 501.991   1
  -5  -4  17 505.887 665.000   2
   5   4 -16 11717.7 1092.28   1
  -5  -4  16 13679.3 1664.25   2
  -5  -4  15 2258.57 777.524   2
   5   4 -15 2146.56 596.596   1
  -5  -4  14 7314.39 1103.65   2
  -5  -4  13-0.73131 465.397   2
  -5  -4  12 45862.5 2336.04   2
   5   4 -12 41310.6 1510.74   3
  -5  -4  11 583.530 365.769   2
   5   4 -11 158.342 178.038   3
   5   4 -10 4289.55 403.392   3
  -5  -4  10 4967.24 818.964   2
  -5  -4   9 13645.3 1123.62   2
   5   4  -9 6582.42 362.446   3
   5  -4  -8 85519.1 3175.93   3
  -5  -4   8 91983.3 2578.12   2
   5  -4  -7 22887.3 1610.43   3
  -5  -4   7 22199.9 1170.76   2
   5  -4  -6 122361. 3654.19   3
  -5  -4   6 123669. 2552.52   2
   5   4  -6 125586. 2452.98   2
   5  -4  -5 40878.8 2070.17   3
  -5  -4   5 39050.9 1326.09   2
   5   4  -5 42544.0 1287.39   2
   5  -4  -4 28394.5 1724.65   3
   5   4  -4 30198.5 962.343   2
   5   4  -3 60913.8 1116.37   2
   5  -4  -3 56845.2 2311.01   3
   5  -4  -2 67655.7 2501.49   3
   5  -4  -1 22342.8 1515.21   3
   5  -4   0 30243.1 1802.65   3
   5  -4   1 19202.2 1459.09   3
   5  -4   2 56898.4 2415.04   3
   5   4   3 21099.2 696.221   2
   5  -4   3 26162.4 1700.08   3
   5   4   4 4777.20 387.823   2
   5  -4   4 5165.32 826.364   3
   5   4   5 3447.08 392.868   2
   5  -4   5 3671.03 751.301   3
   5   4   6 44221.9 1482.66   2
   5  -4   6 45249.3 2319.13   3
   5   4   7 2888.57 474.847   2
   5  -4   7 2946.82 698.548   2
   5  -4   7 3196.40 672.400   3
   5  -4   8 35129.1 2283.98   2
  -5   4  -8 35453.7 1347.08   1
   5   4   8 37636.9 1567.65   2
   5   4   9 3070.67 556.091   2
   5  -4   9 2920.90 872.919   2
   5  -4  10 818.917 659.933   2
   5   4  10 1221.83 501.336   2
   5  -4  11-243.240 537.896   2
   5   4  11 578.863 416.474   2
   5   4  12 18356.9 1436.04   2
   5  -4  12 14859.1 1671.40   2
   5  -4  13-558.400 658.606   2
   5   4  13 79.6078 454.479   2
   5  -4  14 283.561 794.589   2
   5   4  14 1157.26 592.761   2
   5  -4  15 65.4186 646.226   2
   5   4  15 451.601 524.391   2
   5  -4  16 824.481 743.545   2
   5   4  16 1662.75 731.318   2
   5  -4  17 2310.33 1103.03   2
   5   4  17-293.358 548.658   2
   5  -4  18-1516.92 988.304   2
   5   4  18-145.417 616.052   2
  -5  -5  22-435.545 839.283   2
  -5  -5  21 876.095 1105.14   2
  -5  -5  20-5.68136 721.906   2
  -5  -5  19 7138.55 1411.64   2
  -5  -5  18 3598.32 918.904   2
  -5  -5  17 20457.8 1958.33   2
  -5  -5  16-380.318 581.265   2
  -5  -5  15 3978.66 935.035   2
  -5  -5  14 23909.2 1963.40   2
  -5  -5  13 56669.0 2687.79   2
  -5  -5  12 16251.9 1423.54   2
  -5  -5  11 993.784 460.506   2
   5   5 -10 1478.90 223.384   3
  -5  -5  10 1915.41 584.667   2
   5  -5  -9 20906.0 1723.54   3
  -5  -5   9 19611.6 1354.80   2
   5  -5  -8 6541.96 1031.50   3
  -5  -5   8 5306.64 739.069   2
   5  -5  -7 14230.4 1386.87   3
  -5  -5   7 13918.5 961.772   2
   5  -5  -6 31090.9 1944.57   3
   5   5  -6 33040.2 1285.81   2
  -5  -5   6 29994.4 1280.99   2
   5  -5  -5 16664.0 1442.06   3
   5   5  -5 17084.2 834.067   2
  -5  -5   5 15995.4 834.486   2
   5  -5  -4 1830.74 610.550   3
  -5  -5   4 1723.94 244.154   2
  -5  -5   3 32025.5 793.747   3
   5  -5  -3 36827.2 2028.53   3
   5  -5  -2 53428.9 2417.17   3
   5  -5  -1 29073.3 1809.42   3
   5  -5   0 45348.8 2260.80   3
   5  -5   1 21418.5 1597.37   3
   5  -5   2 424.284 413.117   3
   5  -5   3 69886.5 2849.41   3
   5  -5   4 3174.04 796.485   3
   5   5   5 6527.42 467.285   2
   5  -5   5 6109.15 937.677   3
   5  -5   6-316.791 550.194   3
   5   5   6-72.0212 203.258   2
   5  -5   7 4611.68 908.225   3
   5  -5   7 4989.81 1125.16   2
   5   5   7 4201.80 497.155   2
   5  -5   8 14082.3 1512.81   3
   5  -5   8 12802.4 1624.00   2
   5   5   8 13099.9 955.002   2
   5   5   9 1458.23 447.886   2
   5  -5   9 1091.38 764.023   2
   5  -5  10 11862.5 1534.34   2
   5   5  10 10797.3 983.121   2
   5   5  11 7046.72 845.276   2
   5  -5  11 9154.67 1608.56   2
   5   5  12 2705.56 655.948   2
   5  -5  12 2234.74 1044.18   2
   5   5  13 10993.7 1151.08   2
   5  -5  13 10449.9 1542.61   2
   5  -5  14 2242.53 693.384   2
   5   5  14 3422.78 788.757   2
   5  -5  15-1547.53 1095.33   2
   5   5  15-247.705 621.984   2
   5  -5  16-571.706 875.896   2
   5  -5  17 1777.66 834.268   2
  -5  -6  21-937.458 1064.67   2
  -5  -6  20 1241.21 909.152   2
  -5  -6  19 7148.02 1362.10   2
  -5  -6  18 1238.52 703.997   2
  -5  -6  17 26.4567 623.311   2
  -5  -6  16 460.799 630.248   2
  -5  -6  15 15042.5 1652.36   2
  -5  -6  14 4162.61 938.652   2
  -5  -6  13 703.532 536.226   2
  -5  -6  12 14023.0 1413.77   2
  -5  -6  11 12594.4 1293.91   2
  -5  -6  10 4394.32 747.466   2
   5  -6 -10 3018.70 800.621   3
  -5  -6   9 3138.99 610.273   2
   5  -6  -9 2798.21 587.653   3
  -5  -6   8 2059.70 518.784   2
   5  -6  -8 2512.16 684.957   3
  -5  -6   7 1074.68 399.893   2
   5  -6  -7 906.300 582.527   3
   5  -6  -6 2762.95 785.235   3
  -5  -6   6 2107.05 385.294   2
  -5  -6   5 46956.4 1407.17   2
   5  -6  -5 47381.9 2576.29   3
  -5  -6   4 180.408 110.416   3
   5  -6  -4 243.109 401.506   3
  -5  -6   4 134.200 156.408   2
  -5  -6   3 25771.0 892.617   3
   5  -6  -3 28993.7 1885.01   3
   5  -6  -2-110.120 421.282   3
  -5  -6   2 168.478 154.882   3
   5  -6  -1 8734.38 1171.58   3
   5  -6   0 6673.11 907.665   3
   5  -6   1 6592.40 1008.27   3
   5  -6   2 6357.77 946.923   3
   5  -6   3 446.125 544.159   3
   5  -6   4 576.543 425.283   3
   5  -6   5 24548.9 1837.26   3
   5  -6   6-738.184 586.082   3
   5  -6   7 10912.5 1420.16   2
   5  -6   7 9644.53 1252.44   3
   5  -6   8-1997.66 808.745   3
   5  -6   8 814.508 685.634   2
   5   6   9 922.634 394.754   2
   5  -6   9 417.146 552.852   3
   5  -6   9 37.0388 619.854   2
   5   6  10 2016.75 479.194   2
   5  -6  10 2161.29 903.565   2
   5  -6  11 979.454 774.806   2
   5  -6  12 1761.36 885.475   2
   5  -6  13 3733.84 956.478   2
   5  -6  14 6142.70 1467.00   2
   5  -6  15 1600.81 976.444   2
   5  -6  16-615.244 1054.60   2
  -5  -7  21 3230.40 1194.50   2
  -5  -7  20 3390.01 1113.30   2
  -5  -7  19-271.799 826.695   2
  -5  -7  18 267.591 782.757   2
  -5  -7  17 4868.48 1164.28   2
  -5  -7  16 7868.32 1384.07   2
  -5  -7  15 5449.49 1082.77   2
  -5  -7  14 3609.03 872.906   2
  -5  -7  13 775.711 538.409   2
   5  -7 -12 8469.53 1268.00   3
  -5  -7  12 7988.98 1140.03   2
   5  -7 -11 15894.6 1712.49   3
  -5  -7  11 14792.4 1421.08   2
   5  -7 -10 17902.9 1808.63   3
  -5  -7  10 13776.0 1304.60   2
  -5  -7   9-352.656 361.004   2
   5  -7  -9 1293.37 757.081   3
  -5  -7   8 4649.79 622.139   2
   5  -7  -8 5066.51 942.666   3
  -5  -7   7 2783.77 516.967   2
   5  -7  -7 3818.95 924.620   3
   5  -7  -6 38612.0 2448.93   3
  -5  -7   6 36506.1 1479.15   2
   5  -7  -5 534.351 447.377   3
  -5  -7   5 590.090 172.541   3
  -5  -7   5 286.209 208.675   2
  -5  -7   4 22495.7 871.189   2
  -5  -7   4 21068.8 906.387   3
   5  -7  -3 28990.3 2013.36   3
  -5  -7   3 25385.7 1084.94   3
  -5  -7   2 9284.27 693.458   3
   5  -7  -2 10327.4 1253.33   3
   5  -7  -1 2082.54 714.949   3
  -5  -7   1 996.603 287.745   3
   5  -7   0 21792.0 1796.67   3
   5  -7   1 15267.7 1522.48   3
   5  -7   2 6628.24 1024.67   3
   5  -7   3 4874.42 887.795   3
   5  -7   4 13141.9 1392.60   3
   5  -7   5 607.663 599.381   3
   5  -7   6 6175.57 1135.35   3
   5  -7   7 1499.36 725.737   3
   5  -7   7 604.075 676.210   2
   5  -7   8 89.1160 608.684   2
   5  -7   8-466.170 658.112   3
   5  -7   9 2585.67 799.546   3
   5  -7   9 2764.79 1057.00   2
   5  -7  10 5239.49 1234.62   2
   5  -7  10 4238.23 978.090   3
   5  -7  11 1384.51 787.043   2
   5  -7  12 1428.63 921.900   2
   5  -7  13-1122.24 821.377   2
   5  -7  14 1936.50 942.957   2
   5  -7  15 443.912 988.142   2
  -5  -8  20 308.468 927.703   2
  -5  -8  19 2192.16 1048.11   2
  -5  -8  18 675.125 744.511   2
  -5  -8  17 1328.73 783.406   2
  -5  -8  16 548.016 715.785   2
  -5  -8  15-880.843 666.107   2
   5  -8 -14 2220.68 837.720   3
  -5  -8  14 3454.24 873.406   2
  -5  -8  13 677.322 602.726   2
   5  -8 -13 1046.32 798.322   3
  -5  -8  12 2849.03 803.347   2
   5  -8 -12 6662.19 1463.24   3
  -5  -8  11-67.4122 489.227   2
   5  -8 -11 1254.67 691.884   3
  -5  -8  10 1180.24 532.946   2
   5  -8 -10 2979.62 1006.08   3
  -5  -8   9 52.2067 412.757   2
   5  -8  -9 3044.20 1021.30   3
  -5  -8   8 1686.28 492.678   2
   5  -8  -8 2385.13 916.642   3
   5  -8  -7 107.716 569.244   3
   5  -8  -6 10357.0 1411.19   3
   5  -8  -5 14786.4 1652.59   3
   5  -8  -4 4363.82 1058.01   3
  -5  -8   3 662.348 265.492   3
   5  -8  -3 714.676 537.937   3
   5  -8  -2 1560.00 697.583   3
  -5  -8   2 1507.50 382.199   3
   5  -8  -1 4275.81 1046.03   3
  -5  -8   1 4217.05 599.159   3
   5  -8   0 4410.62 937.811   3
  -5  -8   0 4076.84 630.109   3
   5  -8   1 1069.78 593.326   3
   5  -8   2 756.896 482.021   3
   5  -8   3 13583.5 1531.48   3
   5  -8   4 4975.57 1014.08   3
   5  -8   5 292.938 662.845   3
   5  -8   6 1285.30 673.477   3
   5  -8   7 67.4578 737.566   2
   5  -8   7 1839.28 738.542   3
   5  -8   8-1.73997 669.409   2
   5  -8   8-450.835 641.887   3
   5  -8   9 504.065 537.152   3
   5  -8   9-499.688 889.849   2
   5  -8  10-143.317 617.295   3
   5  -8  10-1344.98 1025.31   2
   5  -8  11 4462.17 1262.08   2
   5  -8  12 7354.65 1492.07   2
   5  -8  13-289.715 825.602   2
   5  -8  14-840.318 941.334   2
   5  -9 -16-281.624 947.636   3
   5  -9 -15 900.972 858.005   3
   5  -9 -14 2629.48 1126.15   3
   5  -9 -13 1257.38 786.477   3
   5  -9 -12 1793.47 994.165   3
   5  -9 -11 1066.33 811.372   3
   5  -9 -10 7536.95 1535.65   3
   5  -9  -9 7782.77 1411.25   3
   5  -9  -8-582.877 746.900   3
   5  -9  -7 2073.53 989.491   3
   5  -9  -6 9430.69 1429.89   3
   5  -9  -5 4893.14 968.318   3
   5  -9  -4 2467.13 879.777   3
   5  -9  -3 1218.73 734.693   3
   5  -9  -2-227.861 629.554   3
   5  -9  -1-735.706 595.678   3
   5  -9   0 78.1204 538.701   3
  -5  -9   0 556.888 401.231   3
  -5  -9  -1 13596.0 1200.16   3
   5  -9   1 15262.2 1668.73   3
   5  -9   2 4398.40 1088.15   3
   5  -9   3 615.919 699.736   3
   5  -9   4 3577.48 957.713   3
   5  -9   5 9198.81 1353.04   3
   5  -9   6 32.1022 574.152   3
   5  -9   7 5027.01 1167.17   2
   5  -9   7 5354.44 1058.37   3
   5  -9   8-970.621 890.595   2
   5  -9   8 403.225 772.004   3
   5  -9   9 1502.99 945.324   2
   5  -9   9 128.785 572.710   3
   5  -9  10-656.185 716.192   3
   5  -9  10-329.723 828.224   2
   5  -9  11 11.5305 921.726   2
   5  -9  12 1859.75 944.843   2
   5  -9  13-1395.75 1094.13   2
   5 -10 -14 1040.52 938.561   3
   5 -10 -13 1871.03 1114.88   3
   5 -10 -12 1285.69 918.468   3
   5 -10 -11 2027.80 990.194   3
   5 -10 -10 4227.10 1247.88   3
   5 -10  -9 447.560 663.529   3
   5 -10  -8 1053.66 756.401   3
   5 -10  -7 1570.50 801.715   3
   5 -10  -6 691.134 774.721   3
   5 -10  -5 2632.60 915.610   3
   5 -10  -4 1031.97 797.183   3
   5 -10  -3 244.844 614.114   3
   5 -10  -2-103.200 766.000   3
   5 -10  -1-106.059 560.816   3
   5 -10   0 233.390 601.514   3
   5 -10   1 1898.44 811.163   3
   5 -10   2 441.398 585.183   3
   5 -10   3 3283.27 947.959   3
   5 -10   4 1245.88 663.790   3
   5 -10   5 1975.79 979.377   3
   5 -10   6 206.991 610.718   3
   5 -10   7 697.801 941.956   2
   5 -10   7 2225.33 1007.48   3
   5 -10   8 1814.92 840.307   3
   5 -10   8-83.3081 849.650   2
   5 -10   9 751.526 734.921   3
   5 -10   9 273.988 948.187   2
   5 -10  10 616.085 656.132   3
   5 -10  10 952.696 770.156   2
   5 -10  11 38.5422 862.828   2
   5 -10  11 210.418 739.259   3
   5 -11 -12-238.909 895.474   3
   5 -11 -11 928.307 770.804   3
   5 -11 -10 765.987 866.834   3
   5 -11  -9-1140.79 890.506   3
   5 -11  -8 2118.01 992.703   3
   5 -11  -7 1230.73 1025.51   3
   5 -11  -6 337.977 785.965   3
   5 -11  -5 559.053 682.457   3
   5 -11  -4 835.815 680.699   3
   5 -11  -3 994.023 734.099   3
   5 -11  -2 2304.06 988.902   3
   5 -11  -1 1047.71 742.634   3
   5 -11   0 301.240 595.955   3
   5 -11   1 867.061 588.405   3
   5 -11   2-841.823 721.051   3
   5 -11   3-75.5554 568.912   3
   5 -11   4 845.420 759.307   3
   5 -11   5 315.454 754.745   3
   5 -11   6 1061.09 989.565   2
   5 -11   6 1417.64 842.779   3
   5 -11   7 1120.19 920.945   2
   5 -11   7 259.305 707.100   3
   5 -11   8 20.7109 664.536   3
   5 -11   8 684.956 879.064   2
   5 -11   9 991.570 1074.31   3
   5 -11   9-18.3139 851.939   2
   5 -11  10 658.721 747.620   3
   5 -11  11-1008.96 802.448   3
   5 -12  -9-711.903 863.756   3
   5 -12  -8-691.672 774.899   3
   5 -12  -7-359.514 695.983   3
   5 -12  -6 705.574 803.852   3
   5 -12  -5 1423.48 651.672   3
   5 -12  -4 359.319 727.700   3
   5 -12  -3 564.261 668.489   3
   5 -12  -2 31.3644 734.932   3
   5 -12  -1-756.829 718.452   3
   5 -12   0 1179.72 680.765   3
   5 -12   1 284.576 622.968   3
   5 -12   2 852.529 732.311   3
   5 -12   3-595.627 805.736   3
   5 -12   4 205.842 847.528   3
   5 -12   5 461.316 735.813   3
   5 -12   5 618.254 1014.23   2
   5 -12   6 2029.30 1112.05   2
   5 -12   6-936.439 988.712   3
   5 -12   7-510.287 897.324   2
   5 -12   7-482.584 703.608   3
   5 -12   8-0.14075 761.211   3
   5 -12   9-1286.07 865.380   3
   5 -13  -4 125.992 706.019   3
   5 -13  -3-1261.73 852.163   3
   5 -13  -2 291.582 699.368   3
   5 -13  -1-51.8526 756.833   3
   5 -13   0 610.089 903.457   3
   5 -13   1-1395.26 886.799   3
   5 -13   2 4.89053 741.230   3
   5 -13   3-950.439 808.843   3
   5 -13   4-98.3240 814.195   3
   5 -13   5-1632.53 1217.15   2
   5 -13   5-2084.67 977.000   3
  -6   0  22 23960.8 2476.50   2
  -6   0  21-717.251 970.032   2
  -6   0  20 1700.80 925.738   2
  -6   0  19-541.167 665.436   2
  -6   0  18 50624.7 3045.37   2
  -6   0  17-362.116 563.604   2
   6   0 -16 838.204 464.700   1
  -6   0  16 549.804 514.005   2
   6   0 -15-110.371 344.539   1
  -6   0  15-484.971 589.500   2
   6   0 -14 11831.2 1060.02   1
  -6   0  14 11416.1 1341.10   2
   6   0 -13-36.6589 463.750   1
  -6   0  13-318.218 532.963   2
  -6   0  12 249778. 5478.72   2
   6   0 -12 243511. 4555.98   1
   6   0 -11-379.122 405.173   1
   6   0 -10 6909.61 848.133   1
   6   0  -9-1003.47 501.993   1
   6   0  -8 85485.1 2501.31   3
   6   0  -8 81553.3 2463.74   1
   6   0  -7 43.7044 272.314   3
   6   0  -6 87210.3 2270.87   3
   6   0  -5-57.6681 229.056   3
  -6   0   4 47429.4 1592.12   3
   6   0  -4 46004.1 1568.28   3
   6   0  -3 246.754 223.533   3
  -6   0   3 113.680 190.396   3
   6   0  -2 136213. 2785.43   3
  -6   0   2 132915. 2725.51   3
  -6   0   1 131.242 232.034   3
   6   0  -1 356.042 317.684   3
   6   0   0 35130.4 1482.97   1
   6   0   0 37033.9 1523.79   3
   6   0   1 143.362 236.764   1
   6   0   1-156.414 245.067   3
   6   0   2 64477.4 1898.39   1
   6   0   3-127.081 254.805   1
   6   0   4 528184. 5160.65   1
   6   0   5-704.393 517.268   2
   6   0   5-299.567 250.061   1
   6   0   6 186295. 4147.90   2
   6   0   6 187223. 2924.16   1
   6   0   7-428.410 287.793   1
   6   0   7 84.4278 349.700   2
   6   0   8 17722.0 861.135   1
   6   0   8 17716.9 1448.58   2
   6   0   9-276.105 389.384   2
   6   0   9-240.337 218.941   1
   6   0  10 4994.12 877.736   2
   6   0  11 69.6630 440.665   2
   6   0  12 2168.29 783.627   2
   6   0  13-412.052 572.393   2
   6   0  14-216.005 587.429   2
   6   0  15 55.7185 618.591   2
   6   0  16 5842.58 1169.72   2
   6   0  17-1979.52 956.539   2
   6   0  18 1063.62 722.077   2
   6   0  19-1657.82 1072.01   2
  -6   1  22 1977.23 1252.31   2
  -6  -1  22 375.695 908.397   2
  -6   1  21 3883.54 1062.43   2
  -6  -1  21 5747.20 1378.04   2
  -6   1  20 5467.98 1309.61   2
  -6  -1  20 4635.89 1190.32   2
  -6   1  19 5941.94 1284.44   2
  -6  -1  19 6835.72 1285.09   2
   6   1 -18 5604.10 852.756   1
  -6   1  18 7964.88 1376.30   2
  -6  -1  18 6210.43 1113.05   2
  -6   1  17 40398.9 2598.02   2
  -6  -1  17 39396.7 2506.92   2
   6   1 -17 37839.9 1927.04   1
  -6   1  16 3833.70 952.535   2
   6   1 -16 2613.32 598.474   1
  -6  -1  16 2877.34 827.329   2
   6   1 -15 3452.36 682.722   1
  -6  -1  15 3153.70 965.420   2
   6   1 -14 21633.1 1401.35   1
  -6  -1  14 23398.3 1749.92   2
   6  -1 -14 23996.7 1482.02   1
   6   1 -13 24775.5 1489.25   1
  -6  -1  13 26255.1 1841.78   2
   6  -1 -13 24507.9 1539.32   1
   6   1 -12 3876.88 646.496   1
  -6  -1  12 3976.12 783.402   2
   6  -1 -12 3459.24 667.870   1
   6   1 -11 39873.7 1851.49   1
  -6  -1  11 41286.5 2133.29   2
   6  -1 -11 41077.6 1895.29   1
   6   1 -10 27372.4 1440.99   1
  -6  -1  10 26614.6 1684.50   2
   6  -1 -10 27640.4 1539.70   1
   6   1  -9 53460.4 2078.13   1
   6  -1  -9 57597.9 2191.35   1
   6   1  -8 16882.7 956.742   3
   6  -1  -8 17042.3 1219.47   3
   6   1  -8 16391.3 1121.16   1
   6  -1  -8 16034.1 1146.79   1
   6   1  -7 261896. 3491.32   3
   6  -1  -7 262121. 4493.22   3
   6   1  -7 258823. 4387.73   1
   6  -1  -6 27747.8 1421.48   3
   6   1  -6 26949.1 1020.63   3
   6  -1  -5 4829.62 576.944   3
   6   1  -5 4880.99 448.681   3
  -6  -1   4 18074.6 846.591   3
  -6   1   4 19816.7 1112.31   3
   6   1  -4 18459.9 876.986   3
   6  -1  -4 19395.4 1132.26   3
   6  -1  -3 41586.4 1643.70   3
   6   1  -3 41942.8 1344.45   3
  -6  -1   3 44051.0 1350.97   3
   6  -1  -2 1551.23 380.519   3
  -6  -1   2 2476.01 349.031   3
   6   1  -2 1732.96 327.980   3
   6   1  -1 92648.4 2136.39   3
  -6  -1   1 91918.2 2214.00   3
   6  -1  -1 89101.4 2488.90   3
  -6  -1   0 197016. 3501.84   3
   6  -1   0 203657. 3508.27   1
   6  -1   0 196337. 3789.63   3
   6  -1   1 1136.40 364.359   3
   6  -1   1 192.993 293.591   1
   6  -1   2 97695.8 2812.73   3
   6  -1   2 96175.6 2346.59   1
   6  -1   3 96686.5 2270.92   1
   6  -1   3 94885.0 2875.60   3
   6   1   4 30601.9 1488.65   2
   6  -1   4 30440.2 1273.56   1
   6  -1   5-688.854 453.007   2
   6  -1   5-60.6695 210.194   1
   6   1   5-247.562 339.671   2
   6  -1   6 77696.5 2962.08   2
   6  -1   6 78789.3 1911.35   1
   6   1   6 82905.5 2590.69   2
   6  -1   7 485.663 206.673   1
   6  -1   7 76.3378 372.804   2
   6   1   7 290.086 243.526   1
   6   1   8 4995.49 529.418   1
   6   1   8 4680.65 768.161   2
   6  -1   8 5671.55 905.318   2
   6  -1   9 28957.5 1956.18   2
   6   1   9 29040.8 1116.49   1
   6   1   9 27953.6 1694.40   2
   6  -1  10 35418.6 2244.84   2
   6   1  10 32523.1 1105.42   1
   6   1  10 33864.0 1972.22   2
   6   1  11 3122.56 763.367   2
   6  -1  11 2995.55 852.445   2
   6   1  12 6376.30 1044.08   2
   6  -1  12 5552.73 1054.92   2
   6   1  13 2773.14 859.839   2
   6  -1  13 2547.27 861.847   2
   6   1  14 283.975 514.012   2
   6  -1  14 484.536 599.685   2
   6   1  15 6060.75 1091.76   2
   6  -1  15 6723.75 1370.90   2
   6   1  16-188.151 714.870   2
   6  -1  16 205.694 691.483   2
   6   1  17 5102.56 1177.83   2
   6  -1  17 4220.80 1173.31   2
   6  -1  18-552.186 880.462   2
   6   1  18-1144.39 784.104   2
   6   1  19-33.3776 877.455   2
  -6  -2  22-162.302 1022.55   2
  -6  -2  21 8730.40 1459.34   2
  -6  -2  20 1469.21 863.153   2
  -6  -2  19 20775.6 2013.99   2
   6   2 -18 1114.63 488.193   1
  -6  -2  18 298.932 690.745   2
   6   2 -17 1179.97 467.359   1
  -6  -2  17 1743.52 823.241   2
  -6  -2  16 8191.82 1187.61   2
   6   2 -16 8432.34 915.653   1
   6   2 -15 56262.4 2283.85   1
  -6  -2  15 61258.8 2966.03   2
   6   2 -14 2273.49 592.615   1
  -6  -2  14 1499.02 577.982   2
   6   2 -13 30122.5 1672.78   1
  -6  -2  13 32400.0 2043.86   2
   6   2 -12 440.982 324.477   1
  -6  -2  12-333.352 512.122   2
   6   2 -11 94904.6 2820.15   1
  -6  -2  11 97297.5 3210.12   2
   6  -2 -10 3489.13 635.077   1
  -6  -2  10 3034.18 533.977   2
   6   2 -10 3403.96 593.756   1
   6  -2  -9 72653.3 2755.49   3
   6   2  -9 76178.3 2469.62   1
  -6  -2   9 76037.2 2661.72   2
   6  -2  -9 80878.6 2618.78   1
   6   2  -8 1636.44 257.659   3
   6  -2  -8 1230.45 385.558   3
   6  -2  -8 1651.02 440.624   1
   6   2  -7 6430.06 425.882   3
   6  -2  -7 7147.65 842.035   3
   6   2  -6 1353.73 203.050   3
   6  -2  -6 1397.20 502.971   3
   6   2  -5 217147. 3241.80   2
   6   2  -5 218082. 2204.80   3
   6  -2  -5 213248. 4306.21   3
  -6  -2   4 27227.4 874.434   3
   6   2  -4 29564.7 1117.52   2
   6   2  -4 28568.5 855.644   3
   6  -2  -4 29774.7 1550.53   3
   6  -2  -3 3130.78 558.060   3
  -6  -2   3 2332.53 287.512   3
   6   2  -3 2403.38 342.673   2
   6  -2  -2 19789.8 1301.50   3
  -6  -2   2 20152.2 892.709   3
  -6  -2   1 174467. 2868.06   3
   6  -2  -1 174638. 3870.68   3
   6  -2   0-118.614 311.759   3
   6  -2   0 372.869 329.261   1
  -6  -2   0 325.596 199.170   3
   6  -2   1 111790. 2694.04   1
  -6  -2  -1 121850. 2732.34   3
   6  -2   1 116376. 3182.10   3
   6  -2   2 1577.21 365.171   1
   6  -2   2 1545.88 439.730   3
   6   2   3 7638.51 663.398   2
   6  -2   3 6049.86 651.220   1
   6  -2   3 7446.43 863.236   3
   6   2   4 32414.5 1388.59   2
   6  -2   4 32619.6 1848.76   3
   6   2   5 18136.1 1079.28   2
   6  -2   5 18025.0 1392.43   3
   6  -2   6 9543.47 1124.21   2
   6   2   6 9989.87 855.616   2
   6  -2   7 2012.35 624.438   2
   6   2   7 1728.37 444.047   2
   6   2   8 522.259 306.489   2
   6  -2   8 698.020 514.232   2
   6  -2   9 16800.0 1600.19   2
   6   2   9 18166.4 1350.62   2
   6   2  10 23.9525 356.389   2
   6  -2  10 1260.69 662.710   2
   6   2  11 6253.00 917.020   2
   6  -2  11 7116.12 1174.87   2
   6   2  12-208.167 546.628   2
   6  -2  12 216.829 606.281   2
   6   2  13 1001.91 551.749   2
   6  -2  13 934.587 618.714   2
   6   2  14 2663.40 911.998   2
   6  -2  14 1948.23 807.624   2
   6   2  15 8834.08 1203.09   2
   6  -2  15 9449.47 1444.89   2
   6   2  16-619.792 733.622   2
   6  -2  16 49.1247 675.110   2
   6   2  17 872.688 858.855   2
   6  -2  17 1553.34 1127.91   2
   6   2  18-534.236 780.164   2
   6  -2  18 590.556 876.837   2
   6   2  19 2611.30 904.229   2
  -6  -3  22 2569.88 1206.65   2
  -6  -3  21 17524.1 2066.43   2
  -6  -3  20 14295.6 1760.75   2
  -6  -3  19 1088.31 681.745   2
   6   3 -18 6116.41 816.356   1
  -6  -3  18 4327.22 993.456   2
   6   3 -17 23868.9 1518.69   1
  -6  -3  17 23738.2 2108.42   2
   6   3 -16 12705.4 1180.48   1
  -6  -3  16 12034.3 1386.45   2
   6   3 -15 7216.45 875.960   1
  -6  -3  15 7694.10 1097.87   2
   6   3 -14 71270.7 2590.27   1
  -6  -3  14 69680.7 3124.32   2
  -6  -3  13 3625.48 806.711   2
   6   3 -13 4252.24 654.597   1
   6   3 -12 2143.76 520.318   1
  -6  -3  12 2150.62 571.462   2
  -6  -3  11 7676.08 946.695   2
  -6  -3  10 100892. 3168.42   2
   6   3  -9 461.335 174.047   3
   6  -3  -9 1512.68 587.988   3
  -6  -3   9 1253.63 372.210   2
  -6  -3   8 23573.5 1363.12   2
   6  -3  -8 24730.9 1700.22   3
   6  -3  -7 15034.1 1299.12   3
   6  -3  -6 29463.5 1720.32   3
   6   3  -6 27337.3 1196.01   2
   6   3  -5 52814.4 1523.63   2
   6  -3  -5 54566.1 2363.88   3
   6   3  -4 80286.1 1677.84   2
   6  -3  -4 77456.9 2648.55   3
  -6  -3   3 155291. 1950.00   3
   6  -3  -3 158429. 3874.09   3
   6  -3  -2 4748.68 727.389   3
   6   3  -2 4146.44 315.708   2
  -6  -3   2 4471.65 401.872   3
   6  -3  -1 22238.0 1465.04   3
  -6  -3   1 22467.2 988.571   3
  -6  -3   0 16918.7 989.095   3
   6  -3   0 18757.0 1340.88   3
   6   3   1 16396.1 658.525   2
  -6  -3  -1 14670.2 940.058   3
   6  -3   1 14115.1 1241.24   3
   6  -3   2 1095.96 424.447   3
   6   3   2 1279.73 253.186   2
   6  -3   3 41841.7 2068.12   3
   6   3   3 44344.3 1303.69   2
   6  -3   4 19289.2 1484.56   3
   6   3   4 18409.1 923.366   2
   6  -3   5 2424.99 629.151   3
   6   3   5 1848.54 348.363   2
   6  -3   6 33087.1 2063.91   3
   6   3   6 30847.1 1350.26   2
   6   3   7 21835.6 1242.92   2
   6  -3   7 22672.0 1853.41   2
   6   3   8 63.6285 339.251   2
   6  -3   8 129.677 481.732   2
   6   3   9 8365.70 921.283   2
   6  -3   9 7967.19 1178.01   2
   6  -3  10 18267.6 1793.51   2
   6   3  10 18605.1 1355.39   2
   6   3  11 1480.72 539.776   2
   6  -3  11 1326.22 798.278   2
   6   3  12 2148.12 662.259   2
   6  -3  12 1472.56 850.489   2
   6  -3  13 13434.0 1659.13   2
   6   3  13 14294.7 1425.09   2
   6   3  14 111.116 460.031   2
   6  -3  14-12.6226 774.915   2
   6   3  15 4224.67 943.260   2
   6  -3  15 3518.49 1048.45   2
   6   3  16 1095.59 551.955   2
   6  -3  16 1486.38 876.155   2
   6   3  17 362.942 746.976   2
   6  -3  17 479.089 801.808   2
   6   3  18 346.267 609.989   2
   6   3  19 637.178 724.421   2
  -6  -4  22 446.293 774.602   2
  -6  -4  21-218.793 760.731   2
  -6  -4  20 933.616 886.316   2
  -6  -4  19 2455.78 886.793   2
  -6  -4  18 8656.19 1480.99   2
   6   4 -17 7718.18 976.118   1
  -6  -4  17 8834.62 1400.70   2
   6   4 -16 13229.4 1159.83   1
  -6  -4  16 12942.1 1533.15   2
  -6  -4  15-319.644 630.733   2
   6   4 -15 4.67446 398.717   1
   6   4 -14 2954.14 610.681   1
  -6  -4  14 3846.33 896.648   2
  -6  -4  13-176.777 442.603   2
  -6  -4  12 232274. 5297.98   2
  -6  -4  11 10095.9 1116.53   2
   6   4 -11 7922.63 528.597   3
  -6  -4  10 4856.90 807.392   2
   6  -4 -10 4717.99 872.407   3
   6   4 -10 3738.97 256.146   3
   6  -4  -9 3521.12 820.702   3
  -6  -4   9 2828.68 561.711   2
   6  -4  -8 50687.0 2507.40   3
  -6  -4   8 46963.8 1894.91   2
   6  -4  -7 3135.90 607.816   3
  -6  -4   7 2867.84 447.482   2
   6  -4  -6 33530.8 1963.77   3
   6   4  -6 32280.9 1241.71   2
   6   4  -5 9092.00 594.345   2
   6  -4  -5 10336.8 1138.56   3
   6   4  -4 11692.9 599.568   2
   6  -4  -4 11863.7 1187.45   3
  -6  -4   3 3799.34 314.728   3
   6   4  -3 4589.97 354.794   2
  -6  -4   2 8225.40 538.892   3
   6  -4  -2 10017.0 1062.02   3
   6  -4  -1 6702.88 837.495   3
  -6  -4   1 6769.53 560.660   3
   6  -4   0 2854.80 659.491   3
   6  -4   1 272.708 429.615   3
   6   4   2 18595.6 579.160   2
   6  -4   2 39296.7 2111.22   3
   6   4   3 4970.31 366.362   2
   6  -4   3 5631.45 944.852   3
   6  -4   4 22801.5 1679.18   3
   6   4   4 21970.3 864.077   2
   6   4   5 1157.65 254.658   2
   6  -4   5 1152.69 566.947   3
   6  -4   6 5441.77 946.848   3
   6   4   6 4371.34 499.754   2
   6  -4   7 11735.9 1467.34   2
   6   4   7 11513.2 850.066   2
   6  -4   7 13595.3 1355.75   3
   6  -4   8 2885.75 891.537   2
   6   4   8 2989.43 504.917   2
   6   4   9 894.728 400.561   2
   6  -4   9-269.219 619.313   2
   6   4  10 5323.29 753.710   2
   6  -4  10 5618.37 1118.88   2
   6   4  11 8251.54 914.491   2
   6  -4  11 8591.20 1371.75   2
   6   4  12 7390.13 945.114   2
   6  -4  12 6993.84 1349.55   2
   6  -4  13 1211.52 921.823   2
   6   4  13 746.533 493.908   2
   6   4  14 3287.50 809.313   2
   6  -4  14 1349.37 828.500   2
   6  -4  15-173.074 819.836   2
   6   4  15 135.998 559.380   2
   6  -4  16-173.388 862.139   2
   6   4  16 1413.69 661.233   2
   6  -4  17-715.506 840.947   2
  -6  -5  22 223.104 807.255   2
  -6  -5  21 7963.78 1603.87   2
  -6  -5  20 2899.81 1088.94   2
  -6  -5  19 7738.29 1442.46   2
  -6  -5  18 8736.22 1532.09   2
  -6  -5  17 10607.9 1478.65   2
   6   5 -17 10365.0 1178.13   1
  -6  -5  16-497.075 585.870   2
   6   5 -16-752.336 672.940   1
  -6  -5  15-357.694 616.789   2
  -6  -5  14 21603.5 1885.11   2
  -6  -5  13 8463.09 1128.38   2
  -6  -5  12 2178.56 699.207   2
  -6  -5  11 1815.50 590.563   2
   6  -5 -11 1298.10 619.676   3
   6  -5 -10 18298.3 1707.02   3
  -6  -5  10 18293.9 1348.70   2
   6  -5  -9 19927.7 1808.20   3
  -6  -5   9 18805.4 1323.92   2
   6  -5  -8 15548.1 1552.86   3
  -6  -5   8 14631.1 1084.98   2
  -6  -5   7 103429. 2532.09   2
   6  -5  -7 105179. 3833.98   3
   6   5  -6 5684.01 518.804   2
   6  -5  -6 4983.44 908.567   3
  -6  -5   6 5012.62 539.385   2
   6   5  -5 10978.3 632.399   2
   6  -5  -5 9336.59 1128.68   3
   6   5  -4 33662.2 950.620   2
   6  -5  -4 27273.9 1810.36   3
  -6  -5   3 68516.6 1139.08   3
  -6  -5   3 52652.7 1175.42   3
   6  -5  -2 4405.19 815.322   3
   6  -5  -1 14631.2 1413.39   3
   6  -5   0 7710.14 1137.82   3
   6  -5   1 13142.8 1334.23   3
   6  -5   2 4730.26 783.327   3
   6  -5   3 27579.6 1917.85   3
   6   5   4 15700.1 604.699   2
   6  -5   4 22776.5 1783.07   3
   6  -5   5 7599.37 1134.70   3
   6   5   5 5676.67 446.330   2
   6   5   6 432.606 265.560   2
   6  -5   6 278.488 485.278   3
   6  -5   7 30692.5 2332.92   2
   6   5   7 29294.0 1305.99   2
   6  -5   7 32401.7 2213.41   3
   6  -5   8-207.202 524.533   3
   6   5   8 215.544 290.459   2
   6  -5   9 18086.2 1888.80   2
   6   5   9 18616.3 1204.01   2
   6   5  10 1533.33 450.814   2
   6  -5  10 292.085 545.446   2
   6  -5  11-856.575 813.768   2
   6   5  11 780.460 464.866   2
   6  -5  12-429.928 673.261   2
   6  -5  13 2339.71 902.096   2
   6  -5  14 1684.26 852.911   2
   6  -5  15-485.924 953.485   2
   6  -5  16 663.074 833.897   2
  -6  -6  21-41.7274 795.433   2
  -6  -6  20 1310.52 887.892   2
  -6  -6  19 2402.63 986.974   2
  -6  -6  18 938.061 828.908   2
  -6  -6  17 2709.83 865.943   2
  -6  -6  16 1787.07 783.547   2
  -6  -6  15 5897.48 1231.33   2
  -6  -6  14 652.117 601.631   2
  -6  -6  13 626.724 548.242   2
   6  -6 -12 580.679 550.534   3
  -6  -6  12 2394.90 664.744   2
  -6  -6  11 893.443 421.852   2
   6  -6 -11 572.820 531.941   3
   6  -6 -10 27554.8 2294.13   3
  -6  -6  10 26211.1 1658.04   2
   6  -6  -9 18777.5 1733.38   3
  -6  -6   9 16102.2 1207.40   2
   6  -6  -8 15693.5 1604.52   3
  -6  -6   8 15023.3 1090.17   2
   6  -6  -7 3072.58 824.820   3
  -6  -6   7 3368.98 536.672   2
   6  -6  -6-135.027 530.733   3
  -6  -6   6 232.626 248.597   2
   6  -6  -5 5993.18 1105.75   3
   6  -6  -4 8453.96 1105.16   3
  -6  -6   3 14186.2 591.040   3
   6  -6  -3 16653.1 1565.77   3
   6  -6  -2 2205.93 797.989   3
   6  -6  -1 2900.76 734.392   3
   6  -6   0 9920.22 1139.85   3
   6  -6   1 29491.9 2115.31   3
   6  -6   2 6247.29 1004.34   3
   6  -6   3 1150.34 503.801   3
   6  -6   4 405.579 441.923   3
   6  -6   5 1623.20 578.946   3
   6  -6   6 3511.34 946.875   3
   6  -6   7-199.659 636.298   2
   6  -6   7-411.226 584.467   3
   6  -6   8 793.453 790.480   2
   6  -6   8 916.886 593.157   3
   6  -6   9 23252.3 2187.87   2
   6  -6   9 20924.5 1934.59   3
   6  -6  10 5082.62 1196.72   2
   6  -6  11 9206.26 1658.76   2
   6  -6  12 4151.40 1247.39   2
   6  -6  13 571.894 920.746   2
   6  -6  14 1225.42 1037.56   2
   6  -6  15 1258.35 967.278   2
  -6  -7  21 5369.41 1353.22   2
  -6  -7  20 7749.84 1457.99   2
  -6  -7  19-552.789 730.503   2
  -6  -7  18-328.179 825.748   2
  -6  -7  17 5444.12 1235.84   2
  -6  -7  16 5929.83 1220.27   2
  -6  -7  15 2110.50 720.216   2
   6  -7 -14 20291.5 2169.74   3
  -6  -7  14 22547.4 1875.84   2
   6  -7 -13 347.478 619.942   3
  -6  -7  13 29.2833 471.795   2
   6  -7 -12 4426.30 1051.14   3
  -6  -7  12 5249.29 920.670   2
   6  -7 -11 246.605 585.710   3
  -6  -7  11-1135.46 578.743   2
   6  -7 -10 33501.4 2423.80   3
  -6  -7  10 30769.4 1774.40   2
   6  -7  -9 12878.4 1554.06   3
  -6  -7   9 13347.7 1112.85   2
   6  -7  -8 1887.40 741.300   3
  -6  -7   8 228.003 363.197   2
   6  -7  -7 10073.0 1385.51   3
  -6  -7   7 8296.66 759.629   2
   6  -7  -6 8090.84 1232.55   3
  -6  -7   6 7607.42 620.874   2
   6  -7  -5 21236.0 1865.46   3
   6  -7  -4 50513.5 2774.83   3
   6  -7  -3 5526.69 1035.27   3
  -6  -7   3 3811.08 425.392   3
  -6  -7   2 26062.9 1118.19   3
   6  -7  -2 31765.1 2343.96   3
   6  -7  -1-351.809 520.639   3
   6  -7   0 4834.76 1013.62   3
   6  -7   1 772.247 646.797   3
   6  -7   2 6498.49 1009.80   3
   6  -7   3 1990.09 785.938   3
   6  -7   4 1640.08 707.746   3
   6  -7   5 22382.9 1952.51   3
   6  -7   6 604.030 524.572   3
   6  -7   7 2832.90 974.856   2
   6  -7   7 1966.87 782.459   3
   6  -7   8 637.864 782.307   2
   6  -7   8 2442.91 828.808   3
   6  -7   9 311.431 585.158   3
   6  -7   9 636.804 906.814   2
   6  -7  10 2073.73 977.934   2
   6  -7  11-679.856 775.260   2
   6  -7  12 1203.09 858.363   2
   6  -7  13 1841.94 1004.01   2
   6  -7  14 5435.75 1414.18   2
  -6  -8  19-13.0735 805.349   2
  -6  -8  18-285.780 679.440   2
  -6  -8  17-496.297 761.526   2
   6  -8 -17-577.429 843.304   3
   6  -8 -16 1779.38 871.062   3
  -6  -8  16-657.576 749.765   2
   6  -8 -15 3896.46 1262.65   3
   6  -8 -14 485.935 650.118   3
   6  -8 -13 1714.41 862.082   3
   6  -8 -12-902.969 828.000   3
   6  -8 -11-790.792 838.412   3
   6  -8 -10 1350.32 920.598   3
   6  -8  -9 1799.60 885.399   3
   6  -8  -8 5047.99 1154.28   3
   6  -8  -7 1025.67 713.794   3
   6  -8  -6 419.530 615.386   3
   6  -8  -5-170.679 591.133   3
   6  -8  -4 274.124 617.403   3
   6  -8  -3-864.204 708.940   3
   6  -8  -2 2165.18 875.406   3
   6  -8  -1 266.488 642.886   3
   6  -8   0 6857.28 1127.75   3
   6  -8   1 8.91857 562.908   3
   6  -8   2 4827.29 1035.76   3
   6  -8   3 5520.43 1030.21   3
   6  -8   4 19148.6 1870.15   3
   6  -8   5-1595.77 805.671   3
   6  -8   6 458.614 590.654   3
   6  -8   7 907.091 918.991   2
   6  -8   7 2329.31 813.658   3
   6  -8   8 8297.60 1563.01   2
   6  -8   8 6859.04 1253.76   3
   6  -8   9 1499.82 1150.72   2
   6  -8   9 211.477 573.434   3
   6  -8  10 2051.72 861.825   3
   6  -8  10-1499.47 1106.59   2
   6  -8  11-718.756 863.450   2
   6  -8  12 45.8678 812.355   2
   6  -8  13 1066.14 966.454   2
   6  -9 -16 1511.28 892.454   3
   6  -9 -15-1719.95 1089.14   3
   6  -9 -14 743.949 757.813   3
   6  -9 -13 7791.18 1594.26   3
   6  -9 -12 1713.79 881.673   3
   6  -9 -11 2534.82 874.133   3
   6  -9 -10 2261.48 907.449   3
   6  -9  -9-225.134 724.284   3
   6  -9  -8-350.838 661.888   3
   6  -9  -7 1073.67 588.639   3
   6  -9  -6 2299.14 885.563   3
   6  -9  -5 440.564 872.414   3
   6  -9  -4 8171.85 1376.75   3
   6  -9  -3 21903.8 2040.06   3
   6  -9  -2 976.836 673.150   3
   6  -9  -1 500.823 647.193   3
   6  -9   0 7941.00 1323.09   3
   6  -9   1 7498.25 1313.92   3
   6  -9   2-791.830 667.034   3
   6  -9   3 7198.99 1242.58   3
   6  -9   4 887.847 696.853   3
   6  -9   5 767.747 656.593   3
   6  -9   6 3265.93 1096.45   3
   6  -9   7 2037.95 969.137   2
   6  -9   7 1754.38 908.111   3
   6  -9   8 134.403 703.986   2
   6  -9   8-760.820 776.393   3
   6  -9   9-161.503 649.659   3
   6  -9   9-1337.94 915.918   2
   6  -9  10-867.657 777.826   3
   6  -9  10 782.379 927.977   2
   6  -9  11 388.538 838.360   2
   6 -10 -14-1597.42 866.064   3
   6 -10 -13 8297.73 1668.92   3
   6 -10 -12 71.1393 732.321   3
   6 -10 -11 1009.82 710.768   3
   6 -10 -10 442.863 730.537   3
   6 -10  -9 2447.45 1142.86   3
   6 -10  -8-131.901 684.443   3
   6 -10  -7-888.556 778.615   3
   6 -10  -6 710.241 716.270   3
   6 -10  -5 1571.19 903.946   3
   6 -10  -4 2383.96 942.078   3
   6 -10  -3 874.717 681.116   3
   6 -10  -2 1975.35 856.977   3
   6 -10  -1-689.631 625.656   3
   6 -10   0 68.8024 583.047   3
   6 -10   1 203.040 688.846   3
   6 -10   2-289.159 687.089   3
   6 -10   3 1382.44 845.265   3
   6 -10   4 2037.67 888.146   3
   6 -10   5 835.645 587.974   3
   6 -10   6 825.617 752.402   3
   6 -10   7 3307.22 1358.14   2
   6 -10   7 958.672 704.732   3
   6 -10   8-522.016 757.673   2
   6 -10   8-1063.90 648.164   3
   6 -10   9 436.060 796.747   3
   6 -10   9-611.320 823.533   2
   6 -10  10-516.466 1172.85   2
   6 -10  10 1273.97 771.619   3
   6 -11 -11-255.010 939.948   3
   6 -11 -10-356.735 846.424   3
   6 -11  -9 261.055 868.755   3
   6 -11  -8 1421.44 832.437   3
   6 -11  -7 1603.02 805.425   3
   6 -11  -6 432.571 756.144   3
   6 -11  -5-747.041 929.760   3
   6 -11  -4 292.915 651.317   3
   6 -11  -3 2376.70 1142.86   3
   6 -11  -2 1561.38 906.799   3
   6 -11  -1-475.294 678.430   3
   6 -11   0 42.8543 688.319   3
   6 -11   1 65.0222 690.949   3
   6 -11   2 841.123 746.512   3
   6 -11   3 669.336 722.958   3
   6 -11   4 1176.97 700.303   3
   6 -11   5-709.659 646.427   3
   6 -11   6-598.795 789.647   2
   6 -11   6-330.385 743.677   3
   6 -11   7-265.152 890.899   2
   6 -11   7-1295.97 938.150   3
   6 -11   8 684.398 798.393   2
   6 -11   8 552.263 670.590   3
   6 -11   9 764.820 767.293   3
   6 -12  -7-1000.39 775.977   3
   6 -12  -6 368.355 704.246   3
   6 -12  -5 2172.04 1133.95   3
   6 -12  -4 1282.72 924.517   3
   6 -12  -3-417.736 780.670   3
   6 -12  -2-131.771 872.756   3
   6 -12  -1 562.765 788.216   3
   6 -12   0-203.832 660.185   3
   6 -12   1 829.885 812.523   3
   6 -12   2-257.124 772.582   3
   6 -12   3-269.377 889.384   3
   6 -12   4-212.063 679.622   3
   6 -12   5 201.921 714.300   3
   6 -12   6 99.4665 676.595   3
  -7   0  22 8340.22 1503.32   2
  -7   0  21 273.795 778.127   2
  -7   0  20 18812.8 2066.98   2
  -7   0  19 938.800 635.228   2
  -7   0  18 27607.1 2393.51   2
   7   0 -17 1819.38 776.857   1
  -7   0  17 1155.82 670.978   2
   7   0 -16 49979.3 2291.60   1
   7   0 -15 429.795 375.526   1
   7   0 -14 3655.75 641.514   1
   7   0 -13-837.694 553.384   1
   7   0 -12 129652. 3597.23   1
   7   0 -11-64.1082 432.667   1
   7   0 -10 53270.1 2203.89   3
   7   0 -10 55822.1 2289.40   1
   7   0  -9 151.426 313.574   3
   7   0  -9-367.920 349.628   1
   7   0  -8 47486.7 1909.83   3
   7   0  -8 45364.9 1992.12   1
   7   0  -7 272.051 281.703   3
   7   0  -6 114307. 2702.80   3
   7   0  -5 20.0241 228.596   3
  -7   0   5-72.6971 219.234   3
  -7   0   4 6456.47 645.340   3
   7   0  -4 6643.60 686.832   3
   7   0  -3-133.065 270.108   3
  -7   0   3-240.094 294.950   3
   7   0  -2 304639. 4539.67   3
   7   0  -1 151.057 251.953   3
   7   0   0 26866.1 1376.05   1
   7   0   0 27757.0 1442.50   3
   7   0   1 94.3134 284.669   1
   7   0   1-330.228 324.306   3
   7   0   2 29854.9 1395.07   1
   7   0   3-720.585 409.177   1
   7   0   4 67857.9 2072.74   1
   7   0   5 598.382 359.054   2
   7   0   5 13.5630 282.797   1
   7   0   6 106098. 3334.10   2
   7   0   6 105346. 2402.38   1
   7   0   7-480.714 338.880   1
   7   0   7-284.994 404.416   2
   7   0   8 22637.0 1652.85   2
   7   0   8 22631.9 1072.13   1
   7   0   9-373.708 274.841   1
   7   0   9-333.440 514.879   2
   7   0  10 1154.08 715.771   2
   7   0  11 692.183 523.866   2
   7   0  12 11033.0 1328.00   2
   7   0  13-26.5626 575.169   2
   7   0  14 9276.83 1410.11   2
   7   0  15 1516.95 833.803   2
   7   0  16-239.509 782.836   2
   7   0  17-1672.71 1111.30   2
   7   0  18 1943.33 852.126   2
  -7  -1  22 1701.23 902.716   2
  -7  -1  21 9216.27 1641.73   2
  -7  -1  20 10438.2 1546.18   2
   7   1 -19 3165.21 679.523   1
  -7  -1  19 2190.82 840.563   2
   7   1 -18 14232.8 1228.80   1
  -7  -1  18 14104.1 1774.18   2
  -7  -1  17 17857.0 1808.73   2
   7   1 -17 19221.9 1563.00   1
   7   1 -16 1290.67 548.697   1
  -7  -1  16 804.184 661.486   2
   7   1 -15 5584.95 872.772   1
  -7  -1  15 3792.46 907.509   2
   7  -1 -15 4199.74 818.309   1
   7   1 -14 33976.2 1906.90   1
  -7  -1  14 33056.0 2251.66   2
   7  -1 -14 34174.8 1956.27   1
   7   1 -13 1255.45 341.909   1
   7  -1 -13 1584.49 418.274   1
   7   1 -12 15316.2 1227.99   1
   7  -1 -12 17001.7 1326.79   1
   7   1 -11 148845. 3731.40   1
   7  -1 -11 145061. 3962.31   3
   7  -1 -11 154039. 3891.94   1
   7   1 -10 33312.6 1577.98   3
   7  -1 -10 34183.1 1863.30   3
   7   1 -10 32153.8 1699.31   1
   7  -1 -10 36671.9 1866.75   1
   7   1  -9 7752.97 718.000   3
   7   1  -9 7833.29 858.563   1
   7  -1  -9 6832.09 850.960   3
   7  -1  -9 7087.53 847.855   1
   7   1  -8 68524.9 2408.91   1
   7  -1  -8 68493.0 2499.73   1
   7  -1  -8 65994.2 2451.77   3
   7   1  -8 71178.4 1968.71   3
   7   1  -7 54885.4 1628.67   3
   7  -1  -7 54922.2 2144.20   3
   7   1  -6 486.608 176.994   3
   7  -1  -6 417.216 339.660   3
   7   1  -5 1265.37 305.341   3
   7  -1  -5 1318.49 402.923   3
  -7  -1   4 123156. 2505.86   3
   7   1  -4 127781. 2501.69   3
   7  -1  -4 123844. 3102.31   3
   7   1  -3 66345.8 1846.50   3
   7  -1  -3 63754.9 2218.10   3
  -7  -1   3 65233.4 1891.70   3
  -7  -1   2 6117.19 617.880   3
   7   1  -2 6215.29 622.820   3
   7  -1  -2 6985.01 779.087   3
   7  -1  -1 3957.52 625.929   3
   7   1  -1 2773.91 497.151   3
  -7  -1   1 3220.98 462.157   3
   7  -1  -1 3531.43 535.467   1
   7   1   0 48916.8 1926.67   1
   7  -1   0 51161.5 1927.51   1
   7  -1   0 51683.9 2107.38   3
   7   1   1 2030.28 515.936   1
   7  -1   1 2441.42 573.361   3
   7  -1   1 2745.70 503.786   1
   7  -1   2 1342.93 342.164   1
   7   1   2 1364.89 347.505   1
   7  -1   2 1981.71 532.617   3
   7   1   3 14227.4 1035.68   1
   7  -1   3 15722.1 1037.02   1
   7  -1   3 15949.3 1299.24   3
   7   1   4 22667.1 1251.46   1
   7   1   4 24676.7 1452.08   2
   7  -1   4 21454.4 1207.44   1
   7   1   5 83903.4 2627.63   2
   7   1   5 77533.4 2295.52   1
   7  -1   5 81154.7 2224.33   1
   7   1   6 30276.4 1712.51   2
   7   1   6 32236.8 1398.75   1
   7  -1   6 27596.2 1883.39   2
   7  -1   6 29056.6 1304.12   1
   7   1   7 38174.0 1936.96   2
   7  -1   7 37417.4 2146.36   2
   7   1   7 36331.7 1446.10   1
   7  -1   7 34203.4 1352.78   1
   7   1   8 600.657 299.936   1
   7   1   8 291.037 358.542   2
   7  -1   8 651.936 526.725   2
   7   1   9 3263.84 463.920   1
   7   1   9 3453.96 787.487   2
   7  -1   9 3736.85 870.749   2
   7   1  10 4390.56 792.477   2
   7  -1  10 5333.27 1030.76   2
   7   1  11 3170.89 761.267   2
   7  -1  11 2147.37 821.928   2
   7   1  12-1283.72 654.850   2
   7  -1  12 128.425 523.589   2
   7   1  13 1808.68 717.961   2
   7  -1  13 992.219 653.437   2
   7   1  14 231.373 670.253   2
   7  -1  14 1298.01 805.449   2
   7   1  15 366.501 566.310   2
   7  -1  15 11.6889 663.067   2
   7   1  16 2430.63 904.519   2
   7  -1  16 1691.10 770.984   2
   7   1  17 1113.57 761.783   2
   7  -1  17 1369.92 981.873   2
   7   1  18 488.728 760.860   2
   7  -1  18-90.0227 738.648   2
   7   1  19-6.67656 823.413   2
  -7  -2  22 1390.94 888.982   2
  -7  -2  21 1483.42 983.397   2
  -7  -2  20 158.719 679.100   2
  -7  -2  19 30154.0 2503.69   2
   7   2 -18 5914.30 867.943   1
  -7  -2  18 5265.43 1146.52   2
   7   2 -17 4208.01 853.751   1
  -7  -2  17 1554.85 810.007   2
   7   2 -16 1918.42 530.233   1
  -7  -2  16 933.342 609.657   2
   7   2 -15 57310.0 2365.19   1
  -7  -2  15 58484.1 3030.21   2
   7   2 -14-320.330 377.961   1
  -7  -2  14-576.300 539.872   2
   7   2 -13 38374.6 1951.03   1
  -7  -2  13 41917.1 2349.14   2
   7   2 -12 13694.5 1189.71   1
  -7  -2  12 12258.0 1300.53   2
   7   2 -11 30971.5 1396.74   3
   7  -2 -11 31007.8 1970.06   3
   7   2 -11 32975.5 1789.34   1
   7  -2 -11 33740.3 1891.63   1
   7   2 -10 316.933 187.269   3
   7  -2 -10 750.733 414.357   3
   7   2 -10 830.826 450.187   1
   7  -2 -10 395.495 404.237   1
   7  -2  -9 96462.3 3252.53   3
   7   2  -9 100389. 2991.30   1
   7  -2  -9 99082.9 3164.65   1
   7   2  -9 98479.4 2065.34   3
   7  -2  -8 8982.71 1002.83   3
   7   2  -8 8775.73 931.673   1
   7  -2  -8 8246.93 956.644   1
   7   2  -8 8659.33 544.981   3
   7  -2  -7 8375.02 944.084   3
   7   2  -7 7372.75 489.205   3
   7   2  -6 41102.1 1131.91   3
   7  -2  -6 42787.1 1981.97   3
   7   2  -5 151068. 2182.53   3
   7  -2  -5 150539. 3726.50   3
   7  -2  -4-105.053 358.230   3
  -7  -2   4 86.6486 134.186   3
   7   2  -4-14.4907 203.744   2
   7   2  -4-60.4822 210.721   3
   7  -2  -3 162143. 3879.54   3
  -7  -2   3 165839. 2632.07   3
   7  -2  -2-88.0269 310.914   3
  -7  -2   2-90.8934 191.023   3
   7  -2  -1 29353.7 1683.19   3
   7  -2  -1 27423.0 1542.37   1
  -7  -2   1 27716.6 1333.60   3
   7  -2   0 460.414 391.207   3
  -7  -2   0-67.7597 203.582   3
   7  -2   0-478.071 375.494   1
   7  -2   1 128075. 2968.00   1
   7  -2   1 124490. 3522.22   3
   7  -2   2 112.176 333.748   1
   7  -2   2 566.306 335.151   3
   7   2   3 18141.3 1074.34   2
   7  -2   3 16771.2 1111.89   1
   7  -2   3 17951.2 1422.38   3
   7  -2   4 4.95972 269.173   1
   7   2   4 58.4037 241.631   2
   7  -2   4-350.912 444.967   3
   7  -2   5 25583.7 1804.42   3
   7   2   5 26651.7 1403.16   2
   7  -2   6 2441.30 727.512   2
   7   2   6 2282.76 496.199   2
   7  -2   7 535.892 482.996   2
   7   2   7 2472.87 558.391   2
   7   2   8 13711.8 1166.27   2
   7  -2   8 12714.6 1363.39   2
   7  -2   9 6775.79 1187.14   2
   7   2   9 7081.09 931.300   2
   7   2  10 40.3332 398.469   2
   7  -2  10 407.515 656.601   2
   7  -2  11 12932.9 1532.23   2
   7   2  11 16057.5 1447.05   2
   7   2  12 229.310 546.082   2
   7  -2  12-795.564 613.841   2
   7   2  13-376.275 567.929   2
   7  -2  13 2210.34 843.193   2
   7   2  14 399.925 623.005   2
   7  -2  14 220.381 628.706   2
   7   2  15 6956.03 1082.06   2
   7  -2  15 7966.37 1482.10   2
   7   2  16-1141.97 709.434   2
   7  -2  16-1018.85 927.322   2
   7   2  17 245.457 661.426   2
   7  -2  17-290.278 880.417   2
   7   2  18 1028.52 824.411   2
  -7  -3  22 809.564 765.963   2
  -7  -3  21 7603.22 1369.15   2
  -7  -3  20 8032.44 1596.35   2
  -7  -3  19 5826.61 1279.36   2
  -7  -3  18 3955.34 931.869   2
   7   3 -18 4314.57 807.090   1
   7   3 -17 5368.32 527.878   1
  -7  -3  17 10057.1 1351.15   2
   7   3 -16 9444.94 1068.14   1
  -7  -3  16 10422.8 1388.60   2
   7   3 -15 16108.6 1399.10   1
  -7  -3  15 14891.8 1603.03   2
   7   3 -14 14270.8 1275.49   1
  -7  -3  14 14311.1 1442.33   2
  -7  -3  13-458.400 565.375   2
   7   3 -13 577.175 479.218   1
   7  -3 -12 1255.49 535.458   3
  -7  -3  12 2493.17 670.198   2
   7   3 -12 2297.74 547.832   1
   7   3 -11 81427.1 1906.41   3
   7  -3 -11 81537.9 3354.74   3
   7   3 -11 86472.5 2949.34   1
  -7  -3  11 91212.1 3187.88   2
   7  -3 -10 78239.9 3200.57   3
  -7  -3  10 78461.7 2831.33   2
   7   3 -10 69910.5 1444.28   3
   7  -3  -9 2199.33 636.236   3
   7   3  -9 1803.08 181.284   3
   7  -3  -8 30710.5 1973.25   3
   7  -3  -7 12011.6 1234.72   3
   7  -3  -6 10948.9 1137.07   3
   7   3  -5 33399.6 1275.03   2
   7  -3  -5 35310.4 1880.77   3
   7   3  -4 48858.5 1402.58   2
   7  -3  -4 48435.0 2255.89   3
  -7  -3   3 49558.1 1318.16   3
   7   3  -3 49414.6 1323.84   2
   7  -3  -3 51868.3 2320.66   3
  -7  -3   2 3773.58 441.130   3
   7  -3  -2 3877.09 717.804   3
   7   3  -2 3794.44 371.818   2
  -7  -3   1 28250.3 1255.90   3
   7  -3  -1 32873.3 1946.30   3
  -7  -3   0 20615.9 1148.02   3
   7  -3   0 22414.2 1584.93   3
   7   3   1 30670.6 1095.51   2
   7  -3   1 29294.1 1864.67   3
   7   3   2 14938.2 783.943   2
   7  -3   2 14176.3 1309.88   3
   7   3   3 3827.93 467.243   2
   7  -3   3 3670.29 766.865   3
   7   3   4 409.409 249.472   2
   7  -3   4 88.6459 422.934   3
   7  -3   5 9017.16 1102.27   3
   7   3   5 9513.58 746.527   2
   7   3   6 14049.2 1002.77   2
   7  -3   6 14535.1 1411.69   3
   7   3   7 26547.2 1444.26   2
   7  -3   7 26432.5 2052.90   2
   7   3   8 4284.80 641.604   2
   7  -3   8 4353.12 994.760   2
   7  -3   9 6671.50 1096.35   2
   7   3   9 7643.23 912.716   2
   7   3  10 375.183 481.691   2
   7  -3  10 162.368 618.149   2
   7   3  11 896.199 468.415   2
   7  -3  11 1669.46 838.721   2
   7   3  12 6595.39 964.459   2
   7  -3  12 5171.08 1051.04   2
   7   3  13 4776.54 988.675   2
   7  -3  13 3436.41 1083.49   2
   7   3  14-482.498 555.725   2
   7  -3  14 961.111 716.666   2
   7  -3  15 785.942 834.183   2
   7   3  15-728.445 543.703   2
   7   3  16-339.450 814.356   2
   7  -3  16-1412.80 996.809   2
   7  -3  17-446.414 871.165   2
  -7  -4  22 2196.39 1090.84   2
  -7  -4  21 697.492 847.894   2
  -7  -4  20 8784.15 1474.16   2
  -7  -4  19 1443.21 651.575   2
   7   4 -18 10905.7 1105.08   1
  -7  -4  18 10328.7 1506.53   2
  -7  -4  17 1809.35 806.807   2
   7   4 -17 2513.85 429.618   1
   7   4 -16 11974.6 580.979   1
  -7  -4  16 29716.3 2240.00   2
  -7  -4  15 13.3393 569.804   2
   7   4 -15-29.6913 421.659   1
  -7  -4  14 5644.75 1080.25   2
   7   4 -14 6769.87 992.916   1
   7  -4 -13-1130.42 682.555   3
  -7  -4  13-309.254 590.707   2
   7  -4 -12 41973.9 2514.75   3
  -7  -4  12 41886.8 2230.11   2
   7  -4 -11 15874.4 1656.47   3
  -7  -4  11 16596.2 1435.35   2
   7  -4 -10 4410.84 940.605   3
  -7  -4  10 5314.27 793.141   2
   7  -4  -9 3292.06 728.873   3
  -7  -4   9 3919.24 729.292   2
   7  -4  -8 65202.5 2992.28   3
   7  -4  -7 9023.54 1132.21   3
   7   4  -6 19371.3 980.419   2
   7  -4  -6 21350.5 1652.28   3
   7  -4  -5-159.444 442.568   3
   7   4  -5 144.224 176.883   2
   7  -4  -4 1670.56 519.002   3
   7   4  -4 1448.64 251.370   2
   7   4  -3 22549.3 788.365   2
   7  -4  -3 21935.4 1650.43   3
  -7  -4   2 105729. 2087.93   3
   7  -4  -2 103631. 3554.54   3
  -7  -4   1 38160.8 1410.37   3
   7  -4  -1 38904.7 2176.90   3
  -7  -4   0 44582.9 1712.69   3
   7  -4   0 50688.3 2502.10   3
   7  -4   1 9666.91 1088.03   3
   7   4   1 7346.99 358.353   2
   7  -4   2 1031.15 552.741   3
   7   4   2 1586.17 246.563   2
   7  -4   3 3707.88 672.076   3
   7   4   3 4790.38 386.951   2
   7   4   4 23868.9 972.322   2
   7  -4   4 25972.2 1921.32   3
   7   4   5 47637.9 1511.88   2
   7  -4   5 48232.7 2627.26   3
   7   4   6 42728.2 1565.53   2
   7  -4   6 46317.9 2622.74   3
   7  -4   7 12878.6 1621.69   2
   7   4   7 14283.1 1006.68   2
   7  -4   7 16226.8 1615.48   3
   7  -4   8 10744.8 1429.56   2
   7   4   8 12686.2 1005.84   2
   7   4   9 637.950 329.075   2
   7  -4   9-192.761 692.275   2
   7   4  10 16711.0 1286.61   2
   7  -4  10 14642.8 1689.93   2
   7   4  11-721.856 521.792   2
   7  -4  11 397.706 714.807   2
   7   4  12 590.605 467.505   2
   7  -4  12 2803.36 1065.42   2
   7  -4  13 261.844 728.168   2
   7  -4  14 1901.50 742.010   2
   7  -4  15 383.248 799.292   2
   7  -4  16 1736.58 1032.14   2
  -7  -5  22 10000.8 1744.99   2
  -7  -5  21 3793.58 1216.17   2
  -7  -5  20 2362.75 1065.70   2
  -7  -5  19 3369.52 1175.48   2
   7   5 -18 7681.55 988.630   1
  -7  -5  18 8213.65 1336.71   2
   7   5 -17 23978.2 1684.41   1
  -7  -5  17 21220.5 2065.92   2
   7   5 -16 1244.12 471.692   1
  -7  -5  16 349.741 708.776   2
  -7  -5  15-952.011 684.464   2
   7  -5 -14 7895.53 1304.72   3
  -7  -5  14 8665.51 1163.96   2
   7  -5 -13 1761.25 732.071   3
  -7  -5  13 2551.43 725.983   2
   7  -5 -12-420.902 698.563   3
  -7  -5  12 822.339 425.143   2
   7  -5 -11 102218. 4246.14   3
  -7  -5  11 98655.0 3308.71   2
   7  -5 -10 31075.4 2285.42   3
  -7  -5  10 30719.6 1776.24   2
   7  -5  -9 22354.0 1823.29   3
  -7  -5   9 19922.6 1385.33   2
   7  -5  -8 7188.36 1101.28   3
   7  -5  -7 22687.6 1877.03   3
   7   5  -6 10111.4 675.478   2
   7  -5  -6 9613.48 1251.34   3
   7  -5  -5 1268.93 407.722   3
   7   5  -5 1831.07 260.981   2
   7   5  -4 11473.3 538.918   2
   7  -5  -4 12640.7 1333.19   3
  -7  -5   3 10776.7 582.325   3
   7  -5  -3 17027.6 1520.55   3
   7  -5  -2 3356.64 805.225   3
  -7  -5   2 3539.61 399.748   3
   7  -5  -1 195.684 426.045   3
  -7  -5   1 456.955 213.172   3
   7  -5   0 7121.89 986.032   3
  -7  -5   0 6018.59 636.449   3
   7  -5   1 12225.1 1347.65   3
   7  -5   2 14818.9 1475.69   3
   7  -5   3 1053.57 638.773   3
   7   5   4 2125.18 249.294   2
   7  -5   4 2860.27 751.794   3
   7   5   5 12397.3 672.694   2
   7  -5   5 13867.2 1561.74   3
   7   5   6 8038.94 631.605   2
   7  -5   6 8039.01 1191.55   3
   7  -5   7 2574.16 883.724   2
   7  -5   7 4595.75 970.779   3
   7   5   7 3423.44 517.176   2
   7  -5   8 811.084 702.882   2
   7  -5   8 964.643 693.428   3
   7  -5   9 352.933 723.223   2
   7  -5  10 2013.85 850.407   2
   7  -5  11 70.4694 782.715   2
   7  -5  12 358.914 776.533   2
   7  -5  13 598.271 852.438   2
   7  -5  14 1566.74 870.532   2
   7  -5  15-405.731 975.467   2
  -7  -6  21-72.3538 830.962   2
  -7  -6  20 2395.84 1091.27   2
  -7  -6  19 1251.36 693.836   2
  -7  -6  18 1723.82 806.983   2
   7   6 -17 1965.15 619.863   1
  -7  -6  17 2016.03 761.373   2
  -7  -6  16-61.9577 608.950   2
   7  -6 -15 17670.9 2037.24   3
  -7  -6  15 14219.5 1552.60   2
  -7  -6  14 1189.27 583.783   2
   7  -6 -14 1693.91 758.356   3
   7  -6 -13 20478.8 2025.45   3
  -7  -6  13 19500.7 1665.49   2
   7  -6 -12 21026.4 2056.91   3
  -7  -6  12 19146.7 1592.01   2
   7  -6 -11 387.783 533.984   3
  -7  -6  11-323.875 436.417   2
   7  -6 -10-347.952 675.621   3
  -7  -6  10 469.069 395.337   2
   7  -6  -9 25092.8 2145.05   3
  -7  -6   9 27586.9 1528.88   2
   7  -6  -8 1450.80 710.664   3
  -7  -6   8 1011.09 443.689   2
   7  -6  -7-307.519 458.326   3
   7  -6  -6-164.557 517.706   3
   7  -6  -5 16399.4 1625.04   3
   7  -6  -4-1087.15 777.425   3
  -7  -6   3 16764.7 621.959   3
   7  -6  -3 20600.3 1822.38   3
   7  -6  -2 319.235 487.962   3
   7  -6  -1 27988.6 2144.53   3
   7  -6   0 1103.86 667.168   3
   7  -6   1 12392.0 1428.83   3
   7  -6   2 7095.34 1094.25   3
   7  -6   3 5706.91 1043.90   3
   7  -6   4 20040.9 1840.48   3
   7  -6   5 4222.81 1011.27   3
   7  -6   6 4021.78 923.862   3
   7  -6   7 5575.18 1107.18   3
   7  -6   8 1152.70 858.194   2
   7  -6   8 721.727 617.367   3
   7  -6   9 34.8370 698.017   3
   7  -6   9 327.105 748.589   2
   7  -6  10-1096.45 1100.39   2
   7  -6  11-200.115 1049.60   2
   7  -6  12 1680.99 766.232   2
   7  -6  13 106.133 839.024   2
   7  -6  14 1066.59 1114.95   2
  -7  -7  21 1027.94 763.685   2
  -7  -7  20 865.812 831.175   2
  -7  -7  19 331.848 724.299   2
   7  -7 -18 3926.32 1227.66   3
  -7  -7  18 2914.21 1047.57   2
   7  -7 -17-982.382 805.219   3
  -7  -7  17-345.940 720.751   2
   7  -7 -16 84.6356 751.193   3
  -7  -7  16 532.326 594.069   2
   7  -7 -15 2048.04 1017.78   3
  -7  -7  15 2319.75 696.308   2
   7  -7 -14 1981.02 829.033   3
  -7  -7  14 1128.40 628.448   2
   7  -7 -13 2519.94 880.687   3
  -7  -7  13 2495.77 635.079   2
   7  -7 -12 531.213 721.981   3
  -7  -7  12 126.081 567.767   2
   7  -7 -11 7851.94 1330.76   3
  -7  -7  11 9156.50 1039.18   2
   7  -7 -10 933.275 573.570   3
   7  -7  -9 5716.55 1152.37   3
   7  -7  -8 1666.70 644.396   3
   7  -7  -7 4506.89 972.942   3
   7  -7  -6 139.797 596.012   3
   7  -7  -5-50.0132 505.235   3
   7  -7  -4 32353.6 2389.07   3
   7  -7  -3 2369.88 894.096   3
   7  -7  -2 194.297 692.249   3
   7  -7  -1-12.8704 581.791   3
   7  -7   0 4174.20 1008.16   3
   7  -7   1-437.692 544.851   3
   7  -7   2 11081.9 1443.71   3
   7  -7   3 36411.9 2500.53   3
   7  -7   4 2046.36 827.648   3
   7  -7   5 3618.90 920.678   3
   7  -7   6 5055.43 986.647   3
   7  -7   7 2045.07 759.657   3
   7  -7   8 1846.80 967.215   2
   7  -7   8 1056.97 745.494   3
   7  -7   9 537.503 729.874   2
   7  -7   9 1233.09 711.310   3
   7  -7  10 132.680 693.096   2
   7  -7  11 1276.40 1009.77   2
   7  -7  12 4866.42 1382.60   2
   7  -7  13 958.510 957.978   2
   7  -8 -17 1405.53 885.876   3
   7  -8 -16 4287.92 1357.32   3
   7  -8 -15 355.113 687.993   3
   7  -8 -14 2528.28 998.132   3
   7  -8 -13 1522.64 846.652   3
   7  -8 -12 3370.35 1123.63   3
   7  -8 -11 9947.35 1566.54   3
   7  -8 -10 8909.96 1295.23   3
   7  -8  -9-569.123 819.426   3
   7  -8  -8 357.384 714.544   3
   7  -8  -7 8553.44 1436.13   3
   7  -8  -6 4733.97 1033.69   3
   7  -8  -5 730.313 642.913   3
   7  -8  -4 5522.77 1171.63   3
   7  -8  -3 4551.65 1176.05   3
   7  -8  -2 21981.5 2019.98   3
   7  -8  -1 8475.45 1300.35   3
   7  -8   0 973.478 776.012   3
   7  -8   1 1037.25 722.255   3
   7  -8   2 1472.26 714.403   3
   7  -8   3 3067.66 1028.29   3
   7  -8   4 4825.18 1167.99   3
   7  -8   5 883.394 623.583   3
   7  -8   6 2400.42 903.748   3
   7  -8   7-348.130 666.894   3
   7  -8   7-176.648 806.924   2
   7  -8   8 2193.07 1110.50   2
   7  -8   8 3282.17 1008.75   3
   7  -8   9-492.275 733.321   2
   7  -8   9 309.755 683.894   3
   7  -8  10-1213.57 882.088   3
   7  -8  10 1751.72 845.449   2
   7  -8  11 1956.15 1123.58   2
   7  -8  12 92.1753 861.292   2
   7  -9 -15 3510.99 1275.07   3
   7  -9 -14 712.104 874.036   3
   7  -9 -13 2291.11 1098.58   3
   7  -9 -12-741.758 931.814   3
   7  -9 -11 2344.76 977.989   3
   7  -9 -10 2689.10 1105.85   3
   7  -9  -9 1580.11 964.197   3
   7  -9  -8 4242.53 1249.42   3
   7  -9  -7 6091.60 1255.60   3
   7  -9  -6 157.460 564.548   3
   7  -9  -5 369.430 605.964   3
   7  -9  -4 1905.47 856.848   3
   7  -9  -3 6.29149 607.733   3
   7  -9  -2 629.985 669.809   3
   7  -9  -1-763.701 645.344   3
   7  -9   0 320.213 648.967   3
   7  -9   1 14058.8 1716.01   3
   7  -9   2 1273.68 673.727   3
   7  -9   3 58.9054 678.004   3
   7  -9   4 6503.88 1232.40   3
   7  -9   5-1138.00 816.879   3
   7  -9   6 548.594 709.589   3
   7  -9   7 2689.15 1204.40   2
   7  -9   7 1663.50 750.735   3
   7  -9   8 3245.19 1434.12   2
   7  -9   8 1459.05 756.773   3
   7  -9   9 465.889 687.111   3
   7  -9   9 3288.49 1428.28   2
   7  -9  10 2226.95 1027.44   3
   7  -9  10 114.652 843.993   2
   7 -10 -13 593.404 909.425   3
   7 -10 -12 2464.70 1067.41   3
   7 -10 -11 1507.13 950.837   3
   7 -10 -10 498.545 794.148   3
   7 -10  -9 1487.82 942.228   3
   7 -10  -8-205.133 766.837   3
   7 -10  -7 817.482 740.131   3
   7 -10  -6 611.835 723.283   3
   7 -10  -5-520.379 718.478   3
   7 -10  -4 404.770 691.155   3
   7 -10  -3-31.7888 616.253   3
   7 -10  -2-549.707 697.313   3
   7 -10  -1 2018.46 815.595   3
   7 -10   0 346.903 599.302   3
   7 -10   1 526.084 634.362   3
   7 -10   2-722.002 861.996   3
   7 -10   3 4184.35 1138.63   3
   7 -10   4 770.192 684.420   3
   7 -10   5 478.098 634.648   3
   7 -10   6 1253.39 962.273   3
   7 -10   7-510.906 1059.23   2
   7 -10   7 864.775 698.788   3
   7 -10   8 622.892 834.083   2
   7 -10   8 98.6482 692.669   3
   7 -10   9-333.002 666.183   3
   7 -11 -10-618.370 962.229   3
   7 -11  -9-468.027 695.042   3
   7 -11  -8-393.750 814.177   3
   7 -11  -7-197.275 700.765   3
   7 -11  -6 1531.11 896.957   3
   7 -11  -5 269.270 845.755   3
   7 -11  -4 942.470 787.544   3
   7 -11  -3 1128.83 894.707   3
   7 -11  -2 770.248 662.765   3
   7 -11  -1-1448.97 720.753   3
   7 -11   0 410.176 688.139   3
   7 -11   1 1497.25 810.429   3
   7 -11   2 521.662 805.626   3
   7 -11   3-167.951 687.960   3
   7 -11   4 1163.45 849.897   3
   7 -11   5-85.8830 640.349   3
   7 -11   6 866.095 849.240   2
   7 -11   6 1719.57 1003.71   3
   7 -11   7 255.695 722.294   3
   7 -12  -5 477.299 756.566   3
   7 -12  -4-50.2643 738.338   3
   7 -12  -3 1694.68 1022.96   3
   7 -12  -2-1770.25 939.288   3
   7 -12  -1 47.2947 780.298   3
   7 -12   0-613.003 984.270   3
   7 -12   1-2038.61 1082.41   3
   7 -12   2-970.677 892.201   3
   8   0 -18 9803.65 1041.87   1
   8   0 -17 6499.30 1284.92   1
   8   0 -16 67385.6 2848.90   1
   8   0 -15-361.768 459.917   1
   8   0 -14 3988.67 774.319   1
   8   0 -13 243.331 427.150   1
   8   0 -13-472.774 361.745   3
   8   0 -12 13764.4 1240.25   3
   8   0 -12 14721.0 1323.11   1
   8   0 -11 49.7250 319.941   3
   8   0 -11-835.092 520.778   1
   8   0 -10 103343. 3030.40   3
   8   0 -10 104509. 3255.33   1
   8   0  -9-342.020 340.736   3
   8   0  -9-70.8777 373.319   1
   8   0  -8 130423. 3502.74   1
   8   0  -8 125740. 3151.02   3
   8   0  -7-260.287 391.633   3
   8   0  -6 497905. 6026.46   3
   8   0  -5 213.856 269.807   3
   8   0  -4 7363.78 800.030   3
   8   0  -3 448.006 347.302   3
   8   0  -2 62339.4 2383.05   1
   8   0  -2 64537.8 2310.46   3
   8   0  -1 617.057 432.285   1
   8   0  -1-391.489 284.429   3
   8   0   0 124540. 3172.98   1
   8   0   0 121834. 3316.22   3
   8   0   1 687.956 476.911   1
   8   0   1-64.7790 325.410   3
   8   0   2 729.910 344.467   1
   8   0   3-133.497 295.714   1
   8   0   4 1124.33 369.352   1
   8   0   5 712.525 551.024   2
   8   0   5-233.842 360.107   1
   8   0   6 108291. 3534.36   2
   8   0   6 111665. 2748.57   1
   8   0   7-175.834 540.565   2
   8   0   7-520.565 323.850   1
   8   0   8 27786.4 1886.03   2
   8   0   8 25174.3 1251.01   1
   8   0   9 312.908 439.349   2
   8   0  10 9655.63 1251.60   2
   8   0  11 374.348 534.328   2
   8   0  12-54.2750 541.338   2
   8   0  13 304.421 744.819   2
   8   0  14 2293.72 801.447   2
   8   0  15 242.239 701.537   2
   8   0  16 1010.01 776.560   2
   8   0  17 792.369 943.269   2
   8   1 -19-689.349 538.938   1
   8   1 -18 13665.8 1183.65   1
   8   1 -17 31237.2 2092.29   1
   8  -1 -16-400.558 534.284   1
   8   1 -16 953.986 570.649   1
   8   1 -15 1635.23 489.014   1
   8  -1 -15 2653.15 728.881   1
   8   1 -14 69814.7 2813.40   1
   8  -1 -14 67325.7 2880.28   1
   8  -1 -13 537.534 414.080   1
   8   1 -13 328.065 339.104   3
   8  -1 -13 1271.01 529.901   3
   8   1 -13-36.9539 527.834   1
   8  -1 -12 9670.64 1063.37   1
   8   1 -12 9875.60 954.550   3
   8  -1 -12 9987.67 1097.95   3
   8   1 -12 9600.56 1035.92   1
   8   1 -11 114418. 3025.92   3
   8  -1 -11 113107. 3596.49   3
   8   1 -11 114677. 3455.55   1
   8  -1 -11 121858. 3641.57   1
   8   1 -10 16556.5 1108.00   3
   8  -1 -10 17150.7 1384.22   3
   8   1 -10 16387.1 1351.85   1
   8  -1 -10 18768.9 1422.03   1
   8   1  -9 1230.11 521.801   1
   8   1  -9 1137.04 293.325   3
   8  -1  -9 1233.76 506.005   3
   8  -1  -9 1899.35 517.330   1
   8   1  -8 41669.5 2055.63   1
   8  -1  -8 42783.4 2060.26   1
   8   1  -8 44380.0 1640.81   3
   8  -1  -8 43245.0 2053.29   3
   8   1  -7 36299.5 1841.46   1
   8   1  -7 35889.7 1450.84   3
   8  -1  -7 34710.9 1759.70   3
   8  -1  -6 7275.26 825.735   3
   8   1  -6 7755.78 709.032   3
  -8  -1   5 20156.1 1099.13   3
   8   1  -5 20957.1 1111.92   3
   8  -1  -5 19738.2 1366.23   3
  -8  -1   4 56249.4 1838.48   3
   8   1  -4 54115.2 1854.17   3
   8  -1  -4 57687.6 2231.01   3
   8   1  -3 16061.5 1091.95   3
   8  -1  -3 18078.8 1312.67   3
  -8  -1   3 18711.1 1090.20   3
   8  -1  -2 45.1539 363.960   3
   8   1  -2 229.568 256.210   3
   8   1  -2 116.084 358.087   1
   8  -1  -2-78.8778 386.627   1
   8   1  -1 20455.3 1312.00   1
   8  -1  -1 17296.0 1354.38   1
   8   1  -1 18651.6 1214.30   3
   8  -1  -1 20506.2 1421.40   3
   8   1   0 33083.8 1636.69   1
   8  -1   0 33056.8 1691.98   1
   8  -1   0 33204.0 1821.46   3
   8  -1   1 2757.11 571.788   1
   8   1   1 4550.78 681.803   1
   8  -1   1 3354.80 689.185   3
   8  -1   2 9701.62 970.909   1
   8  -1   2 9489.84 1084.47   3
   8   1   2 8004.73 834.186   1
   8   1   3 34042.2 1618.03   1
   8  -1   3 32633.0 1626.33   1
   8  -1   3 33480.2 1963.75   3
   8   1   4 13370.3 987.014   1
   8   1   4 14165.6 1161.41   2
   8  -1   4 14515.0 1036.49   1
   8   1   5 44475.4 2061.73   2
   8   1   5 44062.8 1814.39   1
   8  -1   5 45138.4 1803.17   1
   8   1   6 1896.84 420.099   1
   8  -1   6 1760.39 576.371   2
   8   1   6 1993.47 518.470   2
   8  -1   6 1293.71 367.457   1
   8   1   7 100287. 3340.44   2
   8  -1   7 95987.5 3635.74   2
   8   1   7 99224.5 2648.94   1
   8  -1   7 95836.4 2488.26   1
   8   1   8 1524.36 374.270   1
   8  -1   8 1212.77 313.680   1
   8   1   8 1703.06 573.984   2
   8  -1   8 2143.78 804.279   2
   8  -1   9 4121.86 884.360   2
   8   1   9 2676.98 668.348   2
   8   1  10 6270.81 1004.45   2
   8  -1  10 6170.62 1119.55   2
   8   1  11-245.619 493.225   2
   8  -1  11-523.468 555.704   2
   8   1  12 2973.55 820.888   2
   8  -1  12 4739.39 1020.41   2
   8   1  13 450.362 588.737   2
   8  -1  13 624.179 691.051   2
   8   1  14 786.296 740.652   2
   8  -1  14-874.099 714.944   2
   8   1  15 663.524 764.741   2
   8  -1  15-276.381 723.743   2
   8   1  16 2926.64 918.236   2
   8  -1  16 1866.55 778.224   2
   8   1  17 454.297 669.270   2
   8  -1  17 718.840 958.864   2
   8   1  18 747.236 760.267   2
  -8  -2  22 2691.66 1102.30   2
  -8  -2  21 854.968 872.752   2
  -8  -2  20-105.211 873.496   2
  -8  -2  19 21654.8 2222.62   2
   8   2 -19 20479.6 1507.65   1
   8   2 -18-442.813 544.297   1
  -8  -2  18-470.731 691.056   2
   8   2 -17 12361.5 1325.22   1
  -8  -2  17 9732.97 1451.38   2
  -8  -2  16-581.708 782.942   2
   8   2 -16 1652.03 634.532   1
   8   2 -15 8464.11 983.241   1
   8  -2 -14 11253.4 1387.44   3
   8   2 -14 12680.0 1274.29   1
   8   2 -13 65740.3 2292.14   3
   8  -2 -13 59794.2 2949.01   3
   8   2 -13 63811.9 2691.06   1
   8   2 -12-374.474 442.175   1
   8   2 -12-53.6616 237.068   3
   8  -2 -12-472.118 498.622   3
   8  -2 -12-303.291 453.805   1
   8   2 -11 2284.62 675.469   1
   8   2 -11 2216.10 404.042   3
   8  -2 -11 2428.99 737.224   3
   8  -2 -11 2286.84 721.411   1
   8  -2 -10-1070.30 550.717   1
   8   2 -10-82.6257 205.167   3
   8  -2 -10-274.969 460.326   3
   8   2 -10-90.6179 474.741   1
   8  -2  -9 124468. 3872.15   3
   8   2  -9 126393. 3655.41   1
   8  -2  -9 130976. 3743.45   1
   8   2  -9 133464. 2397.20   3
   8   2  -8 2564.26 340.704   3
   8  -2  -8 2845.57 622.107   3
   8  -2  -8 2696.92 612.617   1
   8   2  -8 2699.30 561.392   1
   8   2  -7 34513.9 1926.20   1
   8  -2  -7 34293.8 1866.47   1
   8   2  -7 35242.3 1171.36   3
   8  -2  -7 33882.7 1863.18   3
   8   2  -6 9569.14 628.426   3
   8  -2  -6 9471.78 987.312   3
  -8  -2   5 15373.5 839.581   3
   8   2  -5 17166.3 872.097   3
   8  -2  -5 17530.2 1372.13   3
  -8  -2   4 60843.5 1745.47   3
   8   2  -4 64820.4 1732.56   3
   8  -2  -4 63958.5 2582.89   3
   8  -2  -3 99229.4 3198.86   3
  -8  -2   3 98569.2 2339.49   3
   8  -2  -2 146.636 395.256   1
   8  -2  -2 1445.89 504.354   3
  -8  -2   2 837.781 239.602   3
   8  -2  -1 293.578 427.195   3
   8  -2  -1 532.857 454.097   1
   8  -2   0 9710.84 1062.53   1
   8  -2   0 12518.1 1220.49   3
   8  -2   1 35102.3 2029.77   3
   8  -2   1 32579.1 1690.04   1
   8  -2   2 9013.62 947.498   1
   8  -2   2 10714.7 1150.21   3
   8  -2   3 558.977 414.628   1
   8   2   3 493.712 296.363   2
   8  -2   3 988.464 596.420   3
   8  -2   4 2331.10 516.861   1
   8  -2   4 1349.66 425.592   3
   8   2   4 2511.48 485.715   2
   8   2   5 26877.5 1484.72   2
   8   2   6 41864.5 1908.08   2
   8  -2   6 41706.5 2493.21   2
   8   2   7 87815.0 2622.63   1
   8  -2   7 92164.0 3773.74   2
   8   2   7 98076.8 3077.18   2
   8   2   8 144.038 412.614   2
   8   2   8-440.288 392.624   1
   8  -2   8 521.195 531.423   2
   8   2   9 158.225 417.885   2
   8  -2   9-1031.29 628.040   2
   8   2  10 839.575 551.263   2
   8  -2  10 886.613 547.526   2
   8   2  11 6665.50 1026.24   2
   8  -2  11 5872.28 1042.71   2
   8   2  12 631.346 518.983   2
   8  -2  12 1149.46 697.709   2
   8   2  13 1974.51 789.666   2
   8  -2  13 2850.10 1076.66   2
   8   2  14-684.899 752.292   2
   8  -2  14 505.729 716.520   2
   8   2  15 556.326 597.673   2
   8  -2  15 738.335 761.970   2
   8   2  16 204.503 716.887   2
   8  -2  16 246.114 737.503   2
  -8  -3  22 472.691 964.333   2
  -8  -3  21-732.581 825.137   2
  -8  -3  20 9873.07 1637.77   2
  -8  -3  19 7907.96 1343.39   2
   8   3 -19 9814.73 1148.59   1
  -8  -3  18 8291.49 1397.96   2
   8   3 -18 9127.88 1078.52   1
   8   3 -17 6121.65 800.348   1
  -8  -3  17 7782.83 1349.33   2
   8   3 -16 702.059 797.261   1
  -8  -3  16 6917.70 1256.64   2
   8   3 -15 19131.0 1495.12   1
   8  -3 -15 16673.9 1742.58   3
  -8  -3  15 17187.6 1743.30   2
   8  -3 -14 34974.9 2400.17   3
   8   3 -14 36473.0 2121.92   1
  -8  -3  14 40359.8 2447.11   2
   8  -3 -13 28069.8 2092.91   3
   8   3 -13 27149.9 1771.63   1
   8   3 -12 5068.15 486.046   3
   8   3 -12 5893.44 917.705   1
   8  -3 -12 5018.61 1026.60   3
   8  -3 -11 31888.8 2192.46   3
   8   3 -11 32392.5 1932.13   1
   8   3 -11 30516.9 974.342   3
   8  -3 -10 2988.01 824.009   3
   8   3 -10 2029.81 550.035   1
   8   3 -10 2483.34 245.113   3
   8  -3  -9 12220.1 1318.97   3
   8  -3  -8 1132.65 554.869   3
   8  -3  -7 31814.6 1995.07   3
   8  -3  -6 12963.7 1318.60   3
   8  -3  -5 3942.55 734.920   3
  -8  -3   4 22211.4 893.934   3
   8   3  -4 24124.5 1103.46   2
   8  -3  -4 25039.0 1597.64   1
   8  -3  -4 25105.3 1717.23   3
   8  -3  -3 2736.15 693.310   3
  -8  -3   3 2128.23 348.120   3
   8   3  -3 2567.77 390.247   2
   8  -3  -2 18918.2 1558.52   3
  -8  -3   2 18044.6 1040.03   3
   8  -3  -1 18906.1 1528.73   3
  -8  -3   1 17017.7 1099.82   3
   8  -3   0 38779.5 2182.19   3
   8  -3   1 590.999 414.631   3
   8   3   2 9279.73 699.165   2
   8  -3   2 7298.19 1043.31   3
   8   3   3 10601.8 780.511   2
   8  -3   3 10141.5 1259.62   3
   8   3   4 7829.03 761.754   2
   8  -3   4 7117.05 1052.52   3
   8   3   5 2003.73 486.167   2
   8  -3   5 1209.17 562.147   3
   8  -3   6 10814.2 1324.93   3
   8   3   6 11085.6 950.623   2
   8  -3   7 1101.18 629.015   2
   8   3   7-304.405 369.382   2
   8  -3   8 1070.33 760.293   2
   8   3   8 154.046 383.401   2
   8   3   9 2729.70 616.595   2
   8  -3   9 3170.83 917.235   2
   8   3  10 1142.37 487.108   2
   8  -3  10 1983.22 891.192   2
   8   3  11 140.884 430.497   2
   8  -3  11 215.367 649.625   2
   8   3  12 696.676 497.283   2
   8  -3  12-660.108 752.799   2
   8   3  13 765.866 677.300   2
   8  -3  13 62.5100 724.784   2
   8  -3  14 1262.67 881.396   2
   8  -3  15 888.367 917.057   2
   8  -3  16-811.599 1066.23   2
  -8  -4  22 9065.26 1624.74   2
  -8  -4  21 4973.64 1396.52   2
  -8  -4  20 18098.1 2090.96   2
  -8  -4  19 1413.32 867.920   2
   8   4 -18 5539.98 858.405   1
  -8  -4  18 5573.06 1191.33   2
   8   4 -17 1017.33 491.388   1
  -8  -4  17 216.039 770.777   2
   8  -4 -16 12062.6 1623.02   3
  -8  -4  16 12291.1 1535.51   2
   8  -4 -15 7189.91 1220.13   3
  -8  -4  15 8431.01 1260.73   2
   8  -4 -14 1564.76 721.359   3
  -8  -4  14 1919.96 720.563   2
   8   4 -14 2591.45 808.928   1
   8  -4 -13 3044.31 878.825   3
  -8  -4  13 3223.17 831.209   2
   8   4 -13 3294.33 764.371   1
   8  -4 -12 4771.31 1005.76   3
  -8  -4  12 4262.69 927.898   2
   8  -4 -11 2454.26 807.556   3
   8  -4 -10 43350.6 2620.38   3
   8  -4  -9 9218.59 1218.44   3
   8  -4  -8 9563.64 1215.40   3
   8  -4  -7 830.283 553.662   3
   8   4  -6 51924.6 1644.40   2
   8  -4  -6 50350.5 2578.14   3
   8  -4  -5 6879.60 1011.75   3
   8   4  -5 7373.92 588.375   2
   8  -4  -4 11377.9 1245.81   3
   8   4  -4 12336.7 677.725   2
   8   4  -3 3297.49 349.861   2
   8  -4  -3 2478.13 704.572   3
  -8  -4   3 2409.27 332.031   3
   8  -4  -2 102795. 3645.46   3
   8   4  -2 92291.0 1539.37   2
  -8  -4   2 98517.9 2288.25   3
  -8  -4   1 644.968 254.911   3
   8  -4  -1 370.411 476.702   3
   8   4  -1 264.478 129.231   2
   8  -4   0 4267.60 881.746   3
   8   4   0 5044.18 351.908   2
   8  -4   1 3087.34 812.604   3
   8   4   1 1987.46 234.284   2
   8  -4   2 17977.2 1655.41   3
   8   4   2 17468.2 735.403   2
   8   4   3 8899.80 573.482   2
   8  -4   3 8116.57 1122.13   3
   8  -4   4 61423.5 3034.53   3
   8   4   4 62571.2 1659.88   2
   8   4   5 4557.62 516.045   2
   8  -4   5 3451.07 775.348   3
   8   4   6 6674.77 688.597   2
   8  -4   6 5967.77 972.250   3
   8  -4   7-567.589 694.158   2
   8   4   7 301.928 352.113   2
   8  -4   7 821.940 599.580   3
   8  -4   8 5317.10 1085.49   2
   8   4   8 4257.36 626.561   2
   8   4   9 1811.10 440.497   2
   8  -4   9 1222.29 793.108   2
   8  -4  10 1458.88 859.560   2
   8  -4  11-261.055 766.067   2
   8  -4  12 1804.64 926.308   2
   8  -4  13 811.098 714.323   2
   8  -4  14 4586.28 1253.48   2
   8  -4  15 1981.90 1079.12   2
  -8  -5  22-1312.74 1107.29   2
  -8  -5  21 2326.29 1128.95   2
  -8  -5  20 851.488 752.559   2
  -8  -5  19 789.157 718.164   2
   8   5 -18 5416.52 876.755   1
  -8  -5  18 4552.88 1146.36   2
   8  -5 -17 5961.88 1291.85   3
  -8  -5  17 4841.59 1035.53   2
   8   5 -17 7058.41 1005.34   1
   8  -5 -16 8243.77 1372.32   3
  -8  -5  16 7388.45 1143.59   2
   8  -5 -15 3202.39 1126.57   3
  -8  -5  15 3176.88 724.342   2
   8  -5 -14 6302.06 1181.70   3
  -8  -5  14 5443.06 1066.66   2
   8  -5 -13 5407.37 1136.29   3
  -8  -5  13 4737.99 940.758   2
   8  -5 -12 26664.3 2232.99   3
  -8  -5  12 24864.0 1935.14   2
   8  -5 -11 3233.90 775.676   3
  -8  -5  11 2456.54 584.926   2
   8  -5 -10 32524.3 2417.92   3
   8  -5  -9 23755.4 1996.20   3
   8  -5  -8-698.233 617.962   3
   8  -5  -7 29763.8 2223.16   3
   8  -5  -6-411.886 496.070   3
   8  -5  -5 277.611 566.966   3
   8  -5  -4 8408.02 1223.66   3
   8   5  -4 6595.04 435.174   2
   8  -5  -3 2158.21 781.159   3
   8  -5  -2 1050.34 630.256   3
   8  -5  -1 34258.9 2350.02   3
   8  -5   0 8316.12 1165.00   3
   8  -5   1 853.075 642.224   3
   8  -5   2 11416.7 1382.09   3
   8  -5   3 2237.14 736.217   3
   8  -5   4 2383.41 816.716   3
   8  -5   5 5814.51 1166.06   3
   8  -5   6 5151.83 1139.50   3
   8  -5   7-29.9228 612.884   2
   8  -5   7 61.8393 618.894   3
   8  -5   8 1572.02 700.057   2
   8  -5   9 1925.46 852.843   2
   8  -5  10 3972.46 1075.15   2
   8  -5  11 613.299 688.481   2
   8  -5  12 2008.59 870.968   2
   8  -5  13 2930.53 1286.47   2
   8  -5  14 808.059 956.159   2
  -8  -6  21 2938.94 1000.71   2
   8  -6 -20 1664.44 975.882   3
  -8  -6  20 249.530 780.202   2
   8  -6 -19 8399.58 1628.78   3
  -8  -6  19 7488.90 1448.21   2
   8  -6 -18 2734.49 926.352   3
  -8  -6  18 1957.80 733.980   2
   8   6 -18 2421.70 736.066   1
   8  -6 -17 6312.47 1346.47   3
  -8  -6  17 5934.70 952.993   2
   8  -6 -16 4023.82 1173.25   3
  -8  -6  16 2517.79 866.509   2
   8  -6 -15 6224.49 1347.16   3
  -8  -6  15 5097.09 1027.31   2
   8  -6 -14-443.450 675.983   3
  -8  -6  14-965.018 645.664   2
   8  -6 -13 19182.1 2043.03   3
  -8  -6  13 20650.9 1686.75   2
   8  -6 -12 2100.72 867.683   3
  -8  -6  12 682.459 451.787   2
   8  -6 -11 14762.6 1777.62   3
  -8  -6  11 13506.3 1311.84   2
   8  -6 -10 2992.74 782.580   3
   8  -6  -9 30440.5 2373.02   3
   8  -6  -8 1138.21 691.934   3
   8  -6  -7 1501.99 701.990   3
   8  -6  -6 13594.4 1556.18   3
   8  -6  -5 11518.7 1447.26   3
   8  -6  -4 9615.52 1402.41   3
   8  -6  -3 28145.0 2212.89   3
   8  -6  -2 717.576 572.847   3
   8  -6  -1 333.337 509.031   3
   8  -6   0 645.261 609.102   3
   8  -6   1 7381.32 1220.29   3
   8  -6   2 1336.14 808.500   3
   8  -6   3-400.003 557.774   3
   8  -6   4 4031.67 1016.80   3
   8  -6   5 5603.90 1148.24   3
   8  -6   6-226.591 577.734   3
   8  -6   7 2421.21 941.255   3
   8  -6   8 2586.85 1027.09   2
   8  -6   8 1433.56 789.267   3
   8  -6   9 176.338 712.533   2
   8  -6  10 1599.05 864.332   2
   8  -6  11 628.927 861.043   2
   8  -6  12-1013.90 978.438   2
   8  -6  13-45.4042 859.459   2
   8  -7 -18 1219.65 890.064   3
   8  -7 -17-503.346 774.955   3
   8  -7 -16-553.438 786.583   3
   8  -7 -15 7294.93 1515.55   3
   8  -7 -14 9384.12 1570.65   3
   8  -7 -13 6923.19 1296.18   3
   8  -7 -12 3341.17 941.486   3
   8  -7 -11 4300.46 1027.77   3
   8  -7 -10 2739.42 990.430   3
   8  -7  -9 2365.85 929.299   3
   8  -7  -8 11267.6 1565.50   3
   8  -7  -7 2914.05 846.265   3
   8  -7  -6 158.752 521.253   3
   8  -7  -5-122.388 537.585   3
   8  -7  -4-1567.85 935.102   3
   8  -7  -3 966.501 543.840   3
   8  -7  -2 14605.3 1694.32   3
   8  -7  -1 4658.71 1115.85   3
   8  -7   0 6248.55 1112.85   3
   8  -7   1 4528.28 1022.95   3
   8  -7   2 1027.97 766.897   3
   8  -7   3 249.712 617.477   3
   8  -7   4 147.011 631.611   3
   8  -7   5 360.814 601.401   3
   8  -7   6-430.195 711.756   3
   8  -7   7 3111.57 1065.64   3
   8  -7   8 2487.66 1217.06   2
   8  -7   8-663.613 681.795   3
   8  -7   9 2943.23 1201.14   2
   8  -7   9 2031.62 891.924   3
   8  -7  10 2802.80 1231.39   2
   8  -7  11-23.8640 1028.70   2
   8  -7  12-1196.21 1171.29   2
   8  -8 -17-128.839 953.167   3
   8  -8 -16 5090.73 1336.64   3
   8  -8 -15 6446.41 1329.53   3
   8  -8 -14 2206.80 1074.68   3
   8  -8 -13 3936.46 1004.76   3
   8  -8 -12 3666.12 1144.30   3
   8  -8 -11 619.849 747.404   3
   8  -8 -10 550.006 618.087   3
   8  -8  -9 2707.85 1007.35   3
   8  -8  -8 3708.61 1159.75   3
   8  -8  -7-2885.56 1041.21   3
   8  -8  -6 8393.05 1366.23   3
   8  -8  -5 1310.74 923.624   3
   8  -8  -4 340.750 809.478   3
   8  -8  -3 8141.87 1383.06   3
   8  -8  -2 16363.7 1853.54   3
   8  -8  -1 107.412 631.517   3
   8  -8   0 80.6710 584.832   3
   8  -8   1-1649.50 678.626   3
   8  -8   2 1868.66 856.580   3
   8  -8   3 1007.06 809.765   3
   8  -8   4 1310.26 916.397   3
   8  -8   5 148.514 578.278   3
   8  -8   6 976.929 756.841   3
   8  -8   7-189.089 751.525   3
   8  -8   8 2174.02 1140.63   2
   8  -8   8 855.471 721.882   3
   8  -8   9 1111.01 1082.33   2
   8  -8   9 113.824 658.407   3
   8  -8  10-977.039 911.582   2
   8  -9 -15 2738.23 1247.98   3
   8  -9 -14 702.169 1041.57   3
   8  -9 -13-2043.53 1030.11   3
   8  -9 -12 5062.42 1455.85   3
   8  -9 -11 4446.02 1324.07   3
   8  -9 -10-2413.42 1096.37   3
   8  -9  -9-612.807 887.118   3
   8  -9  -8 1591.49 949.316   3
   8  -9  -7 1944.63 1067.11   3
   8  -9  -6 531.294 738.851   3
   8  -9  -5 818.203 948.750   3
   8  -9  -4 3790.91 1166.20   3
   8  -9  -3 1442.91 838.247   3
   8  -9  -2 63.4911 761.049   3
   8  -9  -1 178.795 575.032   3
   8  -9   0 54.6037 657.045   3
   8  -9   1 374.268 821.073   3
   8  -9   2-56.0441 676.181   3
   8  -9   3 5336.86 1217.90   3
   8  -9   4 4908.97 1153.67   3
   8  -9   5 2172.63 911.843   3
   8  -9   6 189.217 829.550   3
   8  -9   7 693.273 848.647   2
   8  -9   7-133.379 695.750   3
   8  -9   8 2041.40 1155.25   2
   8  -9   8 2005.36 954.871   3
   8  -9   9-591.023 798.357   3
   8 -10 -12-1224.05 896.254   3
   8 -10 -11 2655.21 1301.94   3
   8 -10 -10 805.797 918.499   3
   8 -10  -9-153.141 715.336   3
   8 -10  -8 1248.83 955.937   3
   8 -10  -7-1105.51 884.562   3
   8 -10  -6 78.3816 730.289   3
   8 -10  -5-523.558 735.653   3
   8 -10  -4 1280.81 1075.21   3
   8 -10  -3 1330.81 1048.39   3
   8 -10  -2-375.989 640.026   3
   8 -10  -1 9.07316 649.652   3
   8 -10   0 836.571 969.672   3
   8 -10   1 211.677 692.990   3
   8 -10   2 1344.41 992.562   3
   8 -10   3 1376.62 778.690   3
   8 -10   4-85.0042 726.327   3
   8 -10   5 3029.58 1060.98   3
   8 -10   6 1104.14 713.366   3
   8 -10   7-911.441 885.878   3
   8 -11  -8 973.878 963.805   3
   8 -11  -7-653.832 811.086   3
   8 -11  -6 310.378 894.181   3
   8 -11  -5 482.893 765.657   3
   8 -11  -4 1176.54 797.113   3
   8 -11  -3 226.369 802.349   3
   8 -11  -2-965.607 878.154   3
   8 -11  -1-735.387 825.209   3
   8 -11   0 940.258 775.309   3
   8 -11   1 1486.28 866.419   3
   8 -11   2-310.201 760.807   3
   8 -11   3 1327.90 972.037   3
   8 -11   4 1077.92 948.550   3
   9   0 -19 469.694 487.285   1
   9   0 -18 6516.30 1156.16   1
   9   0 -16 19945.4 1685.92   3
   9   0 -16 22254.5 1723.13   1
   9   0 -15-766.539 658.058   3
   9   0 -15-71.5882 467.067   1
   9   0 -14 745.509 526.226   3
   9   0 -14 791.919 515.126   1
   9   0 -13-33.2611 417.152   1
   9   0 -13 119.748 390.208   3
   9   0 -12 1206.92 630.954   1
   9   0 -12 630.604 379.660   3
   9   0 -11-586.465 292.240   3
   9   0 -11-60.6607 437.908   1
   9   0 -10 117405. 3726.84   1
   9   0 -10 114111. 3279.45   3
   9   0  -9-319.559 288.533   3
   9   0  -9-941.012 496.311   1
   9   0  -8 11463.6 1199.18   1
   9   0  -8 13290.7 1097.88   3
   9   0  -7-197.329 285.810   3
   9   0  -7 470.464 493.797   1
   9   0  -6 21592.5 1428.80   1
   9   0  -6 23195.3 1384.60   3
   9   0  -5-21.9384 269.592   3
   9   0  -5-552.255 442.884   1
   9   0  -4 301.337 361.484   3
   9   0  -4 280.098 395.196   1
   9   0  -3-271.962 389.440   1
   9   0  -3 188.874 320.640   3
   9   0  -2 22979.7 1493.68   1
   9   0  -2 22832.6 1478.72   3
   9   0  -1-580.276 477.933   1
   9   0  -1-414.913 432.495   3
   9   0   0 6873.41 838.207   1
   9   0   0 6936.37 875.255   3
   9   0   1-472.434 417.019   1
   9   0   1 268.601 343.806   3
   9   0   2 7505.07 843.418   1
   9   0   3-484.457 391.573   1
   9   0   4 79203.7 2612.37   1
   9   0   5 489.325 414.258   2
   9   0   5-201.063 410.836   1
   9   0   6 82441.8 3266.70   2
   9   0   6 87555.7 2695.47   1
   9   0   7-621.638 449.865   1
   9   0   7 332.379 552.058   2
   9   0   8 6018.24 1045.42   2
   9   0   9-187.644 506.108   2
   9   0  10 7108.52 1122.09   2
   9   0  11-941.532 828.398   2
   9   0  12 291.483 704.397   2
   9   0  13-641.736 723.055   2
   9   0  14 1482.76 829.619   2
   9   0  15-72.1995 811.586   2
   9   0  16 425.668 741.605   2
   9   1 -20 910.796 467.528   1
   9   1 -19 5584.72 936.868   1
   9   1 -18 22449.0 1791.92   1
   9  -1 -17 38613.8 2571.75   3
   9   1 -17 15913.7 1070.38   1
   9   1 -16-361.150 730.048   1
   9   1 -16 656.057 418.169   3
   9  -1 -16 224.056 431.189   3
   9  -1 -16 280.507 432.773   1
   9   1 -15 24411.6 1705.82   3
   9  -1 -15 24397.1 1964.21   3
   9   1 -15 25863.9 1853.16   1
   9  -1 -15 25734.4 1905.99   1
   9   1 -14 19671.4 1476.67   3
   9  -1 -14 21854.2 1775.33   3
   9   1 -14 22472.3 1694.34   1
   9  -1 -14 19856.3 1678.40   1
   9  -1 -13 600.765 581.147   1
   9   1 -13 427.609 358.347   3
   9  -1 -13 713.049 358.224   3
   9   1 -13 890.587 591.953   1
   9   1 -12 22291.1 1398.70   3
   9  -1 -12 22116.7 1642.92   3
   9   1 -12 20476.6 1589.05   1
   9  -1 -12 22727.8 1707.54   1
   9  -1 -11 63520.6 2765.97   3
   9   1 -11 59004.3 2573.64   1
   9  -1 -11 63415.9 2771.54   1
   9   1 -11 60397.8 2173.30   3
   9   1 -10 34514.8 2012.27   1
   9  -1 -10 34313.4 2043.61   1
   9   1 -10 33700.1 1569.44   3
   9  -1 -10 35569.1 2028.05   3
   9   1  -9 4876.45 603.122   3
   9  -1  -9 4860.91 797.725   3
   9   1  -9 4571.04 720.919   1
   9  -1  -9 5114.13 838.014   1
   9   1  -8 21814.5 1553.57   1
   9  -1  -8 23073.4 1571.99   1
   9   1  -8 23166.5 1264.52   3
   9  -1  -8 24328.7 1555.23   3
   9   1  -7 77789.4 3002.51   1
   9   1  -7 83686.7 2361.06   3
   9  -1  -7 79720.3 2869.98   3
   9   1  -6 1622.98 401.328   3
   9   1  -6 1257.71 457.005   1
   9  -1  -6 1442.93 586.008   1
   9  -1  -6 1481.19 497.917   3
   9   1  -5 57359.9 2434.79   1
   9  -1  -5 61002.1 2510.38   1
   9   1  -5 55051.7 1980.81   3
   9  -1  -5 54893.5 2306.05   3
   9   1  -4 20634.7 1450.35   1
   9  -1  -4 21844.0 1583.82   1
   9   1  -4 22546.0 1288.21   3
   9  -1  -4 22634.1 1507.56   3
   9   1  -3 12490.8 1204.96   1
   9  -1  -3 12559.2 1233.93   1
   9   1  -3 11554.0 966.453   3
   9  -1  -3 11301.6 1081.45   3
   9  -1  -2 8814.09 981.918   1
   9   1  -2 10232.0 1025.97   1
   9   1  -2 8444.51 881.778   3
   9  -1  -2 8080.76 986.823   3
   9   1  -1 30454.7 1697.30   1
   9  -1  -1 29951.6 1805.13   1
   9  -1  -1 28805.1 1772.12   3
   9   1   0 11791.2 1073.68   1
   9  -1   0 11413.7 1125.89   1
   9  -1   0 12289.9 1195.15   3
   9   1   1 316.662 409.379   1
   9  -1   1 216.945 367.643   1
   9  -1   1 158.445 398.073   3
   9   1   2 25908.0 1610.77   1
   9  -1   2 26741.0 1588.35   1
   9  -1   2 27734.6 1880.15   3
   9   1   3 4698.67 759.489   1
   9  -1   3 4348.72 691.185   1
   9   1   4 373.913 408.990   2
   9   1   4 6.35617 371.214   1
   9  -1   4 663.550 432.099   1
   9   1   5 5732.61 740.594   1
   9  -1   5 5112.64 699.627   1
   9   1   5 6409.83 841.254   2
   9  -1   6 4985.48 903.461   2
   9   1   6 6484.19 777.535   1
   9   1   6 6681.94 939.998   2
   9  -1   6 6553.90 741.123   1
   9   1   7 15247.2 1363.90   2
   9  -1   7 13897.5 1473.92   2
   9   1   7 13994.8 1064.40   1
   9  -1   7 14181.0 1048.89   1
   9   1   8 11643.9 1208.04   2
   9  -1   8 11942.0 1421.16   2
   9   1   9 10048.9 1210.79   2
   9  -1   9 8389.69 1194.17   2
   9   1  10 741.665 470.829   2
   9  -1  10 212.996 551.873   2
   9   1  11 1586.57 758.900   2
   9  -1  11-940.851 559.954   2
   9   1  12-454.542 672.802   2
   9  -1  12 192.402 614.352   2
   9   1  13 2507.55 999.088   2
   9  -1  13 1314.65 765.273   2
   9   1  14-61.6138 621.148   2
   9  -1  14 43.0037 747.238   2
   9   1  15 671.197 661.730   2
   9  -1  15 1338.85 1100.18   2
   9   1  16 487.899 832.659   2
   9  -1  16 717.679 843.835   2
   9   2 -19 15228.0 1385.29   1
   9   2 -18 13869.5 1610.68   1
   9  -2 -17 11094.4 1408.93   3
   9   2 -17 5492.95 445.513   1
   9  -2 -16 986.842 545.263   3
   9  -2 -15 1746.90 683.013   3
   9   2 -15 2007.20 641.864   1
   9  -2 -14 325.307 561.669   3
   9   2 -14 820.052 502.373   1
   9   2 -13 44048.8 1737.52   3
   9  -2 -13 40851.6 2490.73   3
   9   2 -13 43042.9 2308.06   1
   9  -2 -13 45677.0 2483.10   1
   9   2 -12 5222.56 786.553   1
   9  -2 -12 6581.24 1064.23   3
   9  -2 -12 5543.14 934.017   1
   9   2 -12 6307.89 638.224   3
   9   2 -11 1340.17 612.145   1
   9   2 -11 866.102 310.662   3
   9  -2 -11 1618.15 668.434   1
   9  -2 -11 1372.33 610.286   3
   9   2 -10 1498.88 579.520   1
   9   2 -10 1420.02 295.798   3
   9  -2 -10 1023.04 445.718   3
   9  -2 -10 848.279 503.012   1
   9   2  -9 42094.4 2233.72   1
   9  -2  -9 46837.9 2381.38   1
   9   2  -9 48350.5 1515.61   3
   9  -2  -9 44444.3 2350.19   3
   9   2  -8-32.5618 169.869   3
   9  -2  -8-255.303 495.627   3
   9  -2  -8-464.620 594.678   1
   9   2  -8 522.984 443.696   1
   9   2  -7 54347.2 2433.86   1
   9  -2  -7 59395.0 2657.67   1
   9   2  -7 54208.8 1594.29   3
   9  -2  -7 56560.8 2582.87   3
   9  -2  -6 5113.15 843.413   1
   9  -2  -6 4718.06 805.181   3
   9   2  -6 4592.98 795.926   1
   9   2  -6 4233.98 478.558   3
  -9  -2   5 12933.8 888.835   3
   9   2  -5 14450.8 1274.60   1
   9  -2  -5 12895.8 1303.88   1
   9   2  -5 13076.7 858.179   3
   9  -2  -5 14177.8 1308.56   3
   9  -2  -4 1155.00 470.964   3
  -9  -2   4 510.446 233.914   3
   9   2  -4 2096.61 647.551   1
   9  -2  -4-395.179 537.974   1
   9   2  -3 94907.6 3172.03   1
   9  -2  -3 94028.5 3190.84   1
   9  -2  -3 95947.9 3339.47   3
  -9  -2   3 85836.8 2417.43   3
   9  -2  -2 746.175 467.135   3
   9  -2  -2-49.0403 428.762   1
   9  -2  -1 450.515 448.049   3
   9  -2  -1 1107.92 528.905   1
   9  -2   0 1193.25 474.000   1
   9  -2   0 1290.11 562.537   3
   9  -2   1 47850.0 2110.08   1
   9  -2   1 49006.8 2551.72   3
   9  -2   2 2904.69 577.833   1
   9  -2   2 4671.02 837.817   3
   9   2   3 63521.9 2445.38   1
   9   2   3 64958.9 2319.29   2
   9  -2   3 60072.3 2365.66   1
   9  -2   3 64805.9 3004.87   3
   9   2   4 13243.0 1115.95   2
   9   2   4 13454.7 1175.56   1
   9  -2   4 10811.7 1077.50   1
   9  -2   4 13522.8 1471.23   3
   9   2   5 1127.29 394.980   2
   9   2   5 795.524 376.281   1
   9  -2   6 3236.04 864.053   2
   9   2   6 1669.62 460.062   2
   9   2   6 1954.75 524.488   1
   9  -2   7 990.214 584.270   2
   9   2   7-125.714 396.666   2
   9   2   7 462.869 357.011   1
   9   2   8 424.816 480.417   2
   9  -2   8 1108.48 748.313   2
   9   2   8 59.7446 333.407   1
   9   2   9 662.374 508.889   2
   9  -2   9 180.982 566.962   2
   9   2  10 1864.28 632.822   2
   9  -2  10 1527.20 777.148   2
   9   2  11 931.845 601.843   2
   9  -2  11 573.928 758.171   2
   9   2  12 342.887 538.090   2
   9  -2  12 816.328 720.115   2
   9   2  13 1319.80 702.689   2
   9  -2  13 1124.19 911.265   2
   9  -2  14-372.935 730.356   2
   9  -2  15 562.649 724.796   2
   9  -3 -19 9447.42 1490.37   3
   9   3 -19 11406.9 1318.41   1
   9  -3 -18 16070.4 1817.88   3
   9   3 -18 29105.0 2234.33   1
   9   3 -17 18885.2 1825.87   1
   9  -3 -17 5290.74 1162.46   3
   9   3 -16-1497.73 944.030   1
   9  -3 -16 1226.15 704.933   3
   9  -3 -15 23655.0 2120.36   3
   9   3 -15 21606.6 1734.81   1
   9  -3 -14 15692.9 1682.11   3
   9   3 -14 16579.5 1531.26   1
   9   3 -13 2608.08 706.109   1
   9  -3 -13 2625.63 863.284   3
   9  -3 -12 16119.7 1645.60   3
   9   3 -12 15202.5 1427.78   1
   9  -3 -11 1394.51 619.609   3
   9   3 -11 2105.05 696.204   1
   9  -3 -10 58028.2 2967.40   3
   9   3 -10 54977.8 2639.43   1
   9  -3  -9 614.578 448.862   3
   9   3  -9 292.729 447.572   1
   9  -3  -8 64252.3 2920.79   3
   9  -3  -7 1387.49 588.076   3
   9  -3  -7-159.776 609.002   1
   9  -3  -6 1884.28 646.393   3
   9  -3  -6 1264.77 633.216   1
   9  -3  -5 1891.24 569.901   3
   9  -3  -5 1603.71 552.007   1
   9  -3  -4 34100.1 1959.97   1
   9  -3  -4 31347.6 2094.89   3
   9  -3  -3 5326.43 964.161   3
  -9  -3   3 3883.09 491.917   3
   9  -3  -3 5123.58 842.416   1
   9   3  -3 4062.44 481.561   2
   9  -3  -2 13252.5 1318.25   1
   9  -3  -2 13039.3 1423.93   3
   9  -3  -1 38742.4 2291.88   3
   9  -3   0 20216.6 1710.62   3
   9  -3   1 191.143 408.945   3
   9   3   2 32327.5 1432.01   2
   9  -3   2 33189.3 2235.56   3
   9   3   3 11725.6 904.007   2
   9  -3   3 11542.3 1379.61   3
   9   3   4 498.177 273.121   2
   9  -3   4 806.178 640.261   3
   9   3   5 1862.83 466.446   2
   9  -3   5 1046.82 665.491   3
   9   3   6 16691.2 1190.92   2
   9  -3   7 865.405 731.752   2
   9   3   7 1067.65 405.922   2
   9  -3   8 1965.63 776.794   2
   9   3   8 1560.54 469.325   2
   9   3   9 8678.34 1028.05   2
   9  -3   9 8018.09 1361.72   2
   9   3  10 6283.87 967.108   2
   9  -3  10 5992.18 1198.45   2
   9  -3  11 3133.35 1053.92   2
   9  -3  12 4398.05 1102.45   2
   9  -3  13 1557.10 977.151   2
   9  -3  14-298.101 755.412   2
  -9  -4  22-534.421 1197.41   2
   9  -4 -21 229.538 670.575   3
  -9  -4  21 2191.07 987.693   2
   9  -4 -20 3363.55 1017.55   3
  -9  -4  20 4375.84 1253.98   2
   9  -4 -19 719.242 619.088   3
   9   4 -19 98.9433 494.835   1
  -9  -4  19-663.619 851.244   2
   9  -4 -18-298.763 608.367   3
  -9  -4  18-641.655 741.730   2
   9  -4 -17-169.362 615.403   3
  -9  -4  17 968.971 607.381   2
   9  -4 -16 22371.2 2299.67   3
   9   4 -16 27925.0 2118.22   1
   9   4 -15 4359.88 902.554   1
   9  -4 -15 5198.65 1123.02   3
   9   4 -14 13427.8 1445.34   1
   9  -4 -14 13158.3 1614.50   3
   9  -4 -13 3207.78 883.628   3
   9   4 -13 1330.28 555.481   1
   9  -4 -12 4085.12 1085.54   3
   9   4 -12 2636.64 708.962   1
   9  -4 -11-267.895 512.673   3
   9  -4 -10 136326. 4761.32   3
   9  -4  -9 2848.69 762.563   3
   9  -4  -8 2460.66 600.977   3
   9  -4  -7 112.713 451.132   3
   9  -4  -6 50231.8 2825.04   3
   9  -4  -5 725.991 596.312   3
   9  -4  -4 2832.39 763.962   3
   9  -4  -3 210.091 458.069   3
   9  -4  -2 16815.1 1623.91   3
   9  -4  -1 47.8926 456.545   3
   9  -4   0 5105.85 982.101   3
   9   4   0 6140.43 478.564   2
   9   4   1 836.270 200.194   2
   9  -4   1 898.739 583.244   3
   9   4   2-340.719 258.203   2
   9  -4   2-417.800 584.992   3
   9   4   3 4035.49 443.878   2
   9  -4   3 3842.24 890.318   3
   9  -4   4 929.165 609.622   3
   9  -4   5 522.271 509.740   3
   9  -4   6 1706.30 643.715   3
   9  -4   7 685.084 650.706   2
   9  -4   8 9711.59 1470.09   2
   9  -4   9 467.734 689.387   2
   9  -4  10-214.015 642.855   2
   9  -4  11 368.576 729.444   2
   9  -4  12-15.3207 760.850   2
   9  -4  13 926.415 902.536   2
   9  -4  14-1281.26 1091.90   2
  -9  -5  22-1952.73 1286.63   2
   9  -5 -21 4846.18 1339.30   3
  -9  -5  21 6353.05 1339.06   2
   9  -5 -20-1515.08 999.876   3
  -9  -5  20 781.984 918.429   2
   9   5 -19 1755.91 699.947   1
   9  -5 -19 2166.88 873.246   3
  -9  -5  19 2598.44 1170.82   2
   9   5 -18 606.574 713.011   1
   9  -5 -18 406.999 668.660   3
  -9  -5  18-439.733 796.844   2
   9  -5 -17 7588.57 1382.20   3
  -9  -5  17 7762.31 1404.73   2
   9  -5 -16 3112.58 1026.32   3
  -9  -5  16 2463.15 871.314   2
   9   5 -16 2425.86 695.450   1
   9  -5 -15 12528.5 1818.82   3
   9   5 -15 13554.8 1164.55   1
   9  -5 -14-279.240 703.261   3
   9   5 -14-106.938 520.339   1
   9  -5 -13 16226.3 1905.50   3
   9  -5 -12 7813.05 1314.02   3
   9  -5 -11 18520.5 1887.41   3
   9  -5 -10 938.435 732.700   3
   9  -5  -9 62.7544 656.388   3
   9  -5  -8 34118.9 2419.07   3
   9  -5  -7 481.916 515.347   3
   9  -5  -6 13629.1 1486.70   3
   9  -5  -5 43504.0 2685.12   3
   9  -5  -4-355.095 450.111   3
   9  -5  -3 690.559 666.613   3
   9  -5  -2 4613.22 976.924   3
   9  -5  -1 6261.36 1110.42   3
   9  -5   0 917.666 585.780   3
   9  -5   1 3335.44 717.136   3
   9  -5   2-340.991 595.313   3
   9  -5   3 28916.0 2258.48   3
   9  -5   4 586.473 571.719   3
   9  -5   5 2613.21 722.168   3
   9  -5   6-15.9641 809.349   3
   9  -5   7-498.911 739.460   2
   9  -5   7 1593.20 962.940   3
   9  -5   8-2091.19 967.163   2
   9  -5   9 7246.02 1453.45   2
   9  -5  10-1750.74 947.497   2
   9  -5  11 1525.40 699.870   2
   9  -5  12-887.240 1018.85   2
   9  -5  13 2633.88 1290.45   2
   9  -6 -19 4079.25 1261.08   3
   9  -6 -18 4816.64 1268.64   3
   9   6 -18 4919.17 1029.47   1
   9  -6 -17 6500.94 1351.05   3
   9   6 -17-1770.96 735.203   1
   9  -6 -16 1154.04 942.663   3
   9   6 -16-4194.87 1140.17   1
   9  -6 -15 1799.09 919.883   3
   9  -6 -14 2645.86 899.630   3
   9  -6 -13 11917.9 1649.04   3
   9  -6 -12-437.239 632.979   3
   9  -6 -11 1222.96 835.653   3
   9  -6 -10 6293.18 1263.11   3
   9  -6  -9 7529.12 1284.35   3
   9  -6  -8 10403.3 1369.93   3
   9  -6  -7 675.202 696.810   3
   9  -6  -6 3240.77 1006.60   3
   9  -6  -5 2963.54 931.206   3
   9  -6  -4 284.903 687.191   3
   9  -6  -3 10556.5 1460.88   3
   9  -6  -2 981.556 703.785   3
   9  -6  -1 360.367 538.709   3
   9  -6   0 699.991 621.129   3
   9  -6   1 13441.3 1589.29   3
   9  -6   2 322.611 658.787   3
   9  -6   3 5586.13 1041.93   3
   9  -6   4 5571.40 1195.55   3
   9  -6   5 3751.61 1010.55   3
   9  -6   6 2298.47 862.700   3
   9  -6   7 338.938 768.616   3
   9  -6   8 1709.04 939.334   2
   9  -6   8 621.709 693.525   3
   9  -6   9 52.5012 725.929   2
   9  -6  10-266.335 753.027   2
   9  -6  11 2771.27 1083.09   2
   9  -7 -18 331.291 843.263   3
   9   7 -18 3178.00 905.426   1
   9  -7 -17-733.520 856.892   3
   9  -7 -16 25.9092 736.855   3
   9  -7 -15 317.966 717.351   3
   9  -7 -14 6136.86 1373.07   3
   9  -7 -13 2356.05 1000.84   3
   9  -7 -12-159.323 633.315   3
   9  -7 -11 919.294 828.425   3
   9  -7 -10 6874.90 1430.16   3
   9  -7  -9 5081.21 1225.64   3
   9  -7  -8 4413.10 1034.72   3
   9  -7  -7 2232.56 788.770   3
   9  -7  -6 1561.62 771.104   3
   9  -7  -5 1716.69 729.888   3
   9  -7  -4 1344.35 822.522   3
   9  -7  -3 10797.0 1559.84   3
   9  -7  -2 8204.14 1420.79   3
   9  -7  -1 323.348 639.865   3
   9  -7   0 7830.84 1384.34   3
   9  -7   1 5285.73 1240.74   3
   9  -7   2 3711.56 1123.88   3
   9  -7   3 265.516 648.765   3
   9  -7   4-296.263 661.777   3
   9  -7   5-790.646 806.514   3
   9  -7   6 1521.07 888.632   3
   9  -7   7-704.338 807.347   3
   9  -7   8-1444.53 977.513   2
   9  -7   8 1013.81 794.342   3
   9  -7   9-1872.86 1238.83   2
   9  -7  10-412.887 994.056   2
   9  -8 -16 1548.33 957.098   3
   9  -8 -15 845.361 961.284   3
   9  -8 -14 1231.78 861.207   3
   9  -8 -13-141.758 786.377   3
   9  -8 -12 4668.35 1315.43   3
   9  -8 -11-1529.73 1003.48   3
   9  -8 -10 539.486 631.095   3
   9  -8  -9-31.9080 673.132   3
   9  -8  -8 507.233 601.295   3
   9  -8  -7-2278.29 1057.79   3
   9  -8  -6 2620.07 930.201   3
   9  -8  -5 920.314 734.300   3
   9  -8  -4-1482.74 780.413   3
   9  -8  -3 354.868 711.977   3
   9  -8  -2 1226.61 764.173   3
   9  -8  -1-188.622 764.034   3
   9  -8   0 2028.36 900.192   3
   9  -8   1 2208.43 852.020   3
   9  -8   2 430.442 768.115   3
   9  -8   3 714.227 931.104   3
   9  -8   4 3008.04 1058.20   3
   9  -8   5 38.7553 815.430   3
   9  -8   6 519.359 664.297   3
   9  -8   7-334.783 881.412   2
   9  -8   7-244.464 722.790   3
   9  -8   8 510.216 846.967   2
   9  -8   8-193.853 752.624   3
   9  -8   9 969.572 747.279   3
   9  -9 -14 190.539 832.504   3
   9  -9 -13 358.174 742.965   3
   9  -9 -12-762.882 814.957   3
   9  -9 -11 1368.12 970.950   3
   9  -9 -10 2315.26 1116.90   3
   9  -9  -9 850.118 842.468   3
   9  -9  -8-1405.66 979.476   3
   9  -9  -7-385.950 851.859   3
   9  -9  -6 1149.79 784.079   3
   9  -9  -5 36.3403 701.516   3
   9  -9  -4 1031.82 773.984   3
   9  -9  -3-490.290 782.790   3
   9  -9  -2 1025.76 637.314   3
   9  -9  -1 3804.51 1195.94   3
   9  -9   0 1431.88 948.355   3
   9  -9   1 1119.86 953.215   3
   9  -9   2-106.635 746.896   3
   9  -9   3 895.136 913.439   3
   9  -9   4-891.859 782.054   3
   9  -9   5-749.214 821.174   3
   9  -9   6 959.722 891.922   3
   9  -9   7-348.655 701.972   3
   9 -10 -10-1890.50 1187.89   3
   9 -10  -9 4873.41 1355.11   3
   9 -10  -8 3626.11 1267.22   3
   9 -10  -7 929.494 903.647   3
   9 -10  -6 797.693 889.359   3
   9 -10  -5 261.732 769.342   3
   9 -10  -4-523.474 859.524   3
   9 -10  -3 828.369 837.428   3
   9 -10  -2-904.913 711.565   3
   9 -10  -1 195.834 785.949   3
   9 -10   0 1445.08 799.079   3
   9 -10   1 2562.03 1125.23   3
   9 -10   2 511.821 808.965   3
   9 -10   3-181.447 770.535   3
   9 -10   4-471.601 839.068   3
  10   0 -19-352.199 447.921   1
  10   0 -18 1572.04 651.280   1
  10   0 -16 45620.4 2550.47   3
  10   0 -16 48198.1 2687.19   1
  10   0 -15-50.1187 435.317   3
  10   0 -15-1283.26 697.535   1
  10   0 -14 12446.0 1298.12   3
  10   0 -14 14073.3 1493.90   1
  10   0 -13 589.299 523.989   1
  10   0 -13 150.066 425.942   3
  10   0 -12 2200.22 728.834   1
  10   0 -12 2110.73 485.375   3
  10   0 -11-859.086 616.066   1
  10   0 -11-162.582 331.022   3
  10   0 -10 45887.4 2412.94   1
  10   0 -10 46854.2 2166.19   3
  10   0  -9 447.439 497.058   3
  10   0  -9-270.468 429.566   1
  10   0  -8 17323.1 1528.52   1
  10   0  -8 17654.6 1321.26   3
  10   0  -7 308.585 333.045   3
  10   0  -7-14.2012 492.979   1
  10   0  -6 32499.9 1936.06   1
  10   0  -6 32930.2 1744.00   3
  10   0  -5-317.353 400.944   3
  10   0  -5 260.731 462.146   1
  10   0  -4 43038.2 2152.10   1
  10   0  -4 43587.8 2051.97   3
  10   0  -3-653.136 493.043   1
  10   0  -3-618.163 325.132   3
  10   0  -2 39045.0 2088.01   1
  10   0  -2 37203.6 2104.70   3
  10   0  -1 294.557 518.114   1
  10   0  -1-703.624 542.968   3
  10   0   0 115671. 3394.10   1
  10   0   0 115825. 3709.42   3
  10   0   1 255.791 396.582   1
  10   0   2 10124.8 1075.14   1
  10   0   3-21.8568 368.662   1
  10   0   4 1366.66 463.409   1
  10   0   5 363.962 534.704   2
  10   0   5-278.767 352.944   1
  10   0   6 863.284 479.491   1
  10   0   6 243.882 477.014   2
  10   0   7-354.498 478.703   2
  10   0   8 22022.9 1916.52   2
  10   0   9 721.919 587.129   2
  10   0  10 420.758 688.548   2
  10   0  11-251.852 612.928   2
  10   0  12-259.179 648.099   2
  10   0  13-421.007 725.101   2
  10   0  14-579.933 693.687   2
  10   0  15 505.294 833.021   2
  10   1 -20-486.323 632.178   1
  10  -1 -18 12448.6 1614.84   3
  10   1 -18 10038.7 1209.85   1
  10  -1 -17-2713.07 1159.20   1
  10   1 -17-2960.05 1033.65   1
  10  -1 -16 11760.1 1481.52   3
  10   1 -16 12535.3 1406.48   1
  10  -1 -16 13120.7 1491.13   1
  10  -1 -15 15924.8 1584.48   3
  10   1 -15 15884.3 1572.59   1
  10  -1 -15 17048.8 1602.86   1
  10  -1 -14 611.325 410.820   3
  10  -1 -14 892.755 550.566   1
  10   1 -14 602.738 472.204   1
  10  -1 -13 17323.2 1568.22   3
  10   1 -13 15907.4 1540.40   1
  10  -1 -13 17938.1 1650.12   1
  10   1 -13 16052.3 1236.37   3
  10   1 -12 19343.2 1607.72   1
  10  -1 -12 20684.3 1727.22   1
  10   1 -12 18214.0 1270.79   3
  10  -1 -12 19874.5 1655.61   3
  10   1 -11 437.864 400.002   3
  10  -1 -11 244.626 399.411   3
  10   1 -11-7.52815 515.042   1
  10  -1 -11 988.530 580.058   1
  10   1 -10 456.694 357.298   3
  10  -1 -10-557.613 423.576   3
  10   1 -10 2.44791 472.419   1
  10  -1 -10 989.524 650.061   1
  10   1  -9 122167. 3953.30   1
  10  -1  -9 123114. 3959.36   1
  10   1  -9 126718. 3099.67   3
  10  -1  -9 131655. 3965.99   3
  10   1  -8 21560.2 1630.30   1
  10  -1  -8 24057.3 1775.51   1
  10   1  -8 24648.0 1364.93   3
  10  -1  -8 22739.2 1601.43   3
  10   1  -7 34765.7 2122.89   1
  10  -1  -7 39040.4 2192.98   1
  10   1  -7 37135.6 1663.09   3
  10  -1  -7 35783.5 2003.83   3
  10   1  -6 21532.9 1660.19   1
  10  -1  -6 20972.0 1612.70   1
  10   1  -6 19774.3 1280.33   3
  10  -1  -6 20708.3 1529.01   3
  10   1  -5 48856.3 2378.26   1
  10  -1  -5 48444.8 2391.94   1
  10   1  -5 47646.9 1982.29   3
  10  -1  -5 45716.4 2295.41   3
  10  -1  -4 2989.47 719.886   3
  10  -1  -4 2622.55 712.167   1
  10   1  -4 2050.18 600.996   1
  10   1  -4 2614.26 559.103   3
  10  -1  -3 6162.67 960.704   1
  10   1  -3 6562.25 934.920   1
  10   1  -3 5914.66 737.468   3
  10  -1  -3 6295.52 880.738   3
  10   1  -2 17110.0 1421.94   1
  10  -1  -2 16837.5 1427.10   1
  10   1  -2 15699.5 1302.21   3
  10  -1  -2 18448.0 1470.33   3
  10   1  -1 27560.3 1823.44   1
  10  -1  -1 25344.3 1778.04   1
  10  -1  -1 27715.5 1893.22   3
  10   1   0 1344.83 615.915   1
  10  -1   0 442.675 405.406   1
  10  -1   0 631.873 543.858   3
  10   1   1 6873.75 930.907   1
  10  -1   1 6682.41 944.468   1
  10  -1   1 6802.38 1010.28   3
  10   1   2 2930.32 659.466   1
  10  -1   2 2863.84 640.724   1
  10  -1   2 2215.45 657.198   3
  10   1   3-140.386 428.127   1
  10  -1   3 398.754 387.620   1
  10   1   4 777.816 384.834   2
  10   1   4 783.702 393.674   1
  10  -1   4 1410.24 452.202   1
  10   1   5 12550.8 1253.36   2
  10   1   5 12575.5 1113.58   1
  10  -1   5 12325.4 1096.31   1
  10  -1   6 10263.2 1421.91   2
  10   1   6 6777.79 889.818   1
  10  -1   6 9268.69 937.183   1
  10   1   6 8396.99 1049.31   2
  10   1   7 27588.3 1910.32   2
  10  -1   7 28222.8 2148.96   2
  10   1   7 24718.9 1503.10   1
  10   1   8 1645.02 611.910   2
  10  -1   8 1700.68 739.681   2
  10  -1   9 18034.4 1853.01   2
  10   1   9 18381.3 1729.14   2
  10   1  10 369.958 570.517   2
  10  -1  10 1247.48 696.450   2
  10   1  11-139.468 564.310   2
  10  -1  11 729.767 659.030   2
  10   1  12 2090.05 801.450   2
  10  -1  12 777.820 743.269   2
  10   1  13 1036.54 822.040   2
  10  -1  13 1004.85 780.335   2
  10   1  14-354.574 636.727   2
  10  -1  14 1398.39 915.393   2
  10  -1  15 266.414 840.299   2
  10  -2 -20 681.195 666.268   3
  10   2 -20 292.134 642.972   1
  10  -2 -19 6353.22 1171.35   3
  10   2 -18 2861.76 751.248   1
  10  -2 -18 1402.11 596.735   3
  10  -2 -17 25288.9 2265.33   3
  10   2 -17 18397.5 1506.04   1
  10  -2 -16 510.696 525.958   3
  10   2 -16 3036.50 984.105   1
  10  -2 -15 3420.20 1026.54   3
  10   2 -15 4072.98 967.693   1
  10  -2 -14 1265.36 584.106   3
  10   2 -14 1079.28 575.450   1
  10  -2 -14-3.67049 581.259   1
  10  -2 -13 33057.9 2248.81   3
  10   2 -13 33754.6 2141.18   1
  10  -2 -13 33571.7 2216.70   1
  10   2 -12 9209.30 1179.56   1
  10  -2 -12 10437.5 1274.58   3
  10  -2 -12 10737.2 1305.23   1
  10   2 -11 16871.1 1582.21   1
  10  -2 -11 18085.3 1692.26   1
  10  -2 -11 16743.2 1554.75   3
  10   2 -10 4448.29 513.642   3
  10   2 -10 4571.70 951.472   1
  10  -2 -10 4520.18 903.360   3
  10  -2 -10 4910.16 966.829   1
  10   2  -9 19009.4 1594.57   1
  10  -2  -9 17721.7 1556.69   1
  10   2  -9 18376.3 979.494   3
  10  -2  -9 17999.9 1535.10   3
  10   2  -8 1363.46 635.499   1
  10  -2  -8 1764.46 631.488   3
  10  -2  -8 3132.73 803.392   1
  10   2  -8 1716.61 331.376   3
  10  -2  -7 3999.14 782.570   3
  10  -2  -7 3989.10 867.751   1
  10   2  -7 3615.24 493.754   3
  10   2  -7 5121.18 966.362   1
  10  -2  -6 3211.01 746.123   1
  10  -2  -6 4994.76 848.396   3
  10   2  -6 3777.59 520.522   3
  10   2  -6 4193.07 834.063   1
  10  -2  -5 9025.93 1210.24   1
  10  -2  -5 9858.84 1186.97   3
  10   2  -5 8456.81 1049.54   1
  10  -2  -4 10006.0 1196.67   1
  10  -2  -4 9457.33 1139.24   3
  10   2  -4 10367.6 1147.56   1
  10   2  -3 27918.5 1849.72   1
  10  -2  -3 27554.2 1894.36   1
  10  -2  -3 26486.7 1860.78   3
  10  -2  -2 1643.64 549.068   3
  10  -2  -2 2083.40 712.070   1
  10   2  -2 2355.58 579.673   1
  10  -2  -1 8243.67 1053.57   1
  10   2  -1 7393.51 1009.81   1
  10  -2  -1 7314.23 1092.79   3
  10   2   0 20977.7 1596.31   1
  10  -2   0 19600.1 1541.66   1
  10  -2   0 21654.9 1835.06   3
  10   2   1 30516.0 1812.99   1
  10  -2   1 27078.4 1811.23   1
  10  -2   1 32348.8 2133.74   3
  10  -2   2 716.514 505.184   1
  10   2   2 1523.35 544.607   1
  10  -2   2 1316.16 605.116   3
  10   2   3 3625.86 640.395   2
  10  -2   3 2836.85 624.495   1
  10  -2   3 3339.36 816.345   3
  10   2   3 2912.90 642.792   1
  10  -2   4 3136.05 660.734   1
  10   2   4 3347.62 610.137   2
  10   2   4 3607.02 702.975   1
  10   2   5 6251.49 887.426   2
  10   2   5 6064.47 870.803   1
  10   2   6-933.067 442.980   1
  10  -2   6-307.569 634.473   2
  10   2   6 194.233 401.785   2
  10  -2   7 7794.25 1341.22   2
  10   2   7 7325.78 931.091   1
  10   2   7 6505.65 899.899   2
  10   2   8-411.034 503.754   2
  10  -2   8 650.430 671.527   2
  10   2   9-505.149 470.501   2
  10  -2   9 796.316 782.955   2
  10   2  10 1702.36 632.679   2
  10  -2  10-38.0195 600.505   2
  10  -2  11 210.001 686.681   2
  10  -2  12 139.652 664.518   2
  10  -2  13 2443.22 1019.69   2
  10  -2  14 844.218 876.079   2
  10  -3 -22 2701.93 1057.16   3
  10  -3 -21 900.685 685.002   3
  10   3 -20 616.524 600.340   1
  10  -3 -20 1276.04 876.962   3
  10  -3 -19 801.803 642.221   3
  10   3 -19 726.672 665.093   1
  10  -3 -18 13094.7 1770.67   3
  10   3 -18 10701.0 1243.36   1
  10  -3 -17-91.2100 623.349   3
  10   3 -17-1517.25 745.264   1
  10  -3 -16 2981.10 988.148   3
  10   3 -16-487.589 628.378   1
  10   3 -15 5259.42 977.423   1
  10  -3 -15 5586.73 1150.73   3
  10  -3 -14 30128.6 2390.07   3
  10   3 -14 29136.9 2092.65   1
  10   3 -13-406.399 594.969   1
  10  -3 -13 347.706 565.511   3
  10  -3 -12 49118.9 2908.09   3
  10   3 -12 51010.6 2706.99   1
  10   3 -11 35734.6 2276.84   1
  10  -3 -11 33602.0 2371.66   3
  10  -3 -10 675.618 488.291   3
  10   3 -10 914.357 560.138   1
  10   3  -9 19979.3 1644.82   1
  10  -3  -9 18322.2 1674.03   3
  10   3  -8 80330.2 3249.94   1
  10  -3  -8 88207.0 3527.33   1
  10  -3  -8 84297.7 3517.12   3
  10  -3  -7 1329.92 572.472   3
  10  -3  -7 2089.62 744.163   1
  10   3  -7 2087.87 877.793   1
  10  -3  -6 5727.78 986.820   3
  10  -3  -6 4952.23 923.057   1
  10  -3  -5 13821.7 1438.44   1
  10  -3  -5 15963.1 1552.00   3
  10  -3  -4 16621.2 1501.79   1
  10  -3  -4 17991.2 1612.85   3
  10  -3  -3 5379.00 960.254   3
  10  -3  -3 6481.71 954.796   1
  10  -3  -2 28237.5 1818.60   1
  10  -3  -2 26042.9 1956.53   3
  10  -3  -1 11186.2 1282.40   1
  10  -3  -1 12709.1 1421.48   3
  10  -3   0 1424.94 635.330   3
  10  -3   1 2269.43 722.019   3
  10  -3   2 3240.93 859.684   3
  10   3   2 3550.44 569.284   2
  10   3   3 329.370 328.186   2
  10  -3   3 1011.25 592.894   3
  10   3   4 1124.05 411.409   2
  10  -3   4 407.233 634.114   3
  10   3   5 2289.07 516.713   2
  10  -3   5 3617.82 943.940   3
  10  -3   7-604.787 626.683   2
  10   3   7-239.166 424.974   1
  10  -3   8 7249.15 1309.23   2
  10  -3   9 965.993 832.685   2
  10  -3  10 577.937 729.281   2
  10  -3  11 1087.18 852.075   2
  10  -3  12 2669.30 1070.64   2
  10  -3  13 465.439 936.558   2
  10  -4 -22 933.194 865.471   3
  10  -4 -21 3228.18 1121.96   3
  10  -4 -20 5957.39 1134.47   3
  10  -4 -19 886.362 625.215   3
  10   4 -19-105.828 614.988   1
  10   4 -18 2341.33 647.201   1
  10  -4 -18 12331.8 1805.97   3
  10  -4 -17-164.070 575.505   3
  10   4 -16 7207.25 992.507   1
  10  -4 -16 12976.6 1751.71   3
  10   4 -15 8223.34 1162.24   1
  10  -4 -15 7563.06 1449.94   3
  10  -4 -14 1012.51 561.804   3
  10   4 -14 54.2375 562.869   1
  10  -4 -13 84.0559 613.929   3
  10   4 -13-174.973 536.545   1
  10  -4 -12 9964.75 1446.59   3
  10   4 -12 9808.12 1325.30   1
  10  -4 -11 10794.5 1473.36   3
  10   4 -11 11039.6 1321.49   1
  10  -4 -10 14985.8 1629.71   3
  10  -4  -9 3362.59 823.615   3
  10  -4  -8 11241.4 1381.13   3
  10  -4  -7 1206.35 679.366   3
  10  -4  -6 32762.7 2357.58   3
  10  -4  -5 432.997 540.667   3
  10  -4  -4 166.781 516.431   3
  10  -4  -3 1198.02 657.683   3
  10  -4  -2 897.816 669.343   3
  10  -4  -1 662.768 658.055   3
  10  -4   0 35757.6 2462.39   3
  10  -4   1 4.82398 482.949   3
  10  -4   2 188.054 493.623   3
  10  -4   3 344.387 643.441   3
  10  -4   4 4606.54 998.787   3
  10  -4   5 1584.61 647.954   3
  10  -4   6 10847.7 1500.38   3
  10  -4   7 6.96552 683.583   2
  10  -4   8 4026.84 1213.55   2
  10  -4   9-695.428 933.390   2
  10  -4  10 322.032 732.117   2
  10  -4  11 1846.94 1111.51   2
  10  -4  12 869.547 840.932   2
  10  -5 -21 1827.04 997.500   3
  10  -5 -20 4438.30 1283.22   3
  10   5 -19 2273.20 754.465   1
  10  -5 -19 1441.75 1051.97   3
  10   5 -18 2151.88 761.668   1
  10  -5 -18 1077.48 746.380   3
  10   5 -17 3206.35 794.067   1
  10  -5 -17 7463.36 1505.23   3
  10   5 -16 9703.37 1622.07   1
  10  -5 -16 2634.20 1165.26   3
  10  -5 -15 11664.7 1828.08   3
  10   5 -15 12236.0 1415.03   1
  10  -5 -14 482.463 618.254   3
  10   5 -14 1174.52 795.604   1
  10  -5 -13 786.344 595.084   3
  10   5 -13 1083.68 596.710   1
  10  -5 -12 4888.66 1170.63   3
  10  -5 -11 12420.5 1625.38   3
  10  -5 -10 5666.60 1120.35   3
  10  -5  -9 36444.0 2610.32   3
  10  -5  -8-375.188 550.122   3
  10  -5  -7 2758.88 838.419   3
  10  -5  -6 233.890 504.154   3
  10  -5  -5 22178.9 2054.43   3
  10  -5  -4 85.7611 553.705   3
  10  -5  -3 1530.20 828.795   3
  10  -5  -2 1123.00 644.236   3
  10  -5  -1 31208.8 2350.13   3
  10  -5   0-968.362 662.079   3
  10  -5   1 1471.94 743.154   3
  10  -5   2 697.762 652.653   3
  10  -5   3 2598.53 814.289   3
  10  -5   4-1049.05 803.281   3
  10  -5   5 698.740 558.704   3
  10  -5   6 3287.69 1105.76   3
  10  -5   7 574.127 780.114   2
  10  -5   7 113.163 621.451   3
  10  -5   8 928.767 810.633   2
  10  -5   9 2469.09 1032.27   2
  10  -5  10-711.914 688.604   2
  10  -5  11 1127.57 904.699   2
  10   6 -19-51.4848 596.444   1
  10  -6 -19 1210.98 769.881   3
  10   6 -18 632.094 691.811   1
  10  -6 -18 1527.54 989.851   3
  10  -6 -17 6373.46 1318.28   3
  10   6 -17 7043.48 1125.28   1
  10  -6 -16 1112.57 722.289   3
  10   6 -16 3273.90 925.823   1
  10  -6 -15 129.798 740.606   3
  10   6 -15 597.885 709.646   1
  10  -6 -14 1612.41 870.530   3
  10  -6 -13 11250.9 1715.49   3
  10  -6 -12 1685.14 821.151   3
  10  -6 -11 9395.69 1633.70   3
  10  -6 -10 1432.49 881.246   3
  10  -6  -9 2143.38 895.535   3
  10  -6  -8-519.552 635.778   3
  10  -6  -7 11766.4 1570.66   3
  10  -6  -6 5052.87 1114.41   3
  10  -6  -5-205.947 711.844   3
  10  -6  -4 388.642 696.648   3
  10  -6  -3 4928.12 1180.38   3
  10  -6  -2 1423.73 786.192   3
  10  -6  -1 2891.24 912.690   3
  10  -6   0-39.2715 569.958   3
  10  -6   1 8282.58 1301.54   3
  10  -6   2 200.397 641.611   3
  10  -6   3 566.362 751.963   3
  10  -6   4 415.005 579.796   3
  10  -6   5 421.080 709.360   3
  10  -6   6 2060.41 855.994   3
  10  -6   7-166.763 857.251   2
  10  -6   7 2473.24 998.487   3
  10  -6   8 561.201 984.043   2
  10  -6   9-554.943 1035.76   2
  10  -6  10 926.327 1011.69   2
  10   7 -18 5655.12 1168.23   1
  10  -7 -17-128.527 735.686   3
  10   7 -17-795.980 724.263   1
  10  -7 -16 495.266 673.516   3
  10  -7 -15-899.501 784.536   3
  10  -7 -14 730.501 791.511   3
  10  -7 -13 46.1861 640.444   3
  10  -7 -12 3875.96 1214.46   3
  10  -7 -11 866.267 955.801   3
  10  -7 -10 900.597 814.508   3
  10  -7  -9 3427.32 1083.01   3
  10  -7  -8 6982.75 1332.89   3
  10  -7  -7 1327.30 881.041   3
  10  -7  -6 499.385 606.048   3
  10  -7  -5-236.242 726.698   3
  10  -7  -4 407.682 878.367   3
  10  -7  -3-1230.92 803.690   3
  10  -7  -2 10167.8 1554.11   3
  10  -7  -1 1517.22 832.838   3
  10  -7   0-71.0882 727.323   3
  10  -7   1-1141.14 830.924   3
  10  -7   2-62.4045 813.280   3
  10  -7   3 247.556 650.136   3
  10  -7   4 1211.71 762.051   3
  10  -7   5-563.835 833.707   3
  10  -7   6 896.818 711.862   3
  10  -7   7 545.060 765.253   2
  10  -7   7-126.508 828.715   3
  10  -7   8 1199.51 1114.67   2
  10  -7   8 1105.47 901.409   3
  10  -8 -15 532.649 993.955   3
  10  -8 -14 4622.42 1246.93   3
  10  -8 -13 3200.03 1300.58   3
  10  -8 -12-731.631 778.102   3
  10  -8 -11 275.166 693.731   3
  10  -8 -10 1326.31 740.770   3
  10  -8  -9 2118.67 952.207   3
  10  -8  -8-1243.75 923.806   3
  10  -8  -7-941.452 770.598   3
  10  -8  -6 1970.53 926.356   3
  10  -8  -5-583.881 903.989   3
  10  -8  -4 1671.41 931.988   3
  10  -8  -3 612.677 842.898   3
  10  -8  -2-203.197 857.173   3
  10  -8  -1 2644.35 840.728   3
  10  -8   0 5374.66 1294.76   3
  10  -8   1 943.744 887.147   3
  10  -8   2 298.093 743.152   3
  10  -8   3-255.461 721.290   3
  10  -8   4 1837.33 844.460   3
  10  -8   5 1560.28 1016.89   3
  10  -8   6 1818.39 858.722   3
  10  -8   7-718.910 736.901   3
  10  -9 -12-6.13369 770.179   3
  10  -9 -11 921.478 781.473   3
  10  -9 -10 528.118 715.884   3
  10  -9  -9 1466.56 971.163   3
  10  -9  -8 1156.98 884.591   3
  10  -9  -7 1224.35 767.456   3
  10  -9  -6 2623.18 1253.43   3
  10  -9  -5-586.354 882.551   3
  10  -9  -4-1177.06 956.934   3
  10  -9  -3-10.4053 822.964   3
  10  -9  -2 1320.41 933.680   3
  10  -9  -1-861.292 944.880   3
  10  -9   0-176.771 673.286   3
  10  -9   1 1018.04 1010.91   3
  10  -9   2-121.306 753.273   3
  10  -9   3 1014.30 780.314   3
  10  -9   4 1739.24 965.205   3
  10 -10  -8-709.105 1016.32   3
  10 -10  -7 538.017 911.125   3
  10 -10  -6 868.251 857.550   3
  10 -10  -5 1651.87 1036.01   3
  10 -10  -4-1858.52 1130.98   3
  10 -10  -3 2505.03 1163.43   3
  10 -10  -2 380.461 707.345   3
  10 -10  -1-1052.33 802.929   3
  10 -10   0 566.959 717.515   3
  11   0 -20 35767.2 2360.69   1
  11   0 -19 6762.35 1242.56   1
  11   0 -18 9265.11 1416.17   1
  11   0 -17-1316.72 813.278   1
  11   0 -16 30578.8 2264.73   1
  11   0 -15 987.657 683.339   1
  11   0 -14 34234.0 2360.86   1
  11   0 -13 139.072 394.237   3
  11   0 -13-890.302 675.759   1
  11   0 -12 33164.7 2223.98   1
  11   0 -12 33080.7 1963.87   3
  11   0 -11-145.622 586.279   1
  11   0 -11 391.150 325.407   3
  11   0 -10 41464.4 2494.55   1
  11   0 -10 40248.4 2102.85   3
  11   0  -9 144.816 306.766   3
  11   0  -9-1191.46 724.347   1
  11   0  -8 4386.55 750.503   3
  11   0  -8 5879.31 1046.71   1
  11   0  -7 374.590 353.673   3
  11   0  -7 103.989 435.000   1
  11   0  -6 69306.8 3057.22   1
  11   0  -6 69019.1 2715.61   3
  11   0  -5-408.357 425.516   1
  11   0  -5 473.661 401.879   3
  11   0  -4 53653.1 2587.76   1
  11   0  -4 56815.1 2517.30   3
  11   0  -3-316.034 560.107   1
  11   0  -3 34.2273 369.031   3
  11   0  -2 4497.30 869.440   1
  11   0  -2 5045.56 901.649   3
  11   0  -1-606.329 472.667   1
  11   0  -1 15.9015 361.197   3
  11   0   0 1847.20 636.320   1
  11   0   1-483.553 419.702   1
  11   0   2 14073.8 1362.13   1
  11   0   3 236.455 439.801   1
  11   0   4 15872.9 1377.86   1
  11   0   5 107.647 527.134   2
  11   0   5 234.762 472.888   1
  11   0   6 3482.13 756.061   1
  11   0   6 4555.80 916.215   2
  11   0   7-354.054 530.186   2
  11   0   8-1052.73 876.352   2
  11   0   9-432.706 552.065   2
  11   0  10 3821.15 1008.63   2
  11   0  11-526.547 635.195   2
  11   0  12 25.7851 704.725   2
  11   0  13 669.303 815.268   2
  11   0  14 960.853 862.133   2
  11   1 -21 3495.13 934.419   1
  11   1 -20 2830.48 843.570   1
  11   1 -19 14365.4 1657.68   1
  11  -1 -18 2671.59 812.806   1
  11   1 -18 12441.0 1906.35   1
  11  -1 -17 633.436 625.033   1
  11   1 -17 90.9101 644.735   1
  11  -1 -16 1928.15 740.006   1
  11   1 -16 1871.37 822.663   1
  11  -1 -16 1833.03 533.506   3
  11   1 -15 27903.5 2119.36   1
  11  -1 -15 28279.1 2153.90   1
  11  -1 -15 25889.9 2040.34   3
  11  -1 -14 8215.69 1207.14   3
  11  -1 -14 8054.04 1234.95   1
  11   1 -14 6857.38 1108.60   1
  11  -1 -13 616.372 595.130   1
  11  -1 -13 605.316 494.738   3
  11   1 -13-155.535 528.732   1
  11   1 -12 31874.1 2137.04   1
  11  -1 -12 32021.1 2259.01   1
  11  -1 -12 30406.8 2046.01   3
  11  -1 -11 4712.36 860.493   3
  11   1 -11 3882.95 823.704   1
  11  -1 -11 4673.51 933.147   1
  11   1 -10 6960.60 823.570   3
  11  -1 -10 6722.06 989.100   3
  11   1 -10 7274.79 1031.13   1
  11  -1 -10 8198.71 1167.29   1
  11   1  -9 54984.2 2704.79   1
  11  -1  -9 53473.2 2729.43   1
  11   1  -9 56636.3 2175.66   3
  11  -1  -9 55549.3 2640.78   3
  11   1  -8 17407.9 1602.71   1
  11  -1  -8 16173.5 1496.53   1
  11   1  -8 14434.2 1140.47   3
  11  -1  -8 15079.4 1392.72   3
  11  -1  -7 1807.81 594.572   3
  11  -1  -7 1542.98 590.564   1
  11   1  -7 1336.60 539.187   1
  11   1  -7 1980.32 474.732   3
  11   1  -6 14578.7 1470.75   1
  11  -1  -6 15002.8 1474.37   1
  11   1  -6 13491.6 1197.17   3
  11  -1  -6 14426.1 1394.52   3
  11   1  -5 27315.9 1867.62   1
  11  -1  -5 26874.0 1953.84   1
  11   1  -5 24324.1 1589.45   3
  11  -1  -5 25720.7 1827.20   3
  11  -1  -4 6212.76 1029.69   1
  11   1  -4 6578.69 1104.81   1
  11   1  -4 6269.96 838.969   3
  11  -1  -4 6868.85 966.298   3
  11  -1  -3 4985.61 892.606   1
  11   1  -3 6327.47 973.209   1
  11   1  -3 5143.45 799.795   3
  11  -1  -3 5025.78 824.135   3
  11   1  -2 25944.5 1802.10   1
  11  -1  -2 24814.8 1892.43   1
  11  -1  -2 25375.7 1957.77   3
  11   1  -1 529.252 424.728   1
  11  -1  -1 872.581 457.084   1
  11   1   0 6920.60 954.755   1
  11  -1   0 7463.67 1010.17   1
  11  -1   0 8382.91 1107.59   3
  11   1   1 5472.92 888.912   1
  11  -1   1 6486.79 950.168   1
  11  -1   1 6278.89 1053.71   3
  11   1   2 8335.03 1028.82   1
  11  -1   2 9066.15 1014.24   1
  11   1   3 2142.66 627.366   1
  11  -1   3 1394.10 516.911   1
  11   1   4 1586.44 698.808   2
  11   1   4 1762.34 614.151   1
  11  -1   4 1662.87 653.762   1
  11  -1   5-19.9264 374.785   1
  11  -1   5 1035.34 792.279   2
  11   1   5 107.119 435.371   1
  11   1   5-365.442 494.755   2
  11  -1   6 85.8269 574.851   2
  11   1   6 212.399 406.067   1
  11   1   6-557.955 489.955   2
  11   1   7 6170.68 1089.76   2
  11  -1   7 6005.36 1136.62   2
  11   1   8-812.850 622.017   2
  11  -1   8 1634.93 861.568   2
  11  -1   9 13850.2 1762.06   2
  11   1   9 14867.8 1595.94   2
  11   1  10 144.010 627.287   2
  11  -1  10-110.904 666.916   2
  11  -1  11 269.131 627.621   2
  11  -1  12 809.160 764.732   2
  11  -1  13 108.380 733.819   2
  11  -1  14 1051.89 780.275   2
  11   2 -20-255.136 551.484   1
  11   2 -19 1727.89 627.697   1
  11  -2 -18-314.251 573.764   3
  11   2 -18 13071.7 1817.54   1
  11  -2 -17 12264.6 1509.09   3
  11   2 -17 13725.3 1476.74   1
  11  -2 -16 4852.91 1050.20   3
  11   2 -16 5670.99 1162.05   1
  11  -2 -15 571.802 569.393   3
  11   2 -15 625.149 655.919   1
  11  -2 -14 194.134 494.224   3
  11  -2 -14 362.973 519.623   1
  11   2 -14-652.704 701.315   1
  11   2 -13 29033.7 2161.51   1
  11  -2 -13 30643.7 2241.22   1
  11  -2 -13 29492.1 2154.24   3
  11  -2 -12 1831.32 651.014   3
  11  -2 -12 1116.62 545.187   1
  11   2 -12 365.766 481.450   1
  11  -2 -11 5155.40 970.129   3
  11   2 -11 5868.26 1060.55   1
  11  -2 -11 4703.18 944.555   1
  11  -2 -10 263.406 482.161   3
  11   2 -10 513.113 503.372   1
  11  -2 -10 146.975 626.721   1
  11   2  -9 41601.2 2554.98   1
  11  -2  -9 44899.0 2560.43   1
  11  -2  -9 43757.2 2568.83   3
  11   2  -8 7150.80 1077.38   1
  11  -2  -8 5582.02 943.444   3
  11  -2  -8 6246.89 1049.87   1
  11   2  -7 48275.9 2565.28   1
  11  -2  -7 51469.4 2661.62   1
  11   2  -7 45014.4 1734.28   3
  11  -2  -7 47007.4 2592.68   3
  11   2  -6-193.854 504.577   1
  11  -2  -6 306.867 475.533   3
  11  -2  -6-121.474 621.856   1
  11   2  -5 2498.04 738.793   1
  11  -2  -5 2318.17 726.573   3
  11  -2  -5 1907.45 610.746   1
  11  -2  -4 939.315 518.160   3
  11  -2  -4 659.319 454.191   1
  11   2  -4 175.086 474.119   1
  11   2  -3 26843.8 1883.72   1
  11  -2  -3 29075.6 1959.07   1
  11  -2  -3 26715.4 1934.97   3
  11   2  -2 15289.7 1432.46   1
  11  -2  -2 14004.8 1452.43   1
  11  -2  -2 14493.8 1498.11   3
  11  -2  -1 6963.97 1037.79   1
  11  -2  -1 9672.55 1253.64   3
  11   2  -1 9285.54 1154.17   1
  11  -2   0 1760.99 620.256   1
  11  -2   0 2662.41 771.104   3
  11   2   0 2090.26 636.602   1
  11  -2   1 11578.9 1259.02   1
  11  -2   1 11727.3 1443.18   3
  11   2   1 10775.0 1228.53   1
  11   2   2 5988.60 900.171   1
  11  -2   2 8235.47 1154.38   3
  11  -2   2 7476.99 1054.80   1
  11   2   3 7094.56 829.189   2
  11   2   3 6727.52 966.542   1
  11  -2   3 7946.03 1085.17   1
  11  -2   3 8158.49 1268.22   3
  11   2   4 854.370 481.129   1
  11  -2   4-82.1109 510.499   1
  11   2   4-159.551 520.386   2
  11   2   5-383.186 445.719   1
  11   2   5-104.943 403.102   2
  11  -2   6-1173.32 707.474   2
  11   2   6 291.488 423.015   1
  11   2   6-115.880 450.047   2
  11  -2   7 10671.4 1630.18   2
  11  -2   8 1950.95 899.704   2
  11  -2   9 4697.22 1175.99   2
  11  -2  10 1281.44 786.975   2
  11  -2  11 997.865 904.480   2
  11  -2  12 296.201 789.598   2
  11  -2  13 1288.48 1022.75   2
  11   3 -20 163.413 608.662   1
  11  -3 -20 107.776 591.861   3
  11  -3 -19 1116.90 648.170   3
  11   3 -19 1931.43 615.714   1
  11  -3 -18 9016.43 1446.41   3
  11   3 -18 15687.9 1769.69   1
  11  -3 -17 2145.10 855.703   3
  11   3 -17 1641.63 746.692   1
  11  -3 -16 5139.06 1174.26   3
  11   3 -16 5977.36 1040.55   1
  11  -3 -15 11281.5 1543.78   3
  11   3 -15 10117.2 1266.90   1
  11   3 -14 3103.89 847.610   1
  11  -3 -14 2428.37 753.255   3
  11   3 -13 10127.4 1340.76   1
  11  -3 -13 9299.66 1399.92   3
  11   3 -12 3989.04 915.478   1
  11  -3 -12 5212.42 1036.81   3
  11   3 -11 6421.09 1076.45   1
  11  -3 -11 6476.38 1087.48   3
  11  -3 -10-228.820 525.239   3
  11   3 -10 776.714 540.392   1
  11   3  -9 16012.8 1638.61   1
  11  -3  -9 18853.9 1763.72   1
  11  -3  -9 17226.9 1782.08   3
  11  -3  -8 5009.66 1009.35   3
  11  -3  -8 3933.14 904.142   1
  11   3  -8 3727.66 840.838   1
  11  -3  -7 5587.19 1023.68   1
  11  -3  -7 3989.42 943.058   3
  11   3  -7 4708.98 1079.62   1
  11  -3  -6 3467.87 863.234   3
  11  -3  -6 2550.77 772.008   1
  11   3  -6 1438.77 662.945   1
  11  -3  -5 2433.15 769.434   3
  11  -3  -5 1661.25 637.270   1
  11   3  -5 3134.32 774.451   1
  11  -3  -4 7869.39 1163.33   3
  11  -3  -4 6001.00 1030.07   1
  11   3  -4 6391.65 1052.07   1
  11  -3  -3 1362.07 645.943   3
  11  -3  -3 59.9051 490.038   1
  11   3  -3-348.329 561.842   1
  11   3  -2 14526.0 1421.99   1
  11  -3  -2 16291.0 1502.65   1
  11  -3  -2 14046.1 1549.63   3
  11   3  -1-49.0066 485.836   1
  11  -3  -1-659.898 559.457   1
  11  -3  -1-1041.04 709.404   3
  11   3   0 2191.61 703.073   1
  11  -3   0 3884.64 964.939   3
  11   3   1 5894.10 956.117   1
  11  -3   1 5599.91 1057.30   3
  11   3   2 13466.3 1356.84   1
  11  -3   2 15059.1 1699.84   3
  11   3   3 87.7612 441.272   1
  11  -3   3 719.849 576.948   3
  11   3   4 3097.39 754.990   1
  11  -3   4 2988.05 863.288   3
  11   3   5 17.8806 463.438   1
  11  -3   6 641.245 621.231   2
  11   3   6 388.784 522.490   1
  11  -3   7-954.605 856.853   2
  11  -3   8 743.028 763.679   2
  11  -3   9-823.062 860.516   2
  11  -3  10 56.1472 984.476   2
  11  -3  11 175.591 850.007   2
  11  -3  12 183.211 768.188   2
  11  -4 -21 921.866 776.324   3
  11  -4 -20 8006.93 1443.63   3
  11   4 -20 12091.3 1453.33   1
  11  -4 -19 489.696 622.820   3
  11   4 -19 302.119 614.757   1
  11  -4 -18 2062.02 806.173   3
  11   4 -18 1651.34 680.652   1
  11   4 -17 1147.27 742.467   1
  11  -4 -17 1752.83 972.551   3
  11   4 -16 14982.9 1566.60   1
  11  -4 -16 13483.7 1816.59   3
  11   4 -15 1508.18 739.692   1
  11  -4 -15 2551.79 1002.87   3
  11   4 -14 25151.0 2078.26   1
  11  -4 -14 24242.2 2326.48   3
  11  -4 -13 3064.02 921.573   3
  11   4 -13 4672.57 988.426   1
  11  -4 -12 174.786 613.130   3
  11   4 -12 963.323 625.953   1
  11  -4 -11 412.881 646.284   3
  11   4 -11 524.374 606.738   1
  11  -4 -10 18.3287 586.216   3
  11   4 -10 304.568 562.209   1
  11  -4  -9 336.621 682.041   3
  11   4  -9 329.087 579.654   1
  11  -4  -8 19660.8 1896.87   3
  11  -4  -7 2231.38 871.579   3
  11  -4  -6 5962.25 1118.39   3
  11  -4  -5 7135.33 1209.85   3
  11  -4  -4 5174.28 1104.40   3
  11  -4  -3-218.532 596.582   3
  11  -4  -2 499.492 591.421   3
  11  -4  -1-318.750 532.382   3
  11  -4   0 21652.2 2062.72   3
  11  -4   1 2296.62 811.208   3
  11  -4   2-757.372 673.203   3
  11  -4   3 1543.20 736.401   3
  11  -4   4 7933.21 1351.38   3
  11  -4   5-791.755 854.707   3
  11  -4   7 908.410 881.216   2
  11  -4   8 475.266 854.637   2
  11  -4   9 33.0287 831.872   2
  11  -4  10 3243.77 1101.27   2
  11  -4  11 2092.04 1002.90   2
  11  -5 -20-862.348 1014.14   3
  11   5 -19 5337.94 1085.99   1
  11  -5 -19 2282.58 1118.18   3
  11   5 -18 1968.20 809.869   1
  11  -5 -18 3673.59 1222.99   3
  11   5 -17 259.479 706.201   1
  11  -5 -17-280.298 680.377   3
  11   5 -16 3862.92 967.975   1
  11  -5 -16 3020.68 1131.57   3
  11  -5 -15 5792.19 1246.59   3
  11   5 -15 4298.36 928.704   1
  11  -5 -14 1054.58 644.079   3
  11   5 -14-553.826 703.216   1
  11  -5 -13 475.549 657.622   3
  11   5 -13 557.098 687.276   1
  11  -5 -12 5321.95 1169.99   3
  11   5 -12 5224.54 1104.83   1
  11  -5 -11 11983.9 1660.04   3
  11  -5 -10 1184.87 821.504   3
  11  -5  -9 5553.75 1165.71   3
  11  -5  -8 371.918 609.048   3
  11  -5  -7 16600.0 1859.26   3
  11  -5  -6 178.316 660.192   3
  11  -5  -5 6610.29 1142.76   3
  11  -5  -4 2414.37 863.571   3
  11  -5  -3 4355.32 1110.60   3
  11  -5  -2 2459.98 812.037   3
  11  -5  -1 708.808 599.909   3
  11  -5   0-28.5212 550.945   3
  11  -5   1 932.798 748.519   3
  11  -5   2 3851.50 1038.18   3
  11  -5   3 43.3393 635.074   3
  11  -5   4 849.889 679.472   3
  11  -5   5-54.0339 703.809   3
  11  -5   6 1182.60 791.456   3
  11  -5   7 260.884 920.421   2
  11  -5   8-1271.52 942.873   2
  11  -5   9-41.6191 828.048   2
  11  -5  10-841.437 940.328   2
  11   6 -19 1523.62 801.952   1
  11   6 -18 2408.11 860.553   1
  11  -6 -18 1295.75 934.389   3
  11  -6 -17 3136.47 1027.84   3
  11   6 -17 1862.31 925.797   1
  11  -6 -16 2349.24 1066.63   3
  11   6 -16 3123.38 707.116   1
  11  -6 -15 544.570 680.339   3
  11   6 -15 647.482 707.503   1
  11  -6 -14-701.468 797.183   3
  11   6 -14-777.951 626.123   1
  11  -6 -13 2524.76 877.224   3
  11  -6 -12 4188.00 966.638   3
  11  -6 -11 4347.17 1170.57   3
  11  -6 -10 383.038 601.669   3
  11  -6  -9 2854.78 906.796   3
  11  -6  -8 3640.14 1045.73   3
  11  -6  -7 8706.28 1546.21   3
  11  -6  -6 6128.91 1329.60   3
  11  -6  -5 514.364 660.798   3
  11  -6  -4 846.756 593.453   3
  11  -6  -3 3355.21 1080.16   3
  11  -6  -2 406.844 675.154   3
  11  -6  -1 8697.59 1406.99   3
  11  -6   0-80.4663 679.239   3
  11  -6   1 1974.00 732.047   3
  11  -6   2 1140.10 769.453   3
  11  -6   3 4083.68 1131.45   3
  11  -6   4 1159.00 808.377   3
  11  -6   5-206.176 741.532   3
  11  -6   6 1654.72 1032.42   3
  11  -6   7 1646.55 1082.50   2
  11  -6   7 385.946 710.761   3
  11  -6   8-1246.60 1017.59   2
  11   7 -18 427.943 693.500   1
  11   7 -17 2360.64 890.947   1
  11  -7 -16 1964.48 887.980   3
  11   7 -16 2919.14 964.921   1
  11  -7 -15 79.2578 841.580   3
  11  -7 -14 625.423 772.182   3
  11  -7 -13 2643.57 1001.32   3
  11  -7 -12 8760.10 1711.78   3
  11  -7 -11 851.493 627.714   3
  11  -7 -10-483.233 783.008   3
  11  -7  -9 1388.73 940.858   3
  11  -7  -8 1667.91 961.143   3
  11  -7  -7 1380.71 827.584   3
  11  -7  -6 54.8252 643.869   3
  11  -7  -5 5855.83 1426.09   3
  11  -7  -4 1988.77 1012.47   3
  11  -7  -3 262.801 621.665   3
  11  -7  -2 1540.76 832.260   3
  11  -7  -1-307.217 708.505   3
  11  -7   0 2769.60 1044.32   3
  11  -7   1 1318.46 898.407   3
  11  -7   2 831.694 846.033   3
  11  -7   3 965.893 718.084   3
  11  -7   4 370.093 666.664   3
  11  -7   5 214.975 820.794   3
  11  -7   6 470.227 792.597   3
  11  -8 -14-139.269 842.169   3
  11  -8 -13 1206.61 1010.57   3
  11  -8 -12-102.938 806.056   3
  11  -8 -11-965.357 1117.51   3
  11  -8 -10 2159.06 1126.55   3
  11  -8  -9 2083.93 950.592   3
  11  -8  -8-169.640 678.611   3
  11  -8  -7-821.013 852.310   3
  11  -8  -6 1166.18 922.884   3
  11  -8  -5 2648.71 1189.19   3
  11  -8  -4 2166.09 1047.67   3
  11  -8  -3 159.773 809.823   3
  11  -8  -2-408.107 677.789   3
  11  -8  -1 1275.52 861.277   3
  11  -8   0 4312.60 1139.76   3
  11  -8   1 469.730 786.700   3
  11  -8   2-928.900 1083.52   3
  11  -8   3-392.899 670.917   3
  11  -8   4 3342.16 1201.50   3
  11  -9 -10-1265.86 941.861   3
  11  -9  -9 238.547 825.991   3
  11  -9  -8 2591.34 1038.44   3
  11  -9  -7-560.110 847.509   3
  11  -9  -6-974.352 808.165   3
  11  -9  -5 2492.40 1158.56   3
  11  -9  -4 556.278 708.797   3
  11  -9  -3 1133.85 824.120   3
  11  -9  -2 2267.82 1104.68   3
  11  -9  -1-1056.72 826.141   3
  11  -9   0 5.96132 907.053   3
  11  -9   1-646.986 743.338   3
  12   0 -20 10268.3 1405.10   1
  12   0 -19 470.178 575.562   1
  12   0 -18 5139.31 995.959   1
  12   0 -17-348.093 775.213   1
  12   0 -16 17100.0 1792.54   1
  12   0 -15 676.645 649.635   1
  12   0 -14 19862.2 1863.72   1
  12   0 -13-498.203 570.846   1
  12   0 -12 3272.43 936.837   1
  12   0 -11-710.012 511.475   3
  12   0 -11-136.630 612.823   1
  12   0 -10 2643.76 770.128   1
  12   0 -10 3016.82 687.025   3
  12   0  -9-37.3090 415.213   3
  12   0  -9 401.290 507.733   1
  12   0  -8 70452.0 3243.52   1
  12   0  -8 64579.5 2755.81   3
  12   0  -7-279.775 653.428   1
  12   0  -7 30.2363 396.029   3
  12   0  -6 20873.8 1759.91   1
  12   0  -6 21536.4 1616.71   3
  12   0  -5-328.462 509.769   1
  12   0  -5 725.549 493.288   3
  12   0  -4 1380.43 585.533   1
  12   0  -4 3093.55 697.019   3
  12   0  -3-403.301 505.152   1
  12   0  -3 308.188 444.030   3
  12   0  -2 17427.6 1632.09   1
  12   0  -2 16757.0 1606.84   3
  12   0  -1-414.867 577.295   1
  12   0   0 30427.2 2022.93   1
  12   0   1-242.913 476.298   1
  12   0   2 13095.6 1388.33   1
  12   0   3-339.845 495.771   1
  12   0   4 2977.48 847.377   2
  12   0   4 5082.24 924.676   1
  12   0   5-1657.82 831.214   2
  12   0   5-97.9395 430.391   1
  12   0   6 6417.19 1090.72   2
  12   0   7 355.758 629.174   2
  12   0   8 13110.9 1594.64   2
  12   0   9 781.784 711.491   2
  12   0  10 3688.65 1102.63   2
  12   1 -21 986.394 689.394   1
  12   1 -20 2020.92 847.341   1
  12   1 -19 11692.4 1464.73   1
  12  -1 -18 4616.52 1065.99   1
  12   1 -18 6159.62 1126.54   1
  12   1 -17 812.895 590.166   1
  12  -1 -17 348.448 640.966   1
  12   1 -16 12860.5 1563.48   1
  12  -1 -16 15723.4 1680.48   1
  12   1 -15 9709.18 1357.78   1
  12  -1 -15 9445.51 1361.00   1
  12   1 -14 1024.19 706.398   1
  12  -1 -14 87.2071 521.571   1
  12  -1 -13 3107.17 824.496   1
  12  -1 -13 3256.91 826.438   3
  12   1 -13 2528.53 880.060   1
  12  -1 -12 8487.73 1111.39   3
  12   1 -12 11431.7 1480.62   1
  12  -1 -12 10537.1 1329.69   1
  12   1 -11 16940.0 1719.52   1
  12  -1 -11 18886.4 1801.07   1
  12  -1 -11 17042.1 1553.00   3
  12  -1 -10 801.727 459.057   3
  12   1 -10 1958.82 744.312   1
  12  -1 -10 730.602 550.539   1
  12  -1  -9 1810.74 606.360   3
  12   1  -9 1612.13 709.115   1
  12  -1  -9 1882.50 764.431   1
  12   1  -8 13616.1 1452.85   1
  12  -1  -8 14503.4 1571.67   1
  12   1  -8 12131.3 1102.19   3
  12  -1  -8 12927.8 1377.94   3
  12  -1  -7 518.271 463.988   3
  12  -1  -7 1271.24 742.436   1
  12   1  -7 1953.31 757.300   1
  12   1  -7 319.721 330.589   3
  12  -1  -6 3473.55 778.017   3
  12  -1  -6 4929.31 922.737   1
  12   1  -6 4373.25 957.107   1
  12   1  -6 4893.83 695.393   3
  12   1  -5 23155.9 1811.86   1
  12  -1  -5 22686.7 1882.74   1
  12   1  -5 21578.0 1530.45   3
  12  -1  -5 21412.9 1771.92   3
  12  -1  -4 585.222 628.111   1
  12   1  -4 139.013 590.332   1
  12   1  -4-477.244 433.520   3
  12  -1  -4-317.179 486.640   3
  12   1  -3 15734.0 1575.32   1
  12  -1  -3 16603.1 1601.65   1
  12  -1  -3 14787.0 1512.84   3
  12  -1  -2 2824.45 792.650   1
  12   1  -2 4050.20 952.738   1
  12  -1  -2 4245.49 978.991   3
  12   1  -1 8620.53 1176.22   1
  12  -1  -1 10718.7 1179.88   1
  12  -1  -1 11078.4 1402.17   3
  12   1   0 94.1583 543.012   1
  12  -1   0-973.419 666.432   1
  12  -1   0 304.648 523.915   3
  12   1   1 2755.01 819.714   1
  12  -1   1 3053.99 832.709   1
  12   1   2 2893.32 703.833   1
  12  -1   2 2785.44 766.322   1
  12   1   3 2646.91 829.041   2
  12   1   3 2352.56 627.009   1
  12  -1   3 1826.18 653.116   1
  12   1   4 2514.99 701.483   2
  12  -1   4 2953.36 734.598   1
  12   1   4 2687.59 746.393   1
  12  -1   5 1243.96 768.063   2
  12  -1   5-199.521 409.670   1
  12   1   5 387.122 494.207   1
  12   1   5-589.967 639.752   2
  12  -1   6-578.494 673.949   2
  12   1   6-171.232 524.144   2
  12   1   7-94.6893 677.425   2
  12  -1   7 898.445 744.860   2
  12  -1   8 1356.07 633.054   2
  12  -1   9 687.941 785.481   2
  12  -1  10 410.730 697.466   2
  12  -1  11-681.996 878.584   2
  12  -1  12-819.794 967.746   2
  12   2 -21 6054.73 1030.23   1
  12   2 -20 2607.25 810.510   1
  12   2 -19 1883.80 845.195   1
  12   2 -18 417.650 618.123   1
  12   2 -17 30519.4 2371.99   1
  12  -2 -16 369.422 520.717   3
  12   2 -16 1046.02 725.431   1
  12  -2 -15 3174.74 889.291   3
  12  -2 -15 4132.95 1111.74   1
  12   2 -15 4687.79 1103.41   1
  12  -2 -14-411.304 583.829   3
  12  -2 -14 156.229 568.493   1
  12   2 -14 86.9030 611.577   1
  12  -2 -13 10477.3 1409.88   3
  12   2 -13 11594.8 1400.58   1
  12  -2 -13 10483.0 1518.48   1
  12  -2 -12 161.399 512.485   3
  12  -2 -12-283.152 606.992   1
  12   2 -12-387.559 537.007   1
  12   2 -11 33678.1 2395.02   1
  12  -2 -11 37095.3 2629.55   1
  12  -2 -11 35819.8 2460.53   3
  12  -2 -10 583.567 489.806   3
  12   2 -10 24.8912 548.581   1
  12  -2 -10-577.427 687.511   1
  12  -2  -9-355.983 543.497   3
  12   2  -9-440.176 583.227   1
  12  -2  -9 197.914 505.992   1
  12  -2  -8 2872.90 789.035   3
  12   2  -8 1576.85 673.306   1
  12  -2  -8 1515.14 632.449   1
  12   2  -7 29683.8 2220.49   1
  12  -2  -7 28483.1 2065.95   1
  12  -2  -7 28153.8 2162.99   3
  12  -2  -6 2543.80 732.096   3
  12   2  -6 2688.04 804.842   1
  12  -2  -6 3324.43 829.185   1
  12  -2  -5 5918.92 1084.88   3
  12   2  -5 5419.94 1061.00   1
  12  -2  -5 4962.23 977.520   1
  12  -2  -4 3995.40 883.950   3
  12   2  -4 3750.82 807.861   1
  12  -2  -4 3778.78 830.734   1
  12   2  -3 8564.06 1220.91   1
  12  -2  -3 9091.80 1259.44   1
  12  -2  -3 7856.98 1233.12   3
  12   2  -2 3522.03 859.926   1
  12  -2  -2 3449.21 768.611   1
  12  -2  -2 3210.14 840.338   3
  12   2  -1 2555.68 696.062   1
  12  -2  -1 2847.35 749.450   1
  12  -2  -1 2636.10 767.566   3
  12   2   0-280.815 564.887   1
  12  -2   0 418.769 466.969   1
  12  -2   0 10.2871 578.244   3
  12  -2   1 1533.77 655.509   3
  12  -2   1 1125.36 652.320   1
  12   2   2 771.298 567.000   1
  12  -2   2 1490.39 640.395   1
  12  -2   2 390.777 569.363   3
  12   2   3 14434.8 1401.03   1
  12  -2   3 11536.0 1278.87   1
  12   2   4 470.271 596.094   1
  12  -2   4-666.411 589.723   1
  12   2   5 65.5102 523.779   1
  12  -2   6 43.6560 658.899   2
  12  -2   7 276.131 815.213   2
  12  -2   8 1123.77 650.516   2
  12  -2   9 889.566 781.343   2
  12  -2  10 2891.17 1042.12   2
  12  -2  11 117.826 878.455   2
  12   3 -20-573.307 593.631   1
  12   3 -19 2307.30 771.680   1
  12  -3 -18 932.755 559.961   3
  12   3 -18 2008.25 782.498   1
  12  -3 -17 7538.63 1415.09   3
  12   3 -17 7111.46 1212.14   1
  12  -3 -16 2343.15 913.855   3
  12   3 -16 2547.03 876.858   1
  12  -3 -15 5130.88 1087.75   3
  12   3 -15 4970.39 1061.39   1
  12  -3 -14 1530.02 739.922   3
  12   3 -14 2392.15 846.728   1
  12  -3 -13 4356.93 1048.55   3
  12   3 -13 5760.13 1116.69   1
  12   3 -12 9146.89 1273.74   1
  12  -3 -12 7490.74 1244.12   3
  12   3 -11 1197.79 714.356   1
  12  -3 -11 766.822 599.300   3
  12   3 -10 211.906 552.273   1
  12  -3 -10 192.439 501.345   3
  12   3  -9 429.694 725.490   1
  12  -3  -9 1920.42 696.652   3
  12  -3  -9 1354.21 796.359   1
  12   3  -8 9414.64 1373.56   1
  12  -3  -8 7658.03 1234.07   3
  12  -3  -8 6452.98 1156.08   1
  12  -3  -7 4150.65 1003.63   3
  12  -3  -7 4235.29 888.572   1
  12   3  -7 2479.07 776.265   1
  12  -3  -6 5767.25 1049.44   3
  12  -3  -6 5762.68 1072.49   1
  12   3  -6 5428.36 983.515   1
  12  -3  -5 6222.21 1116.57   3
  12  -3  -5 4790.02 1058.13   1
  12   3  -5 6650.17 1209.50   1
  12  -3  -4 1528.74 719.255   3
  12   3  -4 1014.56 622.045   1
  12  -3  -4 903.388 657.538   1
  12  -3  -3 2389.26 769.829   3
  12  -3  -3 4933.01 908.168   1
  12   3  -3 4427.26 979.776   1
  12  -3  -2 606.626 625.484   1
  12   3  -2-222.961 553.155   1
  12  -3  -2 534.072 663.625   3
  12   3  -1 1086.43 584.548   1
  12  -3  -1 1358.49 805.541   3
  12   3   0 1876.09 759.904   1
  12  -3   0 1501.63 643.713   3
  12   3   1 16922.8 1628.89   1
  12  -3   1 15829.3 1772.49   3
  12  -3   2 1144.78 661.355   3
  12   3   2 190.678 578.334   1
  12  -3   3-728.652 646.594   3
  12   3   3 133.695 555.687   1
  12   3   4 1792.42 744.002   1
  12   3   5 2273.04 732.175   1
  12  -3   6 1875.08 915.332   2
  12  -3   7-1063.79 885.716   2
  12  -3   8 44.8927 719.781   2
  12  -3   9 7.11845 764.512   2
  12  -3  10 440.052 754.969   2
  12   4 -20 3632.71 997.257   1
  12  -4 -19 2041.15 697.220   3
  12   4 -19 5454.60 1087.36   1
  12  -4 -18 2858.36 1013.24   3
  12   4 -18 1712.58 833.078   1
  12  -4 -17 611.573 616.305   3
  12   4 -17 92.0772 650.421   1
  12   4 -16 773.113 602.356   1
  12  -4 -16 429.644 621.326   3
  12   4 -15-270.590 585.064   1
  12  -4 -15-2407.49 972.579   3
  12   4 -14 8452.12 1307.62   1
  12  -4 -14 7892.01 1382.59   3
  12   4 -13 2432.01 735.237   1
  12  -4 -13 2232.65 733.993   3
  12   4 -12 1140.56 781.218   1
  12  -4 -12-324.395 613.925   3
  12  -4 -11-386.340 803.696   3
  12   4 -11 640.083 687.379   1
  12  -4 -10 13473.0 1653.13   3
  12   4 -10 12659.0 1526.52   1
  12  -4  -9 322.394 607.904   3
  12   4  -9 1301.44 568.375   1
  12   4  -8 37005.7 2591.48   1
  12  -4  -8 31805.0 2566.09   3
  12  -4  -7 10161.6 1568.50   3
  12   4  -7 11070.5 1551.94   1
  12  -4  -6 5941.33 1257.85   3
  12   4  -6 6780.05 1146.65   1
  12  -4  -5 94.6080 563.613   3
  12   4  -5 1026.01 559.218   1
  12  -4  -4 29693.8 2446.48   3
  12  -4  -3 5633.18 1164.67   3
  12  -4  -2 1195.03 855.714   3
  12  -4  -1 1577.35 925.691   3
  12  -4   0 1432.69 609.715   3
  12  -4   1 94.5409 730.951   3
  12  -4   2 431.631 593.472   3
  12   4   3-308.564 562.032   1
  12  -4   3 1004.88 754.030   3
  12   4   4 1084.77 630.636   1
  12  -4   4-475.372 734.768   3
  12   4   5-698.539 622.240   1
  12  -4   7 964.900 791.579   2
  12  -4   8 735.867 999.219   2
  12  -4   9 1375.31 896.207   2
  12  -5 -19 1713.24 899.480   3
  12   5 -19 2068.40 766.828   1
  12   5 -18 849.126 735.764   1
  12  -5 -18 832.454 747.114   3
  12   5 -17 1397.27 840.821   1
  12  -5 -17 1238.66 1135.82   3
  12   5 -16 1308.34 622.561   1
  12  -5 -16 1003.79 1041.64   3
  12   5 -15 11472.7 1574.22   1
  12  -5 -15 10180.7 1674.97   3
  12  -5 -14 1282.31 773.830   3
  12   5 -14 85.3351 578.435   1
  12  -5 -13 492.001 625.042   3
  12   5 -13 540.417 606.423   1
  12  -5 -12 4287.37 1041.70   3
  12   5 -12 5826.39 1257.26   1
  12  -5 -11 2980.33 1009.44   3
  12   5 -11 3299.68 970.180   1
  12  -5 -10 5129.11 1247.28   3
  12   5 -10 3783.58 1037.56   1
  12  -5  -9 1515.90 826.822   3
  12  -5  -8 2812.51 903.654   3
  12  -5  -7 4038.06 1087.11   3
  12  -5  -6 16303.9 1848.85   3
  12  -5  -5 832.570 685.840   3
  12  -5  -4 1187.55 916.591   3
  12  -5  -3 58.6987 623.814   3
  12  -5  -2 1182.47 670.432   3
  12  -5  -1 482.918 698.188   3
  12  -5   0-1332.49 796.400   3
  12  -5   1 6052.15 1253.96   3
  12  -5   2-85.8678 688.729   3
  12  -5   3 73.1726 666.633   3
  12  -5   4 905.343 772.991   3
  12  -5   5 1097.81 766.049   3
  12  -5   7-197.012 805.875   2
  12  -5   8 672.643 840.893   2
  12   6 -17 6900.68 1263.42   1
  12  -6 -17 5079.46 1332.38   3
  12  -6 -16 2147.70 998.766   3
  12   6 -16 2728.14 918.756   1
  12  -6 -15 3904.02 1120.81   3
  12   6 -15 6449.04 1306.12   1
  12  -6 -14 1371.59 980.611   3
  12   6 -14 934.771 718.256   1
  12  -6 -13 1052.93 832.953   3
  12   6 -13 2062.28 897.333   1
  12  -6 -12-827.836 833.784   3
  12  -6 -11 8904.10 1696.07   3
  12  -6 -10 2215.87 987.305   3
  12  -6  -9 1683.48 885.200   3
  12  -6  -8 540.894 780.620   3
  12  -6  -7 448.763 720.395   3
  12  -6  -6 343.383 635.187   3
  12  -6  -5 925.285 811.827   3
  12  -6  -4 6001.76 1205.51   3
  12  -6  -3 1756.77 864.373   3
  12  -6  -2 2751.91 1020.22   3
  12  -6  -1 598.294 662.780   3
  12  -6   0 1029.59 693.974   3
  12  -6   1 1555.07 818.341   3
  12  -6   2 1053.63 849.155   3
  12  -6   3 2108.50 867.063   3
  12  -6   4 2251.64 906.831   3
  12  -6   5 1425.35 834.112   3
  12  -6   6-19.1529 761.973   3
  12  -7 -15 554.202 839.957   3
  12  -7 -14 1606.43 913.103   3
  12  -7 -13 2320.41 1163.29   3
  12  -7 -12 1254.77 1016.27   3
  12  -7 -11-504.367 841.231   3
  12  -7 -10 2429.63 971.633   3
  12  -7  -9 982.917 800.860   3
  12  -7  -8 5498.38 1264.08   3
  12  -7  -7-1051.18 949.588   3
  12  -7  -6 1841.75 949.547   3
  12  -7  -5 4947.78 1276.29   3
  12  -7  -4 2623.77 1023.36   3
  12  -7  -3-670.989 796.095   3
  12  -7  -2 276.246 873.487   3
  12  -7  -1 272.267 722.486   3
  12  -7   0 1965.96 968.323   3
  12  -7   1 1311.90 826.048   3
  12  -7   2 4648.68 1298.72   3
  12  -7   3 90.7630 760.171   3
  12  -7   4 2292.38 1049.53   3
  12  -8 -12 542.106 883.211   3
  12  -8 -11 939.551 727.646   3
  12  -8 -10 3343.98 1281.54   3
  12  -8  -9 853.405 881.005   3
  12  -8  -8 510.249 723.540   3
  12  -8  -7 1166.07 973.768   3
  12  -8  -6-584.094 830.528   3
  12  -8  -5 1375.79 962.519   3
  12  -8  -4-272.982 795.761   3
  12  -8  -3 492.650 770.022   3
  12  -8  -2 957.351 923.637   3
  12  -8  -1 585.830 758.556   3
  12  -8   0 826.069 974.590   3
  12  -8   1-1300.39 862.660   3
  13   0 -19-655.113 736.525   1
  13   0 -18 19364.6 1945.29   1
  13   0 -17 764.480 679.042   1
  13   0 -16 692.349 619.137   1
  13   0 -15 626.353 725.106   1
  13   0 -14 33020.5 2509.71   1
  13   0 -13 172.036 586.874   1
  13   0 -12 4953.46 1094.49   1
  13   0 -11-700.664 700.660   1
  13   0 -10 30.9912 728.907   1
  13   0  -9 70.8632 548.681   1
  13   0  -8 22361.0 2086.75   1
  13   0  -8 25858.8 1821.49   3
  13   0  -7 792.992 683.112   1
  13   0  -7 405.841 417.443   3
  13   0  -6 2700.61 760.394   3
  13   0  -6 3571.92 935.448   1
  13   0  -5 447.397 482.719   3
  13   0  -5 904.033 627.864   1
  13   0  -4 8592.00 1182.58   3
  13   0  -4 8361.12 1246.02   1
  13   0  -3-453.295 502.424   3
  13   0  -3-794.341 747.206   1
  13   0  -2 29357.1 2222.08   1
  13   0  -1 637.932 669.783   1
  13   0   0 2085.91 634.953   1
  13   0   1 375.324 533.943   1
  13   0   2 2831.96 829.750   1
  13   0   3 414.290 490.039   1
  13   0   4 28.1920 550.301   2
  13   0   4-32.7497 476.938   1
  13   0   5 676.085 730.962   2
  13   0   6 851.360 565.850   2
  13   0   7-350.320 800.886   2
  13   1 -19 15851.8 1778.81   1
  13   1 -18 955.104 750.939   1
  13  -1 -18-372.082 605.983   1
  13   1 -17 310.888 751.874   1
  13  -1 -17-247.339 702.826   1
  13  -1 -16 4953.60 1081.96   1
  13   1 -16 3776.93 895.458   1
  13   1 -15 10369.1 1472.00   1
  13  -1 -15 12763.7 1614.19   1
  13   1 -14 360.789 634.897   1
  13  -1 -14 855.852 571.293   1
  13  -1 -13 1801.70 897.708   1
  13   1 -13 1802.47 874.791   1
  13  -1 -12 2704.07 725.232   1
  13   1 -12 2957.49 811.642   1
  13  -1 -11 11968.7 1408.66   3
  13   1 -11 13453.2 1580.43   1
  13  -1 -11 12559.8 1606.88   1
  13  -1 -10 1758.19 651.570   3
  13   1 -10 1023.24 764.642   1
  13  -1  -9 1724.14 690.190   3
  13   1  -9 1340.42 663.139   1
  13  -1  -9 844.416 760.789   1
  13  -1  -8 6895.30 1082.34   3
  13  -1  -8 6329.85 1187.56   1
  13   1  -8 6120.44 1095.04   1
  13  -1  -7 9940.31 1263.17   3
  13  -1  -7 8556.84 1275.26   1
  13   1  -7 10599.8 1429.63   1
  13  -1  -6 6640.92 1063.20   1
  13   1  -6 7690.28 1188.68   1
  13  -1  -6 8240.33 1173.88   3
  13  -1  -5 8019.41 1209.63   1
  13   1  -5 9757.76 1310.40   1
  13   1  -5 9507.77 1055.76   3
  13  -1  -5 9236.87 1193.60   3
  13   1  -4 2297.09 769.795   1
  13  -1  -4 1890.09 760.801   1
  13  -1  -4 2460.92 757.583   3
  13   1  -3 1469.17 703.978   1
  13  -1  -3 2249.79 757.351   1
  13  -1  -3 2069.21 755.213   3
  13   1  -2 8145.79 1207.26   1
  13  -1  -2 8913.13 1236.29   1
  13  -1  -2 6793.23 1150.35   3
  13   1  -1 10868.4 1290.49   1
  13  -1  -1 12343.9 1464.15   1
  13  -1  -1 10453.9 1467.84   3
  13   1   0 4025.98 932.373   1
  13  -1   0 3450.63 872.064   1
  13   1   1-88.0899 560.494   1
  13  -1   1 1730.01 708.614   1
  13   1   2-155.296 511.936   1
  13  -1   2-141.226 615.682   1
  13  -1   3 911.672 616.268   1
  13   1   3-1494.80 671.977   1
  13  -1   4 1676.06 650.511   1
  13   1   4 1051.45 494.875   1
  13  -1   5-575.232 629.766   2
  13  -1   6-542.559 748.830   2
  13  -1   7 78.6000 702.636   2
  13  -1   8-250.015 786.707   2
  13  -1   9 1441.10 821.894   2
  13  -1  10 407.817 776.962   2
  13   2 -19 550.020 747.769   1
  13   2 -18 302.843 626.902   1
  13   2 -17 6103.15 1170.22   1
  13   2 -16 1839.35 788.864   1
  13  -2 -15 9754.68 1528.04   1
  13   2 -15 7933.33 1294.61   1
  13  -2 -14 3410.51 950.179   1
  13   2 -14 1484.37 827.503   1
  13  -2 -13 3472.29 940.755   3
  13   2 -13 4682.43 1188.68   1
  13  -2 -13 3225.20 1014.85   1
  13  -2 -12 1415.47 697.349   3
  13  -2 -12 1879.80 759.303   1
  13   2 -12 1922.09 761.933   1
  13  -2 -11 13477.2 1629.84   1
  13  -2 -11 10933.6 1483.43   3
  13   2 -11 12827.9 1487.76   1
  13  -2 -10 571.170 431.819   3
  13   2 -10 157.457 587.498   1
  13  -2  -9 582.094 551.709   3
  13   2  -9 2415.89 911.808   1
  13  -2  -9 2209.81 832.044   1
  13  -2  -8 8993.33 1345.18   3
  13   2  -8 8688.81 1186.51   1
  13  -2  -8 10614.5 1428.41   1
  13  -2  -7 4219.90 971.879   3
  13   2  -7 4623.56 1041.12   1
  13  -2  -7 4413.98 902.641   1
  13  -2  -6-137.587 471.408   3
  13   2  -6-89.1382 589.295   1
  13  -2  -6 375.358 659.358   1
  13   2  -5 1214.67 628.827   1
  13  -2  -5 788.902 698.622   1
  13  -2  -5 1519.30 637.522   3
  13   2  -4 1625.75 693.157   1
  13  -2  -4-1.25984 574.200   1
  13  -2  -4 156.830 587.496   3
  13   2  -3 1711.99 756.082   1
  13  -2  -3 2127.49 825.130   1
  13  -2  -3 1933.47 749.455   3
  13   2  -2 484.469 503.466   1
  13  -2  -2 196.388 510.799   1
  13  -2  -2 934.904 747.158   3
  13   2  -1 16335.0 1689.73   1
  13  -2  -1 18154.8 1745.65   1
  13  -2  -1 15895.6 1733.94   3
  13   2   0 3041.86 772.273   1
  13  -2   0 3752.69 993.499   3
  13  -2   0 1445.20 713.770   1
  13  -2   1-296.028 563.517   1
  13   2   1 488.660 495.369   1
  13  -2   1 1214.08 873.313   3
  13   2   2 300.390 506.333   1
  13  -2   2 397.803 490.581   1
  13   2   3 3185.56 792.481   1
  13  -2   3 5044.64 1062.96   1
  13   2   4-270.587 544.119   1
  13  -2   5 309.449 714.064   2
  13  -2   6 855.498 721.435   2
  13  -2   7 933.357 723.949   2
  13  -2   8-1022.78 911.209   2
  13  -2   9 1258.96 995.241   2
  13  -2  10 106.527 905.175   2
  13   3 -18 2752.38 946.867   1
  13   3 -17 1723.22 843.977   1
  13   3 -16 4793.65 1117.32   1
  13  -3 -15 2088.46 818.352   3
  13   3 -15 3258.04 912.629   1
  13  -3 -14 1896.71 884.212   3
  13   3 -14 1448.09 779.216   1
  13  -3 -13 5801.04 1288.66   3
  13   3 -13 6952.59 1254.96   1
  13  -3 -12 6502.45 1182.44   3
  13   3 -12 5688.32 1114.05   1
  13  -3 -11 964.016 628.625   3
  13   3 -11 819.551 719.329   1
  13  -3 -10 4685.74 898.274   3
  13   3 -10 4098.64 1055.62   1
  13  -3  -9 12286.3 1612.57   3
  13   3  -9 14340.4 1703.61   1
  13  -3  -9 12170.5 1486.75   1
  13  -3  -8 9029.64 1354.59   3
  13   3  -8 11249.5 1499.05   1
  13  -3  -8 8892.78 1422.92   1
  13  -3  -7 12643.5 1591.97   3
  13   3  -7 12877.0 1637.24   1
  13  -3  -7 14165.4 1763.46   1
  13  -3  -6 9196.18 1361.23   3
  13   3  -6 10679.2 1391.95   1
  13  -3  -6 11008.7 1515.81   1
  13  -3  -5 2354.00 749.002   3
  13   3  -5 2819.52 951.670   1
  13  -3  -5 2966.19 898.413   1
  13   3  -4 2892.27 875.257   1
  13  -3  -4 3191.81 992.276   1
  13  -3  -4 2028.76 732.012   3
  13   3  -3-23.8593 547.594   1
  13  -3  -3 70.1177 556.830   1
  13  -3  -3-939.085 716.129   3
  13   3  -2 5398.02 1073.06   1
  13  -3  -2 7050.78 1284.20   3
  13   3  -1 356.403 546.682   1
  13  -3  -1-727.819 724.804   3
  13   3   0 1621.09 575.150   1
  13  -3   0 759.274 793.290   3
  13   3   1 6568.94 1143.41   1
  13  -3   1 6823.53 1275.45   3
  13   3   2 1939.39 804.656   1
  13  -3   2 1524.00 804.819   3
  13   3   3 1182.78 731.880   1
  13   3   4-1216.66 672.851   1
  13  -3   6 910.559 900.145   2
  13  -3   7 551.116 942.622   2
  13  -3   8 572.815 783.678   2
  13  -3   9-960.403 887.466   2
  13  -4 -17-430.143 684.673   3
  13   4 -17 288.499 701.669   1
  13  -4 -16-343.041 724.535   3
  13   4 -16 531.028 631.942   1
  13  -4 -15 1092.29 879.136   3
  13   4 -15-993.755 744.974   1
  13   4 -14 14123.4 1765.11   1
  13  -4 -14 12870.9 1758.17   3
  13   4 -13 7184.97 1289.97   1
  13  -4 -13 4848.98 1085.23   3
  13   4 -12 3343.63 984.887   1
  13  -4 -12 1639.48 782.071   3
  13   4 -11 87.4757 654.523   1
  13  -4 -11 162.371 585.940   3
  13   4 -10 6814.61 1328.26   1
  13  -4 -10 7091.06 1371.89   3
  13  -4  -9 228.685 677.434   3
  13   4  -9 1408.70 821.374   1
  13  -4  -8 3573.70 916.213   3
  13   4  -8 2354.44 930.453   1
  13  -4  -7 1325.82 738.912   3
  13   4  -7 910.708 780.266   1
  13  -4  -6 393.792 884.384   3
  13   4  -6 983.180 725.727   1
  13  -4  -5 46.3586 802.755   3
  13   4  -5 2097.51 874.652   1
  13  -4  -4-36.5307 579.905   3
  13   4  -4 16.6582 562.322   1
  13   4  -3 312.404 615.235   1
  13  -4  -3 1719.43 904.246   3
  13   4  -2 954.901 764.065   1
  13  -4  -2 961.995 740.901   3
  13   4  -1 1596.22 687.190   1
  13  -4  -1 176.525 637.046   3
  13   4   0 937.849 622.280   1
  13  -4   0 415.066 697.993   3
  13   4   1 706.317 649.049   1
  13  -4   1 1392.87 794.390   3
  13   4   2 2483.84 722.965   1
  13  -4   2 1162.52 838.924   3
  13  -4   3-564.559 710.382   3
  13   4   3-249.601 589.596   1
  13  -4   4-629.760 700.574   3
  13   4   4-323.192 562.462   1
  13  -4   6-519.362 857.738   2
  13  -4   7 283.021 827.127   2
  13  -5 -18 1379.01 955.410   3
  13  -5 -17-853.821 696.869   3
  13   5 -16 1343.08 668.282   1
  13  -5 -16 2741.19 1036.19   3
  13   5 -15 4762.22 1111.81   1
  13  -5 -15 2887.99 992.948   3
  13   5 -14 94.3011 584.694   1
  13  -5 -14 1246.69 769.523   3
  13   5 -13 954.297 671.320   1
  13  -5 -13 1395.80 837.028   3
  13  -5 -12 387.832 739.191   3
  13   5 -12 1504.78 858.942   1
  13  -5 -11 729.665 664.951   3
  13   5 -11 216.891 766.532   1
  13  -5 -10-529.193 782.274   3
  13   5 -10 1375.32 797.886   1
  13  -5  -9 5096.90 1275.99   3
  13   5  -9 4690.36 984.455   1
  13  -5  -8 3735.22 1178.98   3
  13   5  -8 2487.73 945.923   1
  13  -5  -7 2656.94 844.265   3
  13   5  -7 4883.60 1239.83   1
  13  -5  -6 1814.70 737.110   3
  13  -5  -5 4938.08 1320.19   3
  13  -5  -4 1839.05 1001.06   3
  13  -5  -3 3529.95 998.888   3
  13  -5  -2 930.288 714.562   3
  13  -5  -1 432.334 778.314   3
  13  -5   0 1202.69 791.605   3
  13  -5   1-1211.38 916.157   3
  13  -5   2 749.281 915.326   3
  13  -5   3-484.353 765.633   3
  13   5   4 1288.89 678.664   1
  13  -5   4 1936.36 1048.91   3
  13  -5   6 1968.41 1057.94   2
  13  -6 -16 314.375 692.376   3
  13  -6 -15-462.009 841.917   3
  13  -6 -14 220.291 648.898   3
  13  -6 -13 1998.20 994.991   3
  13   6 -13 1244.80 953.305   1
  13  -6 -12 811.641 795.747   3
  13   6 -12 160.182 794.666   1
  13  -6 -11 5593.66 1336.71   3
  13   6 -11 8368.03 1454.95   1
  13  -6 -10-1566.23 947.053   3
  13  -6  -9 657.126 682.011   3
  13  -6  -8-836.135 801.353   3
  13  -6  -7 2372.12 977.630   3
  13  -6  -6 366.202 650.074   3
  13  -6  -5 229.155 793.981   3
  13  -6  -4 356.603 698.373   3
  13  -6  -3-18.5816 714.348   3
  13  -6  -2 653.720 894.155   3
  13  -6  -1 1869.05 907.693   3
  13  -6   0 1517.89 830.324   3
  13  -6   1-2777.69 1134.68   3
  13  -6   2-1416.54 1054.71   3
  13  -6   3-1454.02 1013.52   3
  13  -7 -13-682.326 882.001   3
  13  -7 -12 391.825 746.425   3
  13  -7 -11-733.070 776.549   3
  13  -7 -10 3258.20 1224.06   3
  13  -7  -9-121.382 846.203   3
  13  -7  -8 43.3194 674.747   3
  13  -7  -7 1892.33 1041.03   3
  13  -7  -6-215.193 787.720   3
  13  -7  -5-316.687 988.944   3
  13  -7  -4-611.680 934.244   3
  13  -7  -3 1534.83 848.309   3
  13  -7  -2-285.147 823.185   3
  13  -7  -1-538.588 794.954   3
  13  -7   0 2018.77 1026.07   3
  14   0 -16 458.176 727.744   1
  14   0 -15 855.246 855.906   1
  14   0 -14 17686.6 1874.10   1
  14   0 -13 286.859 720.430   1
  14   0 -12 4227.21 983.517   1
  14   0 -11-1570.84 1102.70   1
  14   0 -10 20836.2 2009.42   1
  14   0  -9 1037.47 721.033   1
  14   0  -8 4318.10 1039.11   1
  14   0  -7-295.451 599.573   1
  14   0  -6 5435.86 1178.70   1
  14   0  -5-344.453 626.883   1
  14   0  -5 547.872 448.218   3
  14   0  -4 17718.2 1792.36   1
  14   0  -4 15003.6 1465.79   3
  14   0  -3-88.9370 599.461   1
  14   0  -2 1962.68 824.670   1
  14   0  -1-305.543 586.624   1
  14   0   0 1559.19 586.651   1
  14   0   1 1214.36 656.114   1
  14   0   2 2315.46 723.938   1
  14   0   3-110.658 534.101   1
  14  -1 -16 4908.70 1164.85   1
  14   1 -16 6359.12 1233.14   1
  14   1 -15 5444.84 1175.09   1
  14  -1 -15 5368.42 1170.23   1
  14   1 -14 1231.79 769.686   1
  14  -1 -14 692.783 675.923   1
  14   1 -13 5573.35 1084.18   1
  14  -1 -13 4247.79 941.746   1
  14   1 -12 4857.46 1051.00   1
  14  -1 -12 6340.43 1264.30   1
  14   1 -11 26.1775 681.122   1
  14  -1 -11-117.712 795.161   1
  14   1 -10 11828.8 1663.80   1
  14  -1 -10 11692.4 1596.92   1
  14   1  -9-695.492 617.636   1
  14  -1  -9 105.479 618.073   1
  14   1  -8-369.591 554.326   1
  14  -1  -8-38.4871 693.961   1
  14  -1  -8-199.229 444.316   3
  14  -1  -7 7958.77 1293.68   1
  14   1  -7 6919.46 1139.58   1
  14  -1  -7 9270.90 1264.45   3
  14   1  -6 6049.78 1137.95   1
  14  -1  -6 5545.80 1173.53   1
  14  -1  -6 5062.37 992.875   3
  14   1  -5 7774.65 1276.58   1
  14  -1  -5 8145.46 1367.17   1
  14  -1  -5 5962.10 1094.95   3
  14   1  -4 169.835 519.281   1
  14  -1  -4-917.884 716.927   1
  14  -1  -4 396.068 516.121   3
  14   1  -3 6607.23 1064.17   1
  14  -1  -3 6664.39 1160.18   1
  14  -1  -3 6422.21 1131.43   3
  14   1  -2 1043.05 577.428   1
  14  -1  -2-226.269 582.599   1
  14  -1  -2 322.646 480.681   3
  14   1  -1 740.289 578.200   1
  14  -1  -1-94.6625 650.865   1
  14   1   0 2445.17 777.448   1
  14  -1   0 3039.40 826.957   1
  14  -1   1 3025.64 862.114   1
  14   1   1 1189.77 680.547   1
  14  -1   2 332.140 575.892   1
  14   1   2-522.289 657.113   1
  14  -1   3-1240.05 734.849   1
  14   1   3-70.6711 523.384   1
  14  -1   4-426.229 810.298   2
  14  -1   5-400.525 782.702   2
  14  -1   6-1252.76 869.629   2
  14   2 -16 705.759 953.971   1
  14  -2 -15 10162.1 1576.65   1
  14   2 -15 10966.4 1595.37   1
  14  -2 -14-856.196 622.068   1
  14   2 -14 414.383 609.319   1
  14  -2 -13-350.454 601.168   1
  14   2 -13 972.126 683.843   1
  14  -2 -12-638.790 751.090   1
  14   2 -12-376.138 713.706   1
  14  -2 -11 12033.0 1720.16   1
  14   2 -11 8965.44 1416.03   1
  14  -2 -10 434.772 675.160   1
  14  -2 -10 543.619 516.173   3
  14  -2  -9 563.564 495.414   3
  14   2  -9 1919.25 769.420   1
  14  -2  -9 1223.89 833.710   1
  14  -2  -8 1630.01 649.117   3
  14   2  -8 2164.09 755.796   1
  14  -2  -8 1346.71 684.242   1
  14  -2  -7 6946.65 1107.38   3
  14   2  -7 7752.69 1273.29   1
  14  -2  -7 7554.60 1360.05   1
  14   2  -6 3937.14 886.297   1
  14  -2  -6 3109.96 975.493   1
  14  -2  -6 4248.98 1008.25   3
  14   2  -5 11937.1 1567.56   1
  14  -2  -5 13171.9 1719.61   1
  14  -2  -5 12207.0 1545.08   3
  14   2  -4-325.215 618.100   1
  14  -2  -4 1427.40 745.671   1
  14  -2  -4 1225.32 684.518   3
  14   2  -3 38.4988 594.783   1
  14  -2  -3 593.063 545.109   1
  14  -2  -3 117.591 515.458   3
  14   2  -2 1671.05 753.591   1
  14  -2  -2-528.534 778.659   3
  14  -2  -2 97.6049 546.157   1
  14  -2  -1 624.256 710.808   1
  14   2  -1-376.164 719.607   1
  14  -2  -1 393.660 597.207   3
  14   2   0 187.196 579.436   1
  14  -2   0 595.433 791.183   1
  14  -2   0 1562.91 914.679   3
  14   2   1 1122.05 758.425   1
  14  -2   1 590.804 556.106   1
  14  -2   2 1009.25 753.671   1
  14   2   2 323.884 524.151   1
  14   2   3 1431.55 737.281   1
  14  -2   5-639.787 784.915   2
  14  -2   6 1550.24 788.908   2
  14  -2   7-73.5649 972.656   2
  14  -2   8-291.467 772.891   2
  14   3 -15 1615.09 889.573   1
  14   3 -14 36.8793 610.228   1
  14  -3 -13 3399.22 1008.18   3
  14   3 -13 3901.60 1066.70   1
  14  -3 -12 4110.20 1051.45   3
  14   3 -12 6384.57 1127.62   1
  14  -3 -11-653.274 687.697   3
  14   3 -11 408.725 657.606   1
  14  -3 -10 1394.46 676.878   3
  14   3 -10 1273.00 756.600   1
  14  -3  -9 3156.80 828.977   3
  14   3  -9 3595.62 985.266   1
  14  -3  -8 771.722 550.524   3
  14   3  -8-813.258 689.877   1
  14  -3  -7 329.101 687.369   1
  14  -3  -7 291.376 727.052   3
  14   3  -7-681.045 709.740   1
  14  -3  -6 3195.21 944.472   3
  14   3  -6 4004.07 1121.36   1
  14  -3  -6 6272.46 1288.24   1
  14   3  -5 9878.31 1431.61   1
  14  -3  -5 9364.39 1391.84   1
  14  -3  -5 8269.79 1393.37   3
  14   3  -4-284.744 592.824   1
  14  -3  -4 790.048 637.834   3
  14   3  -3 1605.20 750.927   1
  14  -3  -3 2080.72 1014.10   3
  14   3  -2 2836.40 1019.28   1
  14  -3  -2 2591.98 927.777   3
  14   3  -1 653.567 572.287   1
  14  -3  -1 1435.88 933.409   3
  14   3   0 1296.13 680.439   1
  14  -3   0 1494.35 816.096   3
  14   3   1-39.7715 644.274   1
  14  -3   1-341.868 688.146   3
  14   3   2-485.713 641.744   1
  14   3   3 319.003 711.333   1
  14  -3   5-356.681 934.663   2
  14  -3   6-1053.91 1037.09   2
  14  -3   7-466.749 868.553   2
  14  -4 -15 1161.02 834.457   3
  14  -4 -14 8574.31 1547.80   3
  14  -4 -13-147.251 614.970   3
  14   4 -13-249.263 647.052   1
  14  -4 -12 221.931 710.699   3
  14   4 -12 1526.73 728.296   1
  14  -4 -11 362.545 579.044   3
  14   4 -11 306.104 667.435   1
  14   4 -10-50.9256 601.183   1
  14  -4 -10 711.505 669.746   3
  14   4  -9 915.121 637.163   1
  14  -4  -9-288.337 863.882   3
  14   4  -8-290.373 643.719   1
  14  -4  -8 274.328 666.855   3
  14   4  -7 1461.55 867.073   1
  14  -4  -7 1931.44 827.457   3
  14  -4  -6 320.196 646.984   3
  14   4  -6-275.807 831.509   1
  14  -4  -5 2108.31 967.173   3
  14   4  -5 291.334 710.679   1
  14   4  -4 1785.83 758.959   1
  14  -4  -4 2422.99 924.749   3
  14   4  -3 423.088 658.441   1
  14  -4  -3 544.474 645.288   3
  14  -4  -2 2120.56 931.521   3
  14   4  -2 2166.38 875.663   1
  14  -4  -1 537.472 820.047   3
  14   4  -1 55.9520 622.069   1
  14  -4   0 40.8516 671.811   3
  14   4   0-305.952 608.114   1
  14  -4   1-102.077 741.707   3
  14   4   1 206.787 585.509   1
  14   4   2 1271.44 732.662   1
  14  -4   2-308.893 938.260   3
  14   4   3 937.482 667.802   1
  14  -4   3 1820.39 887.745   3
  14  -5 -16-559.438 788.847   3
  14  -5 -15 307.932 835.597   3
  14  -5 -14 436.030 824.026   3
  14  -5 -13 3043.41 1013.35   3
  14  -5 -12 955.932 680.526   3
  14   5 -11-437.076 664.483   1
  14  -5 -11-529.874 842.759   3
  14  -5 -10 5335.48 1380.54   3
  14   5 -10 3978.64 1008.24   1
  14  -5  -9 1709.14 646.517   3
  14   5  -9 2037.84 992.469   1
  14  -5  -8 894.499 824.468   3
  14   5  -8 59.2767 634.141   1
  14  -5  -7 672.819 734.502   3
  14   5  -7 4231.46 991.840   1
  14  -5  -6 3021.86 1140.90   3
  14   5  -6-42.5979 604.888   1
  14  -5  -5 6275.75 1376.79   3
  14   5  -5 8836.25 1504.04   1
  14  -5  -4-423.664 679.847   3
  14   5  -4 743.714 710.100   1
  14   5  -3 3107.06 990.548   1
  14  -5  -3 858.642 849.960   3
  14   5  -2-252.735 816.872   1
  14  -5  -2 678.325 725.238   3
  14   5  -1-137.870 725.551   1
  14  -5  -1 24.8141 861.023   3
  14   5   0-1098.96 884.357   1
  14  -5   0-843.259 772.452   3
  14   5   1 383.351 704.747   1
  14  -5   1-71.8634 720.460   3
  14   5   2-541.296 789.189   1
  14  -5   2 409.570 698.322   3
  14   5   3 1533.11 874.431   1
  14  -6 -14-832.216 1068.84   3
  14  -6 -13-633.469 729.251   3
  14  -6 -12 953.646 784.807   3
  14  -6 -11 469.299 698.415   3
  14  -6 -10 2770.84 1173.97   3
  14  -6  -9 282.732 806.539   3
  14  -6  -8-434.201 1018.43   3
  14   6  -8-403.330 721.118   1
  14  -6  -7 3073.69 1125.66   3
  14   6  -7 3522.13 989.345   1
  14  -6  -6 290.337 720.443   3
  14  -6  -5 1128.24 966.821   3
  14  -6  -4 1237.36 678.569   3
  14  -6  -3 1307.53 966.591   3
  14  -6  -2 152.453 815.264   3
  14  -6  -1 949.378 998.744   3
  14  -6   0 63.1276 736.732   3
  14   6   3 2017.43 965.796   1
  14  -7  -9 1241.14 867.553   3
  14  -7  -8-211.946 781.721   3
  14  -7  -7 1138.06 1094.24   3
  14  -7  -6 1600.68 764.241   3
  14  -7  -5-1120.52 1003.20   3
  15   0 -13-1272.44 1074.02   1
  15   0 -12 7907.62 1396.17   1
  15   0 -11 1350.53 955.885   1
  15   0 -10 662.927 783.044   1
  15   0  -9-318.202 724.108   1
  15   0  -8 1591.34 761.460   1
  15   0  -7-419.406 687.357   1
  15   0  -6 10307.2 1485.87   1
  15   0  -5 170.725 626.665   1
  15   0  -4 9776.96 1387.61   1
  15   0  -3-440.179 651.248   1
  15   0  -2 387.748 643.582   1
  15   0  -1-274.916 664.617   1
  15   0   0 1041.85 627.036   1
  15   0   1-610.298 601.551   1
  15   0   2 1489.94 711.282   1
  15   1 -12 155.746 762.058   1
  15  -1 -12-1378.42 998.042   1
  15   1 -11 1507.08 820.347   1
  15  -1 -11-352.693 791.948   1
  15   1 -10 348.549 649.928   1
  15  -1 -10 625.374 741.754   1
  15   1  -9 6689.14 1340.77   1
  15  -1  -9 5556.50 1283.29   1
  15   1  -8-995.129 814.956   1
  15  -1  -8 38.4543 605.819   1
  15   1  -7 589.331 624.580   1
  15  -1  -7 673.497 737.342   1
  15   1  -6 1143.52 711.231   1
  15  -1  -6 1542.45 809.124   1
  15   1  -5-160.220 620.630   1
  15  -1  -5 854.242 727.419   1
  15   1  -4 894.775 814.310   1
  15  -1  -4 212.787 510.647   3
  15  -1  -4 328.374 585.891   1
  15  -1  -3 2240.45 788.555   3
  15   1  -3 2484.85 903.791   1
  15  -1  -3 2879.75 934.871   1
  15   1  -2-701.014 672.131   1
  15  -1  -2 358.672 630.571   1
  15  -1  -1 103.099 607.171   1
  15   1  -1 252.899 592.828   1
  15  -1   0-415.281 589.246   1
  15   1   0-199.360 581.357   1
  15   1   1 2797.95 845.063   1
  15  -1   1 2537.21 898.053   1
  15   1   2 1204.32 803.451   1
  15  -1   2-609.506 756.639   1
  15  -2 -12-1372.63 1039.14   1
  15   2 -12 322.794 668.684   1
  15  -2 -11 7190.15 1317.30   1
  15   2 -11 5624.69 1172.25   1
  15  -2 -10-691.552 910.510   1
  15   2 -10-385.435 650.044   1
  15  -2  -9 5990.68 1215.08   1
  15   2  -9 7867.87 1396.42   1
  15  -2  -8 369.977 672.937   1
  15   2  -8 523.960 668.625   1
  15  -2  -7 5169.21 1092.64   1
  15   2  -7 4451.75 1006.57   1
  15  -2  -7 3666.72 897.343   3
  15  -2  -6 2796.37 912.564   1
  15   2  -6 1430.36 684.619   1
  15  -2  -6 1546.84 897.183   3
  15  -2  -5 4690.42 1079.37   1
  15   2  -5 4700.88 1140.25   1
  15  -2  -5 4253.57 1009.43   3
  15  -2  -4 44.3812 675.432   1
  15   2  -4 950.445 770.795   1
  15  -2  -4 676.649 585.079   3
  15  -2  -3 818.070 628.242   1
  15   2  -3-69.7879 575.718   1
  15  -2  -3 1107.16 779.993   3
  15  -2  -2 724.532 690.531   1
  15   2  -2-267.013 629.836   1
  15  -2  -2 788.468 587.863   3
  15   2  -1 3503.43 993.101   1
  15  -2  -1 2234.68 864.413   1
  15  -2  -1 3924.90 1057.47   3
  15  -2   0 1118.47 716.037   1
  15   2   0-568.586 742.637   1
  15  -2   1 68.0686 563.466   1
  15   2   1 26.3782 650.941   1
  15   2   2 502.059 671.326   1
  15  -2   4-33.5615 799.448   2
  15  -2   5 340.695 783.618   2
  15   3 -11-558.838 919.434   1
  15  -3 -10 470.327 552.683   3
  15   3 -10 371.294 684.201   1
  15  -3  -9-95.6182 720.724   3
  15   3  -9 378.613 679.399   1
  15  -3  -8-322.007 684.417   3
  15   3  -8 847.943 633.944   1
  15   3  -7 700.725 669.271   1
  15  -3  -7-898.226 632.463   3
  15   3  -6 1792.93 941.553   1
  15  -3  -6 2166.76 875.728   3
  15   3  -5 1259.60 872.023   1
  15  -3  -5 85.9526 814.655   3
  15   3  -4 1940.93 822.122   1
  15  -3  -4 1476.67 750.520   3
  15   3  -3 609.051 776.787   1
  15  -3  -3 206.629 708.780   3
  15   3  -2 219.340 666.657   1
  15  -3  -2 660.363 759.221   3
  15   3  -1 390.206 596.901   1
  15  -3  -1 1172.19 720.007   3
  15   3   0-321.479 727.945   1
  15  -3   0 1270.50 857.438   3
  15   3   1 491.736 756.585   1
  15   3   2 418.016 667.356   1
  15  -4 -12 1039.47 649.947   3
  15  -4 -11 839.198 753.818   3
  15  -4 -10 2850.23 991.044   3
  15  -4  -9 1182.99 676.601   3
  15  -4  -8 7663.34 1391.46   3
  15   4  -8 8738.04 1481.14   1
  15  -4  -7-348.691 693.421   3
  15   4  -7 448.039 690.268   1
  15  -4  -6 6478.17 1485.42   3
  15   4  -6 8997.93 1477.36   1
  15   4  -5 3612.94 1101.93   1
  15  -4  -5 3782.85 1166.01   3
  15   4  -4 1425.17 766.125   1
  15  -4  -4 901.709 737.965   3
  15   4  -3-832.747 825.129   1
  15  -4  -3 168.791 684.861   3
  15   4  -2 289.715 714.015   1
  15  -4  -2 708.129 733.114   3
  15   4  -1-34.9064 699.446   1
  15  -4  -1 592.473 855.480   3
  15   4   0 18.8258 789.955   1
  15  -4   0 1050.65 717.840   3
  15   4   1-31.2978 746.120   1
  15  -4   1 584.724 862.687   3
  15   4   2 51.7065 645.130   1
  15  -5 -14 522.691 751.412   3
  15  -5 -13 1453.80 962.656   3
  15  -5 -12 72.9517 661.660   3
  15  -5 -11 797.937 719.810   3
  15  -5 -10 733.303 684.697   3
  15  -5  -9 1669.52 845.035   3
  15  -5  -8-265.341 759.893   3
  15  -5  -7-44.4628 688.835   3
  15  -5  -6 881.263 779.891   3
  15  -5  -5 2030.71 1064.06   3
  15   5  -4 599.341 787.696   1
  15  -5  -4 51.2272 765.454   3
  15   5  -3-1557.19 950.105   1
  15  -5  -3 1705.49 1025.79   3
  15  -5  -2-1173.00 850.389   3
  15   5  -2-562.499 711.331   1
  15  -5  -1 591.334 876.145   3
  15   5  -1 1330.56 909.990   1
  15   5   0 1722.17 934.077   1
  15   5   1-238.517 675.755   1
  15   5   2 725.087 775.478   1
  15  -6 -10-55.5742 854.070   3
  15  -6  -9 968.824 731.123   3
  15  -6  -8-1996.07 1228.98   3
  15  -6  -7-97.8732 747.877   3
  15  -6  -6-1446.78 1090.85   3
  16   0  -7-545.228 801.167   1
  16   0  -6 4499.95 1168.68   1
  16   0  -5 1258.37 885.521   1
  16   0  -4 2263.84 975.930   1
  16   0  -3-61.0391 638.805   1
  16   0  -2 1975.69 986.949   1
  16   0  -1 814.691 728.457   1
  16   0   0 2085.78 890.244   1
  16   0   1-1496.30 919.702   1
  16   1  -7-664.706 884.796   1
  16  -1  -7 292.823 704.192   1
  16   1  -6 2062.43 1004.46   1
  16  -1  -6 590.700 694.055   1
  16   1  -5-62.3282 665.280   1
  16  -1  -5-128.036 668.166   1
  16   1  -4 1054.08 783.956   1
  16  -1  -4 130.407 659.428   1
  16   1  -3 1913.51 997.179   1
  16  -1  -3 1406.91 824.402   1
  16   1  -2-1866.44 873.061   1
  16  -1  -2 105.963 648.901   1
  16   1  -1 737.056 790.793   1
  16  -1  -1-140.714 626.015   1
  16   1   0 1162.79 664.405   1
  16  -1   0 2143.58 931.606   1
  16   1   1 2350.93 868.346   1
  16  -2  -7 246.717 692.320   1
  16  -2  -6 281.023 630.662   1
  16   2  -6 2000.11 912.651   1
  16  -2  -5-832.133 745.106   1
  16   2  -5 2386.14 911.739   1
  16   2  -4-1104.67 913.931   1
  16  -2  -4 516.255 693.278   1
  16  -2  -4 179.950 729.218   3
  16  -2  -3 2057.66 973.676   1
  16   2  -3 1463.06 851.534   1
  16  -2  -3 1258.93 689.649   3
  16  -2  -2-98.1098 705.008   1
  16   2  -2 126.714 632.046   1
  16  -2  -2 787.995 628.799   3
  16  -2  -1 127.728 673.321   1
  16   2  -1 1396.37 944.471   1
  16   2   0 1445.86 925.439   1
  16   2   1 1186.08 750.459   1
  16  -3  -6 2479.68 925.191   3
  16  -3  -5 953.611 939.379   3
  16  -3  -4 298.723 666.921   3
  16   3  -3-682.119 657.408   1
  16  -3  -3-1407.04 828.372   3
  16   3  -2 755.068 696.029   1
  16  -3  -2 2203.67 1121.88   3
  16   3  -1 321.756 728.958   1
  16  -3  -1 1003.53 987.607   3
  16   3   0-46.5478 760.250   1
  16   3   1 506.698 688.032   1
  16  -4  -9-623.826 704.540   3
  16  -4  -8 1425.00 1026.58   3
  16  -4  -7-146.247 629.537   3
  16  -4  -6-260.099 990.192   3
  16  -4  -5-785.492 787.319   3
  16  -4  -4 1098.44 898.543   3
  16  -4  -3 599.533 669.950   3
  16  -4  -2 372.799 737.444   3
  16  -5 -10 1039.25 1070.75   3
  16  -5  -9-93.1021 701.558   3
  16  -5  -8-1207.27 948.420   3
  16  -5  -7-348.027 808.950   3
  16  -5  -6-153.323 796.942   3
   0   0   0    0.00    0.00   0
TITL TP-199 in P2(1)/c
REM P2(1)/c (#14 in standard setting)
CELL 0.71073  12.704430  10.512283  18.249133  90.0000 105.3722  90.0000
ZERR    4.00   0.001405   0.001728   0.001890   0.0000   0.0117   0.0000
LATT  1
SYMM -x, y+1/2,-z+1/2
SFAC C H N Br
UNIT 116.00 104.00 4.00 4.00
TREF
HKLF 4
END
;
_shelx_hkl_checksum     80498
_shelx_res_file
;
TITL tp-199_a.res in P2(1)/c
    shelx.res
    created by SHELXL-2018/3 at 15:31:38 on 06-Nov-2024
CELL  0.71073  12.7044  10.5123  18.2491   90.000  105.372   90.000
ZERR     4.00   0.0014   0.0017   0.0019    0.000    0.012    0.000
LATT   1
SYMM  - X, 1/2 + Y, 1/2 - Z
SFAC  C    H    BR   N
UNIT  116  104  4    4
MERG   2
MORE -1
SHEL 100 0.8
FMAP   2
PLAN    8
ACTA    52.00
BOND   $H
SIZE 0.369 0.319 0.285
HTAB
CONF
LIST   6
HTAB
L.S.   6
WGHT    0.039100    1.125000
FVAR       6.08831
BR1   3    0.954288    0.616013    0.100949    11.00000    0.07124    0.14063 =
         0.05597    0.02682    0.03493   -0.00110
N1    4    0.635784    0.348017    0.527735    11.00000    0.05269    0.06387 =
         0.03139   -0.00533    0.01666   -0.02121
C6    1    0.691308    0.405516    0.596036    11.00000    0.04257    0.04474 =
         0.03198    0.00566    0.01003   -0.00332
C12   1    0.542929    0.270384    0.521275    11.00000    0.04061    0.04891 =
         0.03274   -0.00133    0.01212   -0.00459
C5    1    0.640171    0.427807    0.652926    11.00000    0.04329    0.05576 =
         0.04022    0.00016    0.01470   -0.00451
AFIX  43
H16   2    0.567720    0.403893    0.646045    11.00000   -1.20000
AFIX   0
C25   1    0.690209    0.477732    0.433208    11.00000    0.04756    0.04783 =
         0.03462   -0.00453    0.01551   -0.00434
AFIX  43
H2    2    0.668430    0.550728    0.453992    11.00000   -1.20000
AFIX   0
C1    1    0.798174    0.444755    0.607370    11.00000    0.04353    0.05821 =
         0.03768    0.00264    0.01230   -0.00373
AFIX  43
H20   2    0.833360    0.432118    0.569297    11.00000   -1.20000
AFIX   0
C24   1    0.735754    0.485817    0.372819    11.00000    0.04219    0.04281 =
         0.03262   -0.00004    0.01143   -0.00320
C16   1    0.766541    0.376900    0.341125    11.00000    0.04955    0.04495 =
         0.03377   -0.00385    0.01668   -0.00455
C4    1    0.695768    0.484942    0.719346    11.00000    0.06404    0.05128 =
         0.04187   -0.00486    0.02128    0.00187
AFIX  43
H17   2    0.660812    0.498929    0.757410    11.00000   -1.20000
AFIX   0
C22   1    0.813380    0.546622    0.275374    11.00000    0.03751    0.05645 =
         0.03100    0.00328    0.00992   -0.00125
C17   1    0.814162    0.414524    0.279479    11.00000    0.04277    0.05488 =
         0.03386   -0.00444    0.01529   -0.00549
C23   1    0.760400    0.604640    0.333201    11.00000    0.04852    0.04486 =
         0.03554    0.00211    0.01623   -0.00030
C21   1    0.855463    0.607705    0.222576    11.00000    0.04341    0.06692 =
         0.03768    0.00829    0.01326   -0.00255
AFIX  43
H6    2    0.856900    0.696032    0.220138    11.00000   -1.20000
AFIX   0
C7    1    0.540289    0.175630    0.573120    11.00000    0.04518    0.05634 =
         0.04600    0.01072    0.00692   -0.00947
AFIX  43
H22   2    0.600767    0.161627    0.614011    11.00000   -1.20000
AFIX   0
C13   1    0.677420    0.358917    0.462437    11.00000    0.04849    0.05253 =
         0.03316   -0.00245    0.01526   -0.01294
C26   1    0.655115    0.675610    0.293301    11.00000    0.05830    0.06040 =
         0.05849    0.01394    0.02541    0.01273
AFIX  23
H30A  2    0.620478    0.704973    0.331615    11.00000   -1.20000
H30B  2    0.674493    0.750156    0.268381    11.00000   -1.20000
AFIX   0
C11   1    0.452933    0.287687    0.461164    11.00000    0.05475    0.05981 =
         0.04047    0.00868    0.00840   -0.00013
AFIX  43
H26   2    0.453256    0.350736    0.425475    11.00000   -1.20000
AFIX   0
C3    1    0.802492    0.521818    0.730410    11.00000    0.06385    0.04914 =
         0.04683   -0.00974    0.00543   -0.00534
AFIX  43
H18   2    0.840137    0.559872    0.775801    11.00000   -1.20000
AFIX   0
C14   1    0.707112    0.251078    0.430676    11.00000    0.07372    0.04342 =
         0.05149    0.00060    0.02904   -0.01352
AFIX  43
H13   2    0.697315    0.171879    0.450604    11.00000   -1.20000
AFIX   0
C2    1    0.852741    0.501768    0.673644    11.00000    0.04469    0.05898 =
         0.05206    0.00153    0.00694   -0.00611
AFIX  43
H19   2    0.924772    0.527292    0.680377    11.00000   -1.20000
AFIX   0
C15   1    0.751591    0.258811    0.369162    11.00000    0.07248    0.04047 =
         0.05507   -0.00861    0.03060   -0.00569
AFIX  43
H12   2    0.770937    0.185547    0.347291    11.00000   -1.20000
AFIX   0
C28   1    0.835289    0.695981    0.388356    11.00000    0.06731    0.05077 =
         0.05227   -0.00341    0.02339   -0.00913
AFIX  23
H28A  2    0.853799    0.765901    0.359389    11.00000   -1.20000
H28B  2    0.795045    0.731182    0.421969    11.00000   -1.20000
AFIX   0
C18   1    0.854160    0.342453    0.229662    11.00000    0.05708    0.06227 =
         0.04653   -0.01126    0.02153   -0.00454
AFIX  43
H9    2    0.853886    0.254087    0.232049    11.00000   -1.20000
AFIX   0
C20   1    0.895158    0.534382    0.173738    11.00000    0.04278    0.08676 =
         0.03295    0.00867    0.01409   -0.00194
C19   1    0.894709    0.404576    0.176045    11.00000    0.05363    0.09145 =
         0.03812   -0.01352    0.02115   -0.00266
AFIX  43
H8    2    0.921608    0.357949    0.141644    11.00000   -1.20000
AFIX   0
C10   1    0.362733    0.212763    0.453407    11.00000    0.04249    0.07846 =
         0.05588   -0.00898    0.00012   -0.00020
AFIX  43
H25   2    0.302388    0.225092    0.412174    11.00000   -1.20000
AFIX   0
C8    1    0.449217    0.102579    0.564483    11.00000    0.06393    0.05887 =
         0.06398    0.00807    0.02040   -0.01392
AFIX  43
H23   2    0.448149    0.039306    0.599897    11.00000   -1.20000
AFIX   0
C9    1    0.359851    0.120538    0.505002    11.00000    0.04546    0.06961 =
         0.07403   -0.01191    0.01530   -0.01592
AFIX  43
H24   2    0.297871    0.070585    0.499736    11.00000   -1.20000
AFIX   0
C27   1    0.573224    0.598601    0.235189    11.00000    0.05031    0.11467 =
         0.05842    0.00449    0.01178    0.00686
AFIX 137
H31A  2    0.603564    0.576906    0.193923    11.00000   -1.50000
H31B  2    0.507957    0.647711    0.216245    11.00000   -1.50000
H31C  2    0.556058    0.522199    0.258433    11.00000   -1.50000
AFIX   0
C29   1    0.938544    0.639285    0.435746    11.00000    0.05945    0.09957 =
         0.06808   -0.01816    0.00792   -0.00464
AFIX 137
H29A  2    0.974601    0.593977    0.403666    11.00000   -1.50000
H29B  2    0.922103    0.581655    0.471999    11.00000   -1.50000
H29C  2    0.985418    0.705712    0.462089    11.00000   -1.50000
AFIX   0
HKLF 4
REM  tp-199_a.res in P2(1)/c
REM wR2 = 0.1168, GooF = S = 1.021, Restrained GooF = 1.021 for all data
REM R1 = 0.0479 for 2977 Fo > 4sig(Fo) and 0.0944 for all 4762 data
REM 282 parameters refined using 0 restraints
END
WGHT      0.0391      1.1251
REM No hydrogen bonds found for HTAB generation
REM Highest difference peak  0.535,  deepest hole -0.602,  1-sigma level  0.050
Q1    1   0.9406  0.5192  0.0759  11.00000  0.05    0.54
Q2    1   0.7877  0.3904  0.3084  11.00000  0.05    0.22
Q3    1   0.7261  0.5527  0.3466  11.00000  0.05    0.19
Q4    1   1.0292  0.6389  0.3978  11.00000  0.05    0.19
Q5    1   0.6645  0.2608  0.5363  11.00000  0.05    0.19
Q6    1   0.1834  0.1392  0.5126  11.00000  0.05    0.18
Q7    1   0.6758  0.7674  0.4250  11.00000  0.05    0.18
Q8    1   0.7947  0.4644  0.2748  11.00000  0.05    0.17
;
_shelx_res_checksum     42676
