# Supplementary material for: 6-Bromo-9,9-diethyl-N,N-di­phenyl­fluoren-2-amine
Source: IUCrdata. 2024 Dec 20;9(Pt 12):x241176. doi: 10.1107/S2414314624011763 (PMC11701759; doi:10.1107/S2414314624011763)
Supplement: Supplementary file 2 [file x-09-x241176-Isup2.hkl]

data_I                                                                          
_shelx_title ' tp-199_a.res in P2(1)/c'                                         
_shelx_refln_list_code          4                                               
_shelx_F_calc_maximum      161.41                                               
_exptl_crystal_F_000       968.00                                               
_reflns_d_resolution_high  0.8000                                               
                                                                                
loop_                                                                           
 _space_group_symop_operation_xyz                                               
 'x, y, z'                                                                      
 '-x, y+1/2, -z+1/2'                                                            
 '-x, -y, -z'                                                                   
 'x, -y-1/2, z-1/2'                                                             
                                                                                
_cell_length_a    12.7044                                                       
_cell_length_b    10.5123                                                       
_cell_length_c    18.2491                                                       
_cell_angle_alpha  90.000                                                       
_cell_angle_beta  105.372                                                       
_cell_angle_gamma  90.000                                                       
                                                                                
_shelx_F_squared_multiplier     1.000                                           
                                                                                
loop_                                                                           
 _refln_index_h                                                                 
 _refln_index_k                                                                 
 _refln_index_l                                                                 
 _refln_F_squared_calc                                                          
 _refln_F_squared_meas                                                          
 _refln_F_squared_sigma                                                         
 _refln_observed_status                                                         
   3   0   0       1849.21       1720.98        38.11 o                         
   4   0   0        288.01        269.76        18.14 o                         
   5   0   0         10.80         16.82         4.81 o                         
   6   0   0        886.21        973.41        28.67 o                         
   7   0   0        674.93        736.44        26.86 o                         
   8   0   0       3211.41       3325.36        61.85 o                         
   9   0   0        176.81        186.25        16.33 o                         
  10   0   0       3072.62       3122.47        67.55 o                         
  11   0   0         56.11         49.83        17.17 o                         
  12   0   0        849.42        820.87        54.57 o                         
  13   0   0         34.16         56.27        17.13 o                         
  14   0   0         61.77         42.06        15.83 o                         
  15   0   0         56.34         28.11        16.92 o                         
   2   1   0       2964.66       2933.60        31.47 o                         
   3   1   0      14781.20      14252.85        95.76 o                         
   4   1   0       1521.03       1403.80        23.48 o                         
   5   1   0       1405.40       1362.06        39.85 o                         
   6   1   0       5298.70       5373.75        60.37 o                         
   7   1   0       1477.51       1363.81        30.87 o                         
   8   1   0        833.89        893.25        26.66 o                         
   9   1   0        342.19        318.97        17.57 o                         
  10   1   0         13.23         20.19         7.76 o                         
  11   1   0        202.45        204.03        15.86 o                         
  12   1   0          7.21         -3.63         9.58 o                         
  13   1   0         82.72        100.93        17.18 o                         
  14   1   0         61.48         74.36        15.28 o                         
  15   1   0          0.53         -8.27        11.16 o                         
   1   2   0       6862.58       7294.46        80.21 o                         
   2   2   0       3193.20       3196.28        60.34 o                         
   3   2   0        183.09        169.88        10.33 o                         
   4   2   0         64.33         50.46         5.43 o                         
   5   2   0         17.52         32.84         5.63 o                         
   6   2   0          1.47          5.72         4.03 o                         
   7   2   0          1.01         -1.14         6.13 o                         
   8   2   0        289.69        299.41        37.87 o                         
   9   2   0         33.16         33.39         9.78 o                         
  10   2   0        571.89        557.69        25.60 o                         
  11   2   0         57.99         58.20        10.38 o                         
  12   2   0          0.18          2.00         8.24 o                         
  13   2   0        100.58         73.81        16.62 o                         
  14   2   0          3.74         18.40        11.23 o                         
  15   2   0          0.36          7.83        22.76 o                         
   1   3   0         23.66         23.56         6.80 o                         
   2   3   0       2801.31       2784.92        62.26 o                         
   3   3   0       4663.00       4700.87        90.36 o                         
   4   3   0        719.03        626.28        36.56 o                         
   5   3   0      10935.26      11077.94       158.71 o                         
   6   3   0        542.29        475.09        24.80 o                         
   7   3   0        634.51        573.80        25.08 o                         
   8   3   0        994.00       1046.20        58.87 o                         
   9   3   0        567.49        545.40        46.15 o                         
  10   3   0         37.41         38.44        17.14 o                         
  11   3   0         69.35         81.27        22.84 o                         
  12   3   0         26.20         45.14        13.25 o                         
  13   3   0         43.39         33.96        12.56 o                         
  14   3   0         33.37         37.40        14.10 o                         
   0   4   0       7037.36       6855.29        97.06 o                         
   1   4   0       4127.82       3959.95        43.13 o                         
   2   4   0       8220.27       7739.27       116.10 o                         
   3   4   0       2721.75       2733.25        74.57 o                         
   4   4   0         99.04        148.81        19.31 o                         
   5   4   0        646.49        815.90        48.63 o                         
   6   4   0        117.62         77.02        17.79 o                         
   7   4   0       1306.75       1260.01        82.36 o                         
   8   4   0        151.97        133.59        10.48 o                         
   9   4   0        155.92        161.05        13.96 o                         
  10   4   0        988.83        964.67        66.43 o                         
  11   4   0        558.44        584.13        55.65 o                         
  12   4   0         40.84         38.65        16.45 o                         
  13   4   0         32.20         18.65        12.53 o                         
  14   4   0          0.41         -3.81        12.16 o                         
   1   5   0        238.99        204.01        13.88 o                         
   2   5   0          3.74         24.80        10.35 o                         
   3   5   0         13.91         14.75         8.34 o                         
   4   5   0       1558.91       1599.60        65.94 o                         
   5   5   0       1168.20       1223.42        60.99 o                         
   6   5   0        181.15        208.00        30.70 o                         
   7   5   0        175.83        172.20        14.88 o                         
   8   5   0        185.16        224.35        31.43 o                         
   9   5   0         19.06         24.76        15.80 o                         
  10   5   0          0.71        -17.86        17.86 o                         
  11   5   0          6.01         -0.77        14.86 o                         
  12   5   0          2.00        -21.49        21.49 o                         
  13   5   0         34.83         32.45        21.36 o                         
  14   5   0         16.66        -15.70        15.70 o                         
   0   6   0        396.38        420.84        30.25 o                         
   1   6   0         52.53         46.05         7.99 o                         
   2   6   0         65.14         52.38         8.68 o                         
   3   6   0         11.69         15.61         3.80 o                         
   4   6   0        381.31        415.03        37.60 o                         
   5   6   0        161.12        180.03        24.49 o                         
   6   6   0        274.61        267.63        30.75 o                         
   7   6   0         14.22         29.78        18.00 o                         
   8   6   0         32.00         17.41        16.43 o                         
   9   6   0          1.89         18.88        16.76 o                         
  10   6   0          2.35         -1.06        15.38 o                         
  11   6   0          2.94         -2.17        18.32 o                         
  12   6   0         23.61         27.78        18.72 o                         
  13   6   0          9.32         40.95        22.40 o                         
   1   7   0         12.66         13.22         8.13 o                         
   2   7   0         16.18         21.29         7.42 o                         
   3   7   0        622.96        589.63        18.12 o                         
   4   7   0        248.89        250.22        32.46 o                         
   5   7   0        559.52        587.91        48.47 o                         
   6   7   0        106.51        130.43        27.35 o                         
   7   7   0        116.10        112.61        27.20 o                         
   8   7   0        143.15        168.57        30.02 o                         
   9   7   0        223.80        211.26        37.35 o                         
  10   7   0         20.86         -1.92        19.62 o                         
  11   7   0          9.62         74.72        28.17 o                         
  12   7   0         39.60         53.04        26.12 o                         
   0   8   0       1388.43       1547.32        67.83 o                         
   1   8   0        176.41        228.11        18.59 o                         
   2   8   0         20.26         10.53        10.50 o                         
   3   8   0        406.48        428.63        16.95 o                         
   4   8   0        267.42        263.06        20.38 o                         
   5   8   0        113.32        112.94        14.11 o                         
   6   8   0        199.52        185.00        30.42 o                         
   7   8   0         37.34         26.26        20.94 o                         
   8   8   0          0.85          2.18        15.78 o                         
   9   8   0         31.19         54.72        24.29 o                         
  10   8   0         84.66        145.00        34.93 o                         
  11   8   0        127.62        116.35        30.75 o                         
  12   8   0          1.11         22.29        26.29 o                         
   1   9   0        220.92        193.10        18.80 o                         
   2   9   0        253.65        296.64        22.53 o                         
   3   9   0        138.88        171.29        18.07 o                         
   4   9   0         11.94          4.25         7.08 o                         
   5   9   0         12.62          9.51         8.68 o                         
   6   9   0        165.78        214.23        35.69 o                         
   7   9   0         10.69          8.64        17.51 o                         
   8   9   0         17.18          1.47        17.73 o                         
   9   9   0         32.51         38.63        25.58 o                         
  10   9   0         10.12         -4.77        18.16 o                         
  11   9   0         16.27          0.16        24.47 o                         
   0  10   0         94.63         98.17        20.81 o                         
   1  10   0          2.25         -9.63         9.63 o                         
   2  10   0         14.82         14.24        14.60 o                         
   3  10   0         13.18         16.20         8.87 o                         
   4  10   0          0.94         15.54        18.60 o                         
   5  10   0          3.76          6.30        16.23 o                         
   6  10   0          0.02          1.86        15.73 o                         
   7  10   0         40.93          9.36        16.17 o                         
   8  10   0          0.17         22.57        26.16 o                         
   9  10   0          0.97         38.99        21.56 o                         
   1  11   0        177.39        165.31        21.40 o                         
   2  11   0         11.40         21.82        10.42 o                         
   3  11   0         58.07         44.37        19.00 o                         
   4  11   0         68.93         42.54        18.68 o                         
   5  11   0          1.48          8.13        16.08 o                         
   6  11   0         26.38          1.16        18.57 o                         
   7  11   0         16.91         11.07        18.56 o                         
   8  11   0          0.91         25.37        20.92 o                         
   0  12   0         14.71          8.79        14.64 o                         
   1  12   0          8.77          5.31        10.47 o                         
   2  12   0         19.36         31.92        20.49 o                         
   3  12   0          6.75          2.30        16.32 o                         
   4  12   0          0.13         25.59        17.55 o                         
   5  12   0         33.75         31.83        18.37 o                         
   6  12   0          2.88         -5.50        17.81 o                         
   1  13   0         20.27         12.36        15.51 o                         
   2  13   0          9.19        -10.33        15.35 o                         
 -15   1   1         15.81          4.83        11.44 o                         
 -14   1   1          6.52          9.37        11.66 o                         
 -13   1   1        329.78        303.42        21.80 o                         
 -12   1   1        315.54        273.94        19.32 o                         
 -11   1   1          4.88         18.74         8.39 o                         
 -10   1   1        750.41        724.93        28.50 o                         
  -9   1   1        799.13        803.19        27.36 o                         
  -8   1   1        548.11        519.99        19.52 o                         
  -7   1   1        136.35         90.35         7.02 o                         
  -6   1   1       2344.20       2466.80        35.29 o                         
  -5   1   1       2311.91       2280.91        30.96 o                         
  -4   1   1        302.97        311.53         8.82 o                         
  -3   1   1       2534.83       2384.51        36.20 o                         
  -2   1   1       4174.06       4081.21        30.29 o                         
   3   1   1       3761.13       3621.64        67.36 o                         
   4   1   1        629.37        553.98        15.21 o                         
   5   1   1       3305.49       3452.53        51.84 o                         
   6   1   1         18.10         16.81        12.73 o                         
   7   1   1         39.54         66.03         8.23 o                         
   8   1   1        106.87         97.62        13.08 o                         
   9   1   1          4.95          6.19         6.08 o                         
  10   1   1        168.82        183.11        14.95 o                         
  11   1   1        158.28        163.81        14.91 o                         
  12   1   1         60.41         78.50        15.76 o                         
  13   1   1         11.55         19.29        24.52 o                         
  14   1   1         68.74         55.88        24.76 o                         
  15   1   1         95.93         72.25        16.60 o                         
 -15   2   1         81.00         87.03        14.97 o                         
 -14   2   1          2.40          6.12        10.41 o                         
 -13   2   1        439.41        454.23        26.83 o                         
 -12   2   1         66.50         72.29        11.46 o                         
 -11   2   1        192.97        233.11        21.32 o                         
 -10   2   1        174.70        207.02        16.36 o                         
  -9   2   1          3.46         20.29         9.22 o                         
  -8   2   1          4.93         11.05         8.39 o                         
  -7   2   1        762.83        757.51        23.34 o                         
  -6   2   1       4556.60       4708.42        62.17 o                         
  -5   2   1       1139.65        985.54        25.24 o                         
  -4   2   1       6641.36       6449.79        59.13 o                         
  -3   2   1      15377.44      14642.49       119.45 o                         
  -2   2   1         67.34         89.42        10.92 o                         
   0   2   1      14356.30      13362.36        91.23 o                         
   1   2   1       3394.61       3530.64        55.80 o                         
   2   2   1       7318.60       7578.11        94.72 o                         
   3   2   1        721.35        769.92        19.01 o                         
   4   2   1       5810.70       5825.33        64.92 o                         
   5   2   1         25.84         21.94         5.58 o                         
   6   2   1       3178.49       3151.28        66.72 o                         
   7   2   1       3300.34       3415.72        61.23 o                         
   8   2   1        955.09        908.03        35.04 o                         
   9   2   1       1305.80       1303.75        43.87 o                         
  10   2   1        776.91        806.46        37.47 o                         
  11   2   1        315.03        305.79        20.26 o                         
  12   2   1         56.95         35.86        12.47 o                         
  13   2   1          2.46         10.11        10.33 o                         
  14   2   1         19.42         22.00        12.10 o                         
 -15   3   1          7.05         20.09        12.40 o                         
 -14   3   1          0.19         25.65        13.16 o                         
 -13   3   1          0.43         -2.96        14.63 o                         
 -12   3   1          4.19         32.40        12.76 o                         
 -11   3   1          5.37         -8.79         8.79 o                         
 -10   3   1        312.44        321.52        25.69 o                         
  -9   3   1       1027.89       1045.19        61.83 o                         
  -8   3   1        511.84        477.70        25.47 o                         
  -7   3   1        851.86        802.84        62.36 o                         
  -6   3   1        633.74        604.20        22.11 o                         
  -5   3   1         68.90         86.02        15.40 o                         
  -4   3   1         88.78        107.72        15.50 o                         
  -3   3   1        148.19        169.10        17.56 o                         
  -2   3   1        581.63        642.13        17.49 o                         
  -1   3   1       3504.18       3663.74        45.57 o                         
   0   3   1       1831.78       1632.15        28.42 o                         
   1   3   1      13621.64      13171.60       126.39 o                         
   2   3   1       2991.88       2596.20        61.93 o                         
   3   3   1       2252.22       2187.68        61.11 o                         
   4   3   1        658.66        608.86        37.15 o                         
   5   3   1         25.68         22.27         3.90 o                         
   6   3   1        413.87        421.31        20.52 o                         
   7   3   1        782.28        818.23        25.48 o                         
   8   3   1          9.78         15.94        11.19 o                         
   9   3   1          0.53          5.16        11.03 o                         
  10   3   1          1.04         61.22        19.48 o                         
  11   3   1        142.57        155.54        19.13 o                         
  12   3   1        449.61        443.52        32.36 o                         
  13   3   1        165.12        180.34        22.97 o                         
  14   3   1          1.14         -5.01        12.69 o                         
 -14   4   1          0.69          7.11        13.37 o                         
 -13   4   1          0.90         23.19        19.15 o                         
 -12   4   1         48.91         42.55        24.97 o                         
 -11   4   1          7.27         -8.60        14.36 o                         
 -10   4   1          5.69         17.88        17.75 o                         
  -9   4   1          0.44          1.29        12.32 o                         
  -8   4   1         11.15         10.50         3.02 o                         
  -7   4   1       1039.87       1035.52        31.93 o                         
  -6   4   1        198.03        182.08        12.57 o                         
  -5   4   1        580.46        602.77        40.88 o                         
  -4   4   1         80.96         83.51        16.29 o                         
  -3   4   1        175.61        208.81        21.02 o                         
  -2   4   1        422.24        468.13        15.16 o                         
  -1   4   1       1317.31       1431.18        37.26 o                         
   0   4   1        852.74        861.22        20.03 o                         
   1   4   1       1284.82       1281.42        31.81 o                         
   2   4   1          1.11          2.11         2.38 o                         
   3   4   1        317.65        361.47        28.28 o                         
   4   4   1        164.60        200.27        23.75 o                         
   5   4   1        486.45        518.04        39.36 o                         
   6   4   1          3.32          7.36        11.59 o                         
   7   4   1        267.73        206.02        31.29 o                         
   8   4   1         55.45         57.01        14.84 o                         
   9   4   1         21.20         22.89         5.11 o                         
  10   4   1          0.51          0.13        13.03 o                         
  11   4   1         55.07         61.96        21.88 o                         
  12   4   1          8.73          2.55        19.72 o                         
  13   4   1         11.98         27.38        13.56 o                         
  14   4   1          0.09          1.90        12.40 o                         
 -14   5   1          2.55         -1.71        14.97 o                         
 -13   5   1          3.06         11.66        21.00 o                         
 -12   5   1          2.90         13.03        18.84 o                         
 -11   5   1          7.92         19.12        16.18 o                         
 -10   5   1        811.10        841.95        63.40 o                         
  -9   5   1        184.74        168.92        29.96 o                         
  -8   5   1        883.45        924.24        63.40 o                         
  -7   5   1         16.19          9.98         5.14 o                         
  -6   5   1        405.53        394.72        38.13 o                         
  -5   5   1        779.47        784.34        48.81 o                         
  -4   5   1        131.82        211.25        25.71 o                         
  -3   5   1         67.77         48.24         4.45 o                         
  -2   5   1         59.24         89.47         9.61 o                         
  -1   5   1          8.14         13.84         6.05 o                         
   0   5   1       3622.01       3722.74        67.38 o                         
   1   5   1       2913.42       2976.54        74.45 o                         
   2   5   1       7623.06       8333.95       135.08 o                         
   3   5   1        391.49        332.07        29.13 o                         
   4   5   1         90.43         97.12        19.48 o                         
   5   5   1        563.66        577.83        43.09 o                         
   6   5   1        306.12        354.57        35.99 o                         
   7   5   1        261.11        329.81        36.36 o                         
   8   5   1         11.57         23.01        17.33 o                         
   9   5   1         85.99         89.98        19.35 o                         
  10   5   1         48.88         39.71        20.05 o                         
  11   5   1         12.32         25.17        20.19 o                         
  12   5   1        155.45        163.28        33.83 o                         
  13   5   1         36.40        -24.72        24.72 o                         
 -13   6   1          3.95         50.42        24.49 o                         
 -12   6   1         32.76         16.14        17.88 o                         
 -11   6   1        208.19        234.64        37.96 o                         
 -10   6   1         69.02         78.00        24.62 o                         
  -9   6   1          6.44          9.72        14.53 o                         
  -8   6   1         23.39          8.99        13.73 o                         
  -7   6   1        651.13        755.08        57.86 o                         
  -6   6   1         66.66         78.26        19.81 o                         
  -5   6   1        174.64        235.64        31.61 o                         
  -4   6   1        936.97        922.77        52.67 o                         
  -3   6   1       1829.63       1853.48        72.95 o                         
  -2   6   1        747.65        716.54        27.35 o                         
  -1   6   1        719.61        682.32        26.90 o                         
   0   6   1         51.91         38.41         6.77 o                         
   1   6   1         20.12         18.98         6.30 o                         
   2   6   1        490.27        526.79        37.32 o                         
   3   6   1         87.16         53.54        14.69 o                         
   4   6   1         71.86        106.08        21.33 o                         
   5   6   1        167.64        177.85        27.20 o                         
   6   6   1        673.52        795.63        57.07 o                         
   7   6   1        336.39        334.31        38.55 o                         
   8   6   1        149.74        199.13        32.92 o                         
   9   6   1        346.41        362.62        42.88 o                         
  10   6   1        185.10        223.45        35.11 o                         
  11   6   1         36.01         53.25        19.75 o                         
  12   6   1          2.22         41.95        22.08 o                         
  13   6   1          2.61        -30.61        30.61 o                         
 -13   7   1          1.44        -14.53        21.45 o                         
 -12   7   1          0.66          7.35        19.49 o                         
 -11   7   1         28.45         -8.29        19.11 o                         
 -10   7   1         26.78         40.93        22.47 o                         
  -9   7   1         36.57          8.72        17.26 o                         
  -8   7   1         55.06        125.68        30.10 o                         
  -7   7   1          6.16         -0.35        15.70 o                         
  -6   7   1          8.66         -9.49        14.05 o                         
  -5   7   1         17.33         34.46        14.65 o                         
  -4   7   1         27.37         14.18         6.17 o                         
  -3   7   1        400.93        402.09        15.07 o                         
  -2   7   1        467.83        511.30        25.09 o                         
  -1   7   1         30.91         38.72         8.73 o                         
   0   7   1         18.60         22.65         7.39 o                         
   1   7   1          2.27          0.33         8.59 o                         
   2   7   1         60.00         62.50        10.67 o                         
   3   7   1         72.74         43.61        11.17 o                         
   4   7   1        442.73        554.42        45.30 o                         
   5   7   1        382.22        411.89        41.07 o                         
   6   7   1         14.99         20.83        17.45 o                         
   7   7   1          0.14        -11.81        14.70 o                         
   8   7   1        122.92        122.16        27.60 o                         
   9   7   1         92.20        142.60        33.47 o                         
  10   7   1          0.44        -22.42        22.42 o                         
  11   7   1          0.88         35.57        24.24 o                         
  12   7   1         27.69         35.39        22.29 o                         
 -12   8   1          0.52         15.80        20.46 o                         
 -11   8   1         58.33         34.41        23.24 o                         
 -10   8   1         95.71         71.34        22.68 o                         
  -9   8   1          2.17         -5.09        20.61 o                         
  -8   8   1          9.16          2.90        17.04 o                         
  -7   8   1        219.48        228.65        35.08 o                         
  -6   8   1         12.01          7.19        17.34 o                         
  -5   8   1        115.56        114.16        14.03 o                         
  -4   8   1          1.58          8.90         6.02 o                         
  -3   8   1        205.13        173.92        11.22 o                         
  -2   8   1          6.82          9.55         6.95 o                         
  -1   8   1          0.96          5.00         7.24 o                         
   0   8   1        117.16        104.02        13.51 o                         
   1   8   1          3.64          6.35         8.58 o                         
   2   8   1          5.49          4.77        20.26 o                         
   3   8   1        108.04        115.53        15.29 o                         
   4   8   1         23.19         18.36        12.35 o                         
   5   8   1         31.39         28.86        16.01 o                         
   6   8   1          5.23          0.24        15.19 o                         
   7   8   1          5.65         27.98        19.49 o                         
   8   8   1          0.21        -18.31        18.31 o                         
   9   8   1         40.17         59.58        22.99 o                         
  10   8   1         17.02         25.46        23.93 o                         
  11   8   1         40.48         12.67        21.22 o                         
 -11   9   1          7.25        -22.29        22.29 o                         
 -10   9   1          5.95        -23.24        25.49 o                         
  -9   9   1         95.04        102.64        32.26 o                         
  -8   9   1          0.65          4.82        15.51 o                         
  -7   9   1         10.92        -17.41        17.41 o                         
  -6   9   1         35.22         13.51        17.46 o                         
  -5   9   1         16.36        -16.07        16.07 o                         
  -4   9   1        250.08        226.24        19.61 o                         
  -3   9   1        268.94        269.00        20.71 o                         
  -2   9   1         11.14         27.90        12.98 o                         
  -1   9   1         30.43         35.72        18.01 o                         
   0   9   1          4.94         18.22         9.41 o                         
   1   9   1        187.36        191.61        19.42 o                         
   2   9   1         94.54        112.14        14.86 o                         
   3   9   1         59.16         80.04        14.30 o                         
   4   9   1         38.16         40.24        10.98 o                         
   5   9   1        385.49        383.31        26.29 o                         
   6   9   1        204.17        202.29        35.45 o                         
   7   9   1        347.57        379.28        46.29 o                         
   8   9   1          0.78         10.10        22.15 o                         
   9   9   1          0.12         30.21        25.72 o                         
  10   9   1          2.39         27.46        27.27 o                         
 -10  10   1          6.73        -21.66        21.66 o                         
  -9  10   1          0.90          5.28        21.20 o                         
  -8  10   1         15.78          0.24        17.53 o                         
  -7  10   1         46.42         54.45        22.00 o                         
  -6  10   1          6.47        -16.88        16.88 o                         
  -5  10   1          6.81         -2.86        15.13 o                         
  -4  10   1          9.44         50.05        22.14 o                         
  -3  10   1          1.02          7.38         8.33 o                         
  -2  10   1         27.88         42.94        11.50 o                         
  -1  10   1        292.92        301.78        24.77 o                         
   0  10   1         10.35         -6.04         9.48 o                         
   1  10   1         15.53         13.75         8.77 o                         
   2  10   1        218.09        223.15        21.22 o                         
   3  10   1         40.44         34.58        11.40 o                         
   4  10   1         40.98         27.57        10.74 o                         
   5  10   1         53.29         51.22        21.88 o                         
   6  10   1          9.37          5.48        18.58 o                         
   7  10   1          1.55         14.19        17.11 o                         
   8  10   1          1.74          5.71        18.70 o                         
   9  10   1         47.36         69.12        30.36 o                         
  -8  11   1          1.46        -19.84        22.26 o                         
  -7  11   1          0.26        -19.44        19.44 o                         
  -6  11   1          7.44        -12.82        18.30 o                         
  -5  11   1          0.04         28.27        20.03 o                         
  -4  11   1         55.73         65.27        25.91 o                         
  -3  11   1         34.16         62.12        23.22 o                         
  -2  11   1         34.69         24.80        10.65 o                         
  -1  11   1         15.73         20.09        10.80 o                         
   0  11   1         21.69         -4.79         9.92 o                         
   1  11   1         50.08         63.02        13.49 o                         
   2  11   1         29.57         20.28         9.22 o                         
   3  11   1         10.32          3.36        14.14 o                         
   4  11   1          0.23         52.23        21.56 o                         
   5  11   1          4.47         23.39        15.87 o                         
   6  11   1          2.41          1.75        18.64 o                         
   7  11   1          6.98         40.39        21.86 o                         
   8  11   1         14.59         40.10        23.37 o                         
  -6  12   1          3.39         15.18        21.26 o                         
  -5  12   1          1.14        -19.38        19.38 o                         
  -4  12   1         11.84          0.43        16.64 o                         
  -3  12   1          3.49        -21.86        21.86 o                         
  -2  12   1          1.03         21.25        19.13 o                         
  -1  12   1          0.34        -19.34        19.34 o                         
   0  12   1          2.88          0.15         9.80 o                         
   1  12   1         10.87         11.45        13.75 o                         
   2  12   1          3.96        -14.58        14.58 o                         
   3  12   1          5.65         32.00        15.95 o                         
   4  12   1         24.03         52.60        24.35 o                         
   5  12   1         33.62          7.68        16.81 o                         
   6  12   1          7.76         22.39        21.92 o                         
  -2  13   1          1.72         -9.92        16.56 o                         
  -1  13   1         39.77         48.84        22.15 o                         
   1  13   1          0.03         -2.78        20.52 o                         
 -15   0   2          5.47         10.46        17.36 o                         
 -14   0   2          8.99         52.95        22.25 o                         
 -13   0   2        800.65        792.00        59.95 o                         
 -12   0   2        536.25        461.15        30.89 o                         
 -11   0   2        168.83        128.88        16.88 o                         
 -10   0   2       1051.24       1029.32        39.99 o                         
  -9   0   2        673.74        617.95        28.35 o                         
  -8   0   2       1869.57       1712.88        44.75 o                         
  -7   0   2       8012.00       8218.57       122.47 o                         
  -6   0   2       3877.95       3629.85        52.56 o                         
  -5   0   2       3672.04       3386.16        45.59 o                         
  -4   0   2        602.47        569.32        16.19 o                         
  -3   0   2       3515.57       3358.50        47.93 o                         
  -2   0   2       2832.19       2818.37        36.88 o                         
   4   0   2      10944.07      11065.68        79.19 o                         
   5   0   2         69.51        127.98        12.48 o                         
   6   0   2       1807.96       1739.47        51.21 o                         
   7   0   2        754.10        805.43        37.64 o                         
   8   0   2          6.39         19.69         9.29 o                         
   9   0   2        203.78        202.47        22.75 o                         
  10   0   2        214.30        273.15        29.01 o                         
  11   0   2        480.24        379.68        36.75 o                         
  12   0   2        295.93        353.29        37.45 o                         
  13   0   2         64.90         76.40        22.39 o                         
  14   0   2         47.78         62.47        19.53 o                         
 -15   1   2         16.74         -4.16        14.29 o                         
 -14   1   2         30.21         10.19         8.42 o                         
 -13   1   2        225.01        215.73        18.63 o                         
 -12   1   2         81.39         99.91        13.96 o                         
 -11   1   2        670.51        685.41        29.30 o                         
 -10   1   2        462.49        458.55        18.90 o                         
  -9   1   2        208.53        240.40        13.01 o                         
  -8   1   2          7.05          2.56         4.42 o                         
  -7   1   2        140.29        172.19        10.31 o                         
  -6   1   2         55.14         54.28         7.65 o                         
  -5   1   2        340.11        322.62        12.15 o                         
  -4   1   2       5160.01       5291.88        36.58 o                         
  -3   1   2      10293.86       9646.08        50.53 o                         
  -2   1   2       7295.03       7141.70        53.62 o                         
   1   1   2       6772.42       6494.83        51.84 o                         
   2   1   2       1801.36       2037.41        21.88 o                         
   3   1   2       1150.80       1147.51        22.76 o                         
   4   1   2       2102.52       2201.67        25.45 o                         
   5   1   2        288.93        288.96        12.48 o                         
   6   1   2       2484.83       2611.62        48.61 o                         
   7   1   2         46.74         40.50         5.98 o                         
   8   1   2        268.64        242.55        14.74 o                         
   9   1   2        708.79        720.92        26.15 o                         
  10   1   2         64.92         73.14        10.16 o                         
  11   1   2        233.54        235.28        19.49 o                         
  12   1   2         88.84         76.75        13.98 o                         
  13   1   2          9.10         -4.02        10.62 o                         
  14   1   2          4.04         -1.81        11.68 o                         
 -15   2   2          6.61         11.20         9.84 o                         
 -14   2   2          2.06         10.43        15.82 o                         
 -13   2   2          1.18         13.27         8.72 o                         
 -12   2   2        112.61         91.74        12.77 o                         
 -11   2   2        409.80        394.54        22.74 o                         
 -10   2   2         71.36         55.41         9.38 o                         
  -9   2   2          0.38          8.94        10.73 o                         
  -8   2   2         30.87         21.04         8.63 o                         
  -7   2   2          0.51         -2.42         4.39 o                         
  -6   2   2        438.38        540.58        19.86 o                         
  -5   2   2        230.03        219.53        11.44 o                         
  -4   2   2        161.50        185.02         6.16 o                         
  -3   2   2       1617.65       1586.10        19.88 o                         
  -2   2   2       2775.63       2820.64        22.73 o                         
  -1   2   2       1157.06       1169.57        12.10 o                         
   1   2   2       8083.05       8248.41        38.87 o                         
   2   2   2       4467.79       4850.66        41.74 o                         
   3   2   2       1461.09       1662.71        21.13 o                         
   4   2   2        336.91        424.78        12.16 o                         
   5   2   2        889.79       1041.38        20.57 o                         
   6   2   2         37.94         42.21         7.58 o                         
   7   2   2          4.83          9.14         6.38 o                         
   8   2   2        292.04        263.66        22.95 o                         
   9   2   2        103.20         99.02        23.83 o                         
  10   2   2         44.16         31.53         8.52 o                         
  11   2   2        198.16        193.32        16.27 o                         
  12   2   2         21.10         23.22         9.18 o                         
  13   2   2          0.88          9.44         9.51 o                         
  14   2   2          2.80         16.32        11.61 o                         
 -15   3   2          3.55         11.48        13.51 o                         
 -14   3   2         74.51         73.07        18.51 o                         
 -13   3   2        138.52        166.90        22.29 o                         
 -12   3   2         19.87          7.53         9.48 o                         
 -11   3   2        366.55        405.11        23.19 o                         
 -10   3   2        742.81        735.54        35.94 o                         
  -9   3   2        348.97        354.90        26.10 o                         
  -8   3   2        479.55        494.31        23.34 o                         
  -7   3   2         89.86        102.47         7.13 o                         
  -6   3   2        134.18        116.83         6.34 o                         
  -5   3   2       1964.38       1984.43        51.35 o                         
  -4   3   2       2882.71       2531.25       122.74 o                         
  -3   3   2       1204.81       1175.59        31.83 o                         
  -2   3   2       6785.18       6817.91        39.31 o                         
  -1   3   2       7370.18       7478.68        44.64 o                         
   0   3   2         36.00         36.63         4.76 o                         
   1   3   2       9002.96       9270.55        61.34 o                         
   2   3   2       5413.57       5774.84       138.59 o                         
   3   3   2         62.23         57.42         6.19 o                         
   4   3   2        449.31        438.99        19.38 o                         
   5   3   2        225.77        223.53        28.49 o                         
   6   3   2         43.79         33.23         5.87 o                         
   7   3   2        353.06        397.79        18.15 o                         
   8   3   2        238.23        236.40        26.73 o                         
   9   3   2        842.99        879.02        32.53 o                         
  10   3   2         87.49         93.40        12.81 o                         
  11   3   2        362.78        381.17        28.61 o                         
  12   3   2         23.88         17.15        12.87 o                         
  13   3   2         14.97         46.72        15.35 o                         
  14   3   2         17.17        -13.10        17.31 o                         
 -14   4   2         37.40         57.85        17.21 o                         
 -13   4   2          3.16         25.86        14.35 o                         
 -12   4   2         24.68         32.24        23.09 o                         
 -11   4   2         36.00         13.48        15.96 o                         
 -10   4   2          2.43         24.22        18.06 o                         
  -9   4   2        380.65        453.64        43.81 o                         
  -8   4   2       2641.21       2571.56        87.13 o                         
  -7   4   2       2888.83       2838.06        48.57 o                         
  -6   4   2        321.56        233.44        24.17 o                         
  -5   4   2       1965.69       1825.22        67.49 o                         
  -4   4   2       6502.27       6953.16       125.48 o                         
  -3   4   2        260.82        300.86         9.96 o                         
  -2   4   2         41.33         30.61         3.80 o                         
  -1   4   2        102.35        125.47         7.58 o                         
   0   4   2        743.14        658.02        21.38 o                         
   1   4   2       2573.39       2464.84        46.58 o                         
   2   4   2        504.14        455.38        14.26 o                         
   3   4   2       4691.36       3384.16       816.91 o                         
   4   4   2       3160.86       3198.90        89.05 o                         
   5   4   2       1553.56       1535.01        65.15 o                         
   6   4   2       1010.92        578.30       279.24 o                         
   7   4   2         25.50         40.21         7.49 o                         
   8   4   2        455.14        473.58        18.13 o                         
   9   4   2          3.70         -6.37         6.37 o                         
  10   4   2          0.31          5.07        13.32 o                         
  11   4   2          2.61        -18.16        18.16 o                         
  12   4   2         10.41         11.64        16.01 o                         
  13   4   2         41.96         51.70        17.82 o                         
  14   4   2         44.61         15.61        21.32 o                         
 -14   5   2          3.79          6.49        14.63 o                         
 -13   5   2         29.66         25.10        19.28 o                         
 -12   5   2         49.56         31.90        18.09 o                         
 -11   5   2         62.04         66.37        21.91 o                         
 -10   5   2         12.18         30.30        17.38 o                         
  -9   5   2        118.85        124.46        26.36 o                         
  -8   5   2         35.09         28.34        17.00 o                         
  -7   5   2         89.31         94.56         9.66 o                         
  -6   5   2         87.24        118.84        22.00 o                         
  -5   5   2       1360.66       1441.41        65.21 o                         
  -4   5   2         48.73         73.09         5.16 o                         
  -3   5   2         19.04         14.62         3.57 o                         
  -2   5   2       3693.72       3887.79        42.20 o                         
  -1   5   2       1163.12       1120.35        47.38 o                         
   0   5   2         23.71         23.15         8.54 o                         
   1   5   2        162.51        137.78        18.17 o                         
   2   5   2        506.47        615.92        23.82 o                         
   3   5   2         16.06         13.37         6.34 o                         
   4   5   2        316.60        389.16        34.76 o                         
   5   5   2         10.51         11.45        11.15 o                         
   6   5   2        123.71        127.61        21.13 o                         
   7   5   2        350.48        399.79        39.81 o                         
   8   5   2        297.57        308.00        37.29 o                         
   9   5   2         21.68         -9.20        16.06 o                         
  10   5   2          0.88         18.82        17.61 o                         
  11   5   2        100.59        103.91        28.01 o                         
  12   5   2         18.83         -2.32        18.58 o                         
  13   5   2          4.07         20.21        24.69 o                         
 -13   6   2         13.58         17.64        24.12 o                         
 -12   6   2         62.31         74.24        27.52 o                         
 -11   6   2         13.33         10.98        18.21 o                         
 -10   6   2         23.31         38.41        21.21 o                         
  -9   6   2          1.56         26.48        18.99 o                         
  -8   6   2         45.65         19.36        15.45 o                         
  -7   6   2          9.07          8.61        13.16 o                         
  -6   6   2         54.70         59.51        21.53 o                         
  -5   6   2         11.65          2.52         3.92 o                         
  -4   6   2        422.73        420.38        19.06 o                         
  -3   6   2         93.09         84.93         6.90 o                         
  -2   6   2         53.80         60.47         7.79 o                         
  -1   6   2          1.41         17.09         5.36 o                         
   0   6   2         97.64         87.99        11.58 o                         
   1   6   2         76.01         47.99        12.48 o                         
   2   6   2          6.09          3.76         4.79 o                         
   3   6   2        173.73        141.78        33.53 o                         
   4   6   2        983.87       1030.43        56.40 o                         
   5   6   2        145.68        171.52        25.55 o                         
   6   6   2        171.21        168.54        27.10 o                         
   7   6   2        194.64        191.42        29.52 o                         
   8   6   2          0.16         36.05        21.81 o                         
   9   6   2         38.55          8.70        17.77 o                         
  10   6   2          0.06          5.41        17.31 o                         
  11   6   2          0.87         30.76        20.76 o                         
  12   6   2          7.48         28.42        22.91 o                         
  13   6   2          2.57        -28.45        28.45 o                         
 -13   7   2          7.34         -7.69        22.21 o                         
 -12   7   2         19.21          7.45        23.56 o                         
 -11   7   2          8.20         41.57        22.45 o                         
 -10   7   2        289.98        274.31        41.93 o                         
  -9   7   2        176.53        221.33        38.33 o                         
  -8   7   2        342.07        394.02        45.71 o                         
  -7   7   2          0.86          5.24        18.68 o                         
  -6   7   2        705.38        736.53        76.92 o                         
  -5   7   2        229.76        257.62        16.37 o                         
  -4   7   2        122.72        101.47        21.36 o                         
  -3   7   2        237.16        238.50        12.09 o                         
  -2   7   2        281.50        313.93        15.18 o                         
  -1   7   2       1089.20       1152.90        43.07 o                         
   0   7   2        760.92        754.87        31.43 o                         
   1   7   2         46.13         64.36        10.64 o                         
   2   7   2         25.50         28.24        14.30 o                         
   3   7   2          8.85          8.53         4.03 o                         
   4   7   2         58.72        115.73        21.99 o                         
   5   7   2        160.61        178.82        27.64 o                         
   6   7   2        182.17        175.32        27.24 o                         
   7   7   2        263.21        298.97        38.95 o                         
   8   7   2         19.26         27.73        20.69 o                         
   9   7   2         67.35        100.13        30.32 o                         
  10   7   2         28.99         -1.68        21.94 o                         
  11   7   2         43.48         22.44        22.82 o                         
  12   7   2        123.16        125.41        35.04 o                         
 -12   8   2          0.44         25.83        24.92 o                         
 -11   8   2         17.83        -11.01        18.29 o                         
 -10   8   2          0.71         -5.48        23.12 o                         
  -9   8   2          0.73         33.09        20.62 o                         
  -8   8   2        370.85        441.46        50.00 o                         
  -7   8   2        470.61        593.02        54.50 o                         
  -6   8   2         19.48         58.41        23.62 o                         
  -5   8   2         53.24         41.09         9.04 o                         
  -4   8   2        148.55        158.35        15.20 o                         
  -3   8   2         73.75         73.05         8.09 o                         
  -2   8   2        243.11        256.33        14.93 o                         
  -1   8   2        104.81         87.06        13.41 o                         
   0   8   2         69.91         58.76        15.06 o                         
   1   8   2        266.66        265.81        20.83 o                         
   2   8   2        490.54        527.63        29.43 o                         
   3   8   2       1329.86       1343.65        70.57 o                         
   4   8   2          5.73          2.16        12.41 o                         
   5   8   2         47.23         20.42        13.00 o                         
   6   8   2         86.78        130.23        27.94 o                         
   7   8   2         33.72         39.72        19.27 o                         
   8   8   2         58.18         50.41        23.11 o                         
   9   8   2          1.14         11.61        20.72 o                         
  10   8   2          0.01          8.04        20.05 o                         
  11   8   2          7.77        -25.06        29.23 o                         
 -11   9   2         38.00         61.18        29.80 o                         
 -10   9   2          5.42         35.62        25.19 o                         
  -9   9   2         37.28         27.67        17.19 o                         
  -8   9   2          8.46          1.71        20.53 o                         
  -7   9   2         17.83         17.00        18.07 o                         
  -6   9   2          5.00         26.35        18.16 o                         
  -5   9   2         30.33         -6.15        16.98 o                         
  -4   9   2        131.68        155.90        16.40 o                         
  -3   9   2         30.42         49.64        11.19 o                         
  -2   9   2        155.70        114.77        11.64 o                         
  -1   9   2        120.70         84.69        14.43 o                         
   0   9   2        804.50        876.71        38.56 o                         
   1   9   2        106.97        122.38        16.17 o                         
   2   9   2        228.43        211.90        20.24 o                         
   3   9   2         39.16         45.12        12.31 o                         
   4   9   2          2.72         -0.40         7.66 o                         
   5   9   2        115.75        118.66        29.36 o                         
   6   9   2          2.62        -18.00        18.00 o                         
   7   9   2         44.49         34.36        18.18 o                         
   8   9   2          5.14         -1.51        18.24 o                         
   9   9   2          5.33         -2.88        20.15 o                         
  10   9   2         23.47         -3.27        20.32 o                         
 -10  10   2          8.46         10.26        19.08 o                         
  -9  10   2          0.89        -19.20        19.20 o                         
  -8  10   2         13.26        -10.14        17.27 o                         
  -7  10   2         27.31        -14.83        18.81 o                         
  -6  10   2         17.30         53.29        23.12 o                         
  -5  10   2          7.94         -2.78        20.67 o                         
  -4  10   2        111.57         86.11        24.85 o                         
  -3  10   2         32.65         38.79        15.53 o                         
  -2  10   2         77.31         62.94        14.83 o                         
  -1  10   2          0.77          1.92        10.07 o                         
   0  10   2         31.36         38.56        11.48 o                         
   1  10   2          4.75         -2.33         8.53 o                         
   2  10   2         36.95         18.44         8.75 o                         
   3  10   2          1.43          0.05        12.79 o                         
   4  10   2        127.89        126.73        24.10 o                         
   5  10   2          8.21         11.91        15.79 o                         
   6  10   2         17.59         -7.80        18.54 o                         
   7  10   2          3.04        -19.48        23.25 o                         
   8  10   2          8.84         36.27        26.78 o                         
   9  10   2          4.91         13.81        21.82 o                         
  -8  11   2          2.90        -23.69        23.69 o                         
  -7  11   2          8.51         20.78        17.88 o                         
  -6  11   2          0.32         42.12        24.46 o                         
  -5  11   2         24.84         62.16        26.68 o                         
  -4  11   2          3.41         -3.13        18.44 o                         
  -3  11   2         37.56         28.87        18.73 o                         
  -2  11   2         45.41         61.69        22.87 o                         
  -1  11   2          8.68          6.96         8.61 o                         
   0  11   2         40.71         49.16        13.75 o                         
   1  11   2          0.40        -11.62        11.62 o                         
   2  11   2        174.36        186.85        21.67 o                         
   3  11   2          0.27         17.08        29.53 o                         
   4  11   2         41.99         54.53        22.77 o                         
   5  11   2          1.26        -19.45        19.45 o                         
   6  11   2          1.39         22.69        20.14 o                         
   7  11   2         26.12         14.07        21.73 o                         
  -6  12   2          3.81         -3.55        23.55 o                         
  -5  12   2         11.74          0.85        19.83 o                         
  -4  12   2         44.24         54.00        24.29 o                         
  -3  12   2          5.75          6.36        17.43 o                         
  -2  12   2          0.65        -20.62        20.62 o                         
  -1  12   2          0.07        -19.13        19.13 o                         
   0  12   2         12.75          0.53        10.87 o                         
   1  12   2          1.05         -7.74        10.31 o                         
   2  12   2          0.72          2.36        16.68 o                         
   3  12   2          0.61        -22.03        22.03 o                         
   4  12   2          4.42        -14.45        18.35 o                         
   5  12   2         25.22         23.00        19.76 o                         
  -2  13   2          4.15         23.44        19.39 o                         
  -1  13   2          0.02         22.58        17.38 o                         
   0  13   2          1.11        -18.85        19.32 o                         
 -15   1   3         74.49         68.00        13.53 o                         
 -14   1   3        172.64        177.15        17.39 o                         
 -13   1   3         40.44         51.75        11.49 o                         
 -12   1   3        412.32        423.78        24.33 o                         
 -11   1   3        133.27        144.51        11.67 o                         
 -10   1   3        157.28        167.38        11.66 o                         
  -9   1   3        311.95        321.36        14.92 o                         
  -8   1   3        461.58        476.03        19.61 o                         
  -7   1   3       1816.19       1761.19        30.63 o                         
  -6   1   3       1128.23       1151.06        22.24 o                         
  -5   1   3       1589.17       1560.69        20.41 o                         
  -4   1   3      13275.57      12957.45       101.46 o                         
  -3   1   3       1377.11       1369.97        15.08 o                         
  -1   1   3       3930.96       3955.61        43.15 o                         
   0   1   3       1625.16       1741.98        54.68 o                         
   1   1   3       1989.69       1983.48        25.06 o                         
   2   1   3       5570.38       5917.06        48.87 o                         
   3   1   3         10.32         11.71         2.06 o                         
   4   1   3      19730.83      21111.38        91.81 o                         
   5   1   3       9267.85       9451.88        74.34 o                         
   6   1   3       2543.18       2589.96        48.08 o                         
   7   1   3        465.80        411.38        17.22 o                         
   8   1   3        931.63        900.74        26.72 o                         
   9   1   3        123.77        121.78        13.79 o                         
  10   1   3          6.16          3.85         7.75 o                         
  11   1   3         64.05         47.38        10.76 o                         
  12   1   3         56.06         61.07        10.71 o                         
  13   1   3          0.38         -6.46        32.46 o                         
  14   1   3          3.91        -15.03        15.77 o                         
 -15   2   3          7.86         15.22        10.06 o                         
 -14   2   3          0.39          6.83         8.55 o                         
 -13   2   3         76.97         51.76        12.07 o                         
 -12   2   3        233.43        230.02        19.28 o                         
 -11   2   3        712.12        743.56        29.99 o                         
 -10   2   3        730.15        737.39        29.10 o                         
  -9   2   3       2572.96       2475.29        60.52 o                         
  -8   2   3       2859.70       2665.44        50.94 o                         
  -7   2   3       4471.40       4443.07        58.76 o                         
  -6   2   3         82.42         67.28         5.65 o                         
  -5   2   3       1419.14       1355.43        19.73 o                         
  -4   2   3        298.22        351.68        13.16 o                         
  -3   2   3       3841.93       3834.55        28.39 o                         
  -2   2   3        203.68        212.28         8.96 o                         
   0   2   3      10192.68       9987.95        64.14 o                         
   1   2   3      21684.30      21059.80       150.79 o                         
   2   2   3       7242.77       6912.52        43.74 o                         
   3   2   3       4945.34       4881.28        39.14 o                         
   4   2   3        358.57        297.78        11.23 o                         
   5   2   3       4118.71       4387.04        54.67 o                         
   6   2   3        215.96        190.14        12.64 o                         
   7   2   3        442.43        475.08        18.32 o                         
   8   2   3          6.58         16.89         6.03 o                         
   9   2   3       1650.79       1706.75        33.66 o                         
  10   2   3         65.40         86.14         9.03 o                         
  11   2   3        196.87        199.21        13.50 o                         
  12   2   3        322.63        351.14        39.10 o                         
  13   2   3        114.08        109.42        25.08 o                         
  14   2   3         26.23         38.62        19.89 o                         
 -15   3   3          2.21         10.75        14.13 o                         
 -14   3   3         31.90         48.76        16.28 o                         
 -13   3   3          2.42         -6.61         9.25 o                         
 -12   3   3        110.24        109.86        18.43 o                         
 -11   3   3         21.81          8.10        12.40 o                         
 -10   3   3        142.00        161.46        18.27 o                         
  -9   3   3        116.47        116.57         9.75 o                         
  -8   3   3         43.20         64.73         6.56 o                         
  -7   3   3       1339.06       1344.38        23.38 o                         
  -6   3   3       4167.88       4206.84        46.99 o                         
  -5   3   3       2813.57       2649.95        45.40 o                         
  -4   3   3        682.30        557.22        12.70 o                         
  -3   3   3       1978.72       1872.28        22.86 o                         
  -2   3   3       4833.64       4689.54        39.87 o                         
  -1   3   3         15.32         30.28         3.43 o                         
   0   3   3       3367.24       3511.74        31.23 o                         
   1   3   3       2372.79       2539.66        30.04 o                         
   2   3   3        861.10        844.26        15.06 o                         
   3   3   3       1931.29       1888.87        26.71 o                         
   4   3   3        259.73        195.74         9.85 o                         
   5   3   3       2001.64       1963.21        34.98 o                         
   6   3   3       1281.79       1177.91        33.76 o                         
   7   3   3        111.32        102.15        10.76 o                         
   8   3   3        274.17        282.68        17.90 o                         
   9   3   3        323.47        314.86        20.40 o                         
  10   3   3          8.36         15.44         9.20 o                         
  11   3   3         15.25          9.76         9.46 o                         
  12   3   3         19.78         -7.15        11.63 o                         
  13   3   3          0.24         31.91        19.74 o                         
  14   3   3         18.41          8.61        19.19 o                         
 -14   4   3         15.30         13.07        12.43 o                         
 -13   4   3          0.26         23.80        18.98 o                         
 -12   4   3        157.07        151.97        31.42 o                         
 -11   4   3          0.84         -5.90        16.09 o                         
 -10   4   3         21.16         32.32        17.74 o                         
  -9   4   3          2.43          5.67        12.36 o                         
  -8   4   3         67.20         77.17         8.08 o                         
  -7   4   3        530.22        605.33        19.19 o                         
  -6   4   3        127.23        112.89        10.66 o                         
  -5   4   3       1484.95       1623.71        54.88 o                         
  -4   4   3        153.05        145.48         4.98 o                         
  -3   4   3         26.32         25.80         3.19 o                         
  -2   4   3       1320.35       1395.36        22.60 o                         
  -1   4   3       1090.44       1104.06        20.92 o                         
   0   4   3        160.57        183.57        11.41 o                         
   1   4   3       1706.45       1723.48        27.25 o                         
   2   4   3        131.58        124.79        10.33 o                         
   3   4   3        425.35        492.90        16.01 o                         
   4   4   3        931.35        993.17        63.23 o                         
   5   4   3        630.64        592.73        68.30 o                         
   6   4   3        137.79        136.69         9.22 o                         
   7   4   3        120.15        123.27        14.60 o                         
   8   4   3        249.26        236.03        13.78 o                         
   9   4   3        128.80        107.87        10.72 o                         
  10   4   3          0.79          9.29        17.36 o                         
  11   4   3         14.90         41.63        19.87 o                         
  12   4   3          1.65          6.81        17.72 o                         
  13   4   3         16.64        -10.59        12.24 o                         
 -14   5   3         43.36         51.85        30.33 o                         
 -13   5   3         71.17         95.23        26.95 o                         
 -12   5   3          2.79          1.58        16.83 o                         
 -11   5   3        112.15        117.50        29.96 o                         
 -10   5   3         32.93         41.28        22.36 o                         
  -9   5   3          3.41         18.63        17.98 o                         
  -8   5   3         40.45         58.22        21.07 o                         
  -7   5   3        375.27        322.46        84.32 o                         
  -6   5   3       2666.18       1669.05       213.99 o                         
  -5   5   3       1013.64        883.38        64.77 o                         
  -4   5   3        852.77        772.20        15.19 o                         
  -3   5   3       2060.18       2087.36        28.15 o                         
  -2   5   3       1499.72       1516.07        34.57 o                         
  -1   5   3        106.83        143.83         8.25 o                         
   0   5   3        125.71        115.26        10.05 o                         
   1   5   3       6143.36       6913.13       100.91 o                         
   2   5   3        569.18        478.25        18.12 o                         
   3   5   3        715.58        628.17        28.06 o                         
   4   5   3       3014.68       3144.35        94.13 o                         
   5   5   3       1833.63       1885.40        76.87 o                         
   6   5   3        777.03        744.04        51.74 o                         
   7   5   3         22.04         28.42        17.23 o                         
   8   5   3         54.57         60.35        19.86 o                         
   9   5   3        750.00        780.10        60.93 o                         
  10   5   3         38.92         70.10        21.97 o                         
  11   5   3          6.37          1.17        17.13 o                         
  12   5   3         10.78          1.97        17.98 o                         
  13   5   3          7.22        -13.07        20.66 o                         
 -14   6   3         38.88         35.27        26.08 o                         
 -13   6   3          2.16         -0.50        19.27 o                         
 -12   6   3          1.71         47.39        23.32 o                         
 -11   6   3         64.01         90.52        29.14 o                         
 -10   6   3         82.86        132.95        31.84 o                         
  -9   6   3        244.62        284.79        39.41 o                         
  -8   6   3        736.29        759.30        59.70 o                         
  -7   6   3        537.51        465.23        51.74 o                         
  -6   6   3        414.51        392.25        33.28 o                         
  -5   6   3        689.52        712.77        43.47 o                         
  -4   6   3        514.95        560.07        35.90 o                         
  -3   6   3       1074.59       1077.12        23.17 o                         
  -2   6   3        130.57         98.78         9.12 o                         
  -1   6   3       1381.24       1441.11        31.73 o                         
   0   6   3        940.25        995.19        45.83 o                         
   1   6   3        613.58        615.86        38.03 o                         
   2   6   3       1964.07       2060.75        59.79 o                         
   3   6   3        968.07        833.59       111.38 o                         
   4   6   3        229.57        306.11        32.68 o                         
   5   6   3         15.20         12.04        14.68 o                         
   6   6   3         19.20         31.03        13.59 o                         
   7   6   3        135.17        153.96        28.16 o                         
   8   6   3          7.30        -10.79        15.05 o                         
   9   6   3        189.93        150.70        28.11 o                         
  10   6   3         18.46         15.28        20.29 o                         
  11   6   3         53.95        110.17        30.52 o                         
  12   6   3         90.55         56.88        23.39 o                         
 -13   7   3         12.99         41.41        22.89 o                         
 -12   7   3          0.20        -18.10        21.48 o                         
 -11   7   3         14.03          7.09        16.77 o                         
 -10   7   3         15.34        -21.68        21.68 o                         
  -9   7   3        323.07        291.28        42.08 o                         
  -8   7   3         19.78         26.07        14.67 o                         
  -7   7   3         30.98         63.93        24.12 o                         
  -6   7   3         81.46        111.92        23.14 o                         
  -5   7   3        722.94        709.07        48.62 o                         
  -4   7   3         11.49         -0.09         5.94 o                         
  -3   7   3        317.69        362.86        15.21 o                         
  -2   7   3          1.47          1.28         4.79 o                         
  -1   7   3        709.25        773.91        25.46 o                         
   0   7   3         69.79         83.54        11.75 o                         
   1   7   3        363.99        386.20        33.59 o                         
   2   7   3         17.52         17.51         6.03 o                         
   3   7   3        373.16        329.56        21.18 o                         
   4   7   3        226.74        269.20        33.51 o                         
   5   7   3         88.47        131.50        23.95 o                         
   6   7   3         71.53         53.69        21.20 o                         
   7   7   3        847.27        982.32        67.46 o                         
   8   7   3          0.77          6.74        16.66 o                         
   9   7   3         20.76          7.16        17.50 o                         
  10   7   3          0.29          6.68        17.54 o                         
  11   7   3          8.01         26.06        19.37 o                         
  12   7   3          0.00          2.45        20.51 o                         
 -12   8   3          0.14         13.29        20.77 o                         
 -11   8   3          8.01          4.31        21.85 o                         
 -10   8   3         19.27         16.53        22.74 o                         
  -9   8   3          6.63          9.57        19.21 o                         
  -8   8   3        198.48        219.65        37.31 o                         
  -7   8   3        126.99        122.79        31.73 o                         
  -6   8   3          2.57        -19.13        19.13 o                         
  -5   8   3         17.35         18.34         6.42 o                         
  -4   8   3         35.68         39.13         5.61 o                         
  -3   8   3        425.07        407.52        17.61 o                         
  -2   8   3          2.02          6.05         5.48 o                         
  -1   8   3         10.58         24.73         6.40 o                         
   0   8   3        271.57        213.24        18.59 o                         
   1   8   3         32.18         38.10        10.44 o                         
   2   8   3        134.79        140.95        24.75 o                         
   3   8   3        292.11        282.69        32.20 o                         
   4   8   3         23.99         45.28        19.71 o                         
   5   8   3        348.96        366.46        41.32 o                         
   6   8   3        152.21        148.93        27.79 o                         
   7   8   3         51.88         82.76        27.74 o                         
   8   8   3         21.59         27.17        21.85 o                         
   9   8   3         22.73         19.27        25.12 o                         
  10   8   3         18.51         -6.89        19.46 o                         
  11   8   3          2.95        -10.60        18.10 o                         
 -11   9   3          9.88         30.59        22.23 o                         
 -10   9   3          3.15         -0.28        22.20 o                         
  -9   9   3          4.92        -13.23        21.12 o                         
  -8   9   3         40.69         38.93        22.61 o                         
  -7   9   3          7.80          0.17        16.40 o                         
  -6   9   3        575.75        590.92        55.04 o                         
  -5   9   3          9.17         32.88        19.82 o                         
  -4   9   3        115.59        145.91        28.23 o                         
  -3   9   3         56.43         66.79        11.98 o                         
  -2   9   3        646.92        638.95        25.11 o                         
  -1   9   3        182.94        170.11        14.22 o                         
   0   9   3         40.49         29.42         9.37 o                         
   1   9   3        205.28        174.61        18.94 o                         
   2   9   3         64.58         77.87        13.92 o                         
   3   9   3          6.82         11.42         9.35 o                         
   4   9   3        166.03        174.29        29.26 o                         
   5   9   3         12.46         16.62        18.88 o                         
   6   9   3        167.56        194.21        33.52 o                         
   7   9   3          9.85          1.59        18.29 o                         
   8   9   3        119.76        143.98        32.86 o                         
   9   9   3          1.91         24.15        24.64 o                         
  10   9   3          9.33         27.36        21.05 o                         
 -10  10   3         45.25         67.58        31.39 o                         
  -9  10   3          6.48         22.35        22.59 o                         
  -8  10   3          6.04         35.90        28.28 o                         
  -7  10   3          2.61         -0.86        16.63 o                         
  -6  10   3          1.92         23.60        18.38 o                         
  -5  10   3          5.63          6.61        16.57 o                         
  -4  10   3          5.68         16.43        17.97 o                         
  -3  10   3         10.32         31.21        19.02 o                         
  -2  10   3         45.71         62.64        20.34 o                         
  -1  10   3          2.18          3.35         8.61 o                         
   0  10   3         17.07         -9.61         9.61 o                         
   1  10   3         18.23         24.78         9.26 o                         
   2  10   3        399.67        446.96        30.26 o                         
   3  10   3         22.54         11.85        10.66 o                         
   4  10   3         36.23         52.16        13.97 o                         
   5  10   3        128.68         88.58        25.57 o                         
   6  10   3         27.56         37.30        22.80 o                         
   7  10   3        121.30        112.89        30.72 o                         
   8  10   3         11.61         37.14        21.01 o                         
   9  10   3          0.32         -4.90        20.79 o                         
  -8  11   3          9.20          6.11        21.65 o                         
  -7  11   3         12.08         30.45        24.14 o                         
  -6  11   3         15.76         64.12        30.83 o                         
  -5  11   3         36.37         26.82        19.80 o                         
  -4  11   3         35.13         25.22        19.13 o                         
  -3  11   3          0.82         -0.56        20.13 o                         
  -2  11   3          3.53         -4.77        15.77 o                         
  -1  11   3          3.19         36.78        21.72 o                         
   0  11   3         98.25        111.10        14.42 o                         
   1  11   3         27.67         16.51        10.29 o                         
   2  11   3         25.28         12.27         9.86 o                         
   3  11   3          1.10          6.91        11.65 o                         
   4  11   3         76.00         79.97        22.98 o                         
   5  11   3          0.78         -2.04        15.35 o                         
   6  11   3          6.49         18.06        19.50 o                         
   7  11   3          5.62         -4.53        18.56 o                         
  -6  12   3         25.41        -11.27        21.06 o                         
  -5  12   3          6.92         15.22        18.03 o                         
  -4  12   3          1.69        -19.73        19.73 o                         
  -3  12   3          5.12         16.48        20.20 o                         
  -2  12   3          0.62         25.54        17.25 o                         
  -1  12   3         32.91         -1.26        14.63 o                         
   0  12   3         15.03         20.53        19.57 o                         
   1  12   3         12.09         37.79        12.78 o                         
   2  12   3          7.62         26.78        13.05 o                         
   3  12   3          2.62          6.92        19.75 o                         
   4  12   3          3.55        -10.49        18.69 o                         
   5  12   3          2.67        -16.07        21.74 o                         
  -1  13   3          5.70         46.38        24.06 o                         
   0  13   3          4.31         14.66        18.76 o                         
 -15   0   4        242.93        263.76        37.44 o                         
 -14   0   4        423.02        437.08        36.62 o                         
 -13   0   4        202.90        228.89        23.14 o                         
 -12   0   4         59.26         62.85        23.11 o                         
 -11   0   4       1403.25       1492.50        48.68 o                         
 -10   0   4       1122.23       1168.90        40.07 o                         
  -9   0   4          4.74          7.86         7.20 o                         
  -8   0   4        173.33        198.66        21.58 o                         
  -7   0   4        163.08        176.59        12.69 o                         
  -6   0   4       1285.41       1260.33        30.14 o                         
  -5   0   4       5571.73       5316.18       128.52 o                         
  -4   0   4       7330.13       7006.26        62.29 o                         
  -2   0   4        108.19        129.74         7.63 o                         
   0   0   4       2607.89       2552.63        45.88 o                         
   2   0   4       3893.04       3902.24        67.43 o                         
   3   0   4       3222.27       3500.58       109.48 o                         
   4   0   4       9896.56      10269.42       308.20 o                         
   5   0   4       4520.34       4503.03        57.70 o                         
   6   0   4      14055.11      14249.38       139.22 o                         
   7   0   4       1761.50       1830.67        55.92 o                         
   8   0   4         47.06         30.33         9.96 o                         
   9   0   4       2219.75       2136.76        70.48 o                         
  10   0   4         44.29         36.87        12.50 o                         
  11   0   4        415.94        428.22        37.17 o                         
  12   0   4         95.20        113.77        28.39 o                         
  13   0   4          2.54         -0.12         9.72 o                         
 -15   1   4         12.01         11.45         9.39 o                         
 -14   1   4          8.73         -0.95         9.66 o                         
 -13   1   4         53.20         59.96        11.88 o                         
 -12   1   4          9.41         -2.07         6.98 o                         
 -11   1   4        187.31        174.77        13.08 o                         
 -10   1   4         76.21         69.45         8.59 o                         
  -9   1   4        581.45        592.86        19.49 o                         
  -8   1   4       1624.88       1507.12        30.40 o                         
  -7   1   4       3428.32       3375.18        41.48 o                         
  -6   1   4        568.16        506.80        13.03 o                         
  -5   1   4       2433.84       2407.21        26.59 o                         
  -4   1   4       2345.99       2205.05        23.01 o                         
  -3   1   4        720.19        757.03        15.63 o                         
  -2   1   4       7152.30       7114.59        53.55 o                         
  -1   1   4       1381.08       1364.70        18.68 o                         
   0   1   4       1721.29       1729.42        43.40 o                         
   1   1   4         61.78         56.23         5.60 o                         
   2   1   4       2947.43       2745.31        22.36 o                         
   3   1   4      12592.77      12544.03        62.83 o                         
   4   1   4        548.65        498.94        18.56 o                         
   5   1   4         52.42         27.77         4.95 o                         
   6   1   4        857.63        823.07        26.11 o                         
   7   1   4        642.61        615.26        21.37 o                         
   8   1   4        425.33        377.73        16.42 o                         
   9   1   4          1.53          8.93         6.26 o                         
  10   1   4         26.77         26.31         6.34 o                         
  11   1   4         30.61         45.17        10.17 o                         
  12   1   4         54.85         73.51        11.32 o                         
  13   1   4         38.90         35.65        10.63 o                         
  14   1   4          3.88        -11.50        21.86 o                         
 -15   2   4          1.80         14.76        10.35 o                         
 -14   2   4         26.88         19.40        14.36 o                         
 -13   2   4          8.01         14.41        12.75 o                         
 -12   2   4        105.15        103.51        13.07 o                         
 -11   2   4         10.50         15.71         7.48 o                         
 -10   2   4        262.03        268.54        18.07 o                         
  -9   2   4         28.16         20.10        12.21 o                         
  -8   2   4       1696.65       1702.48        30.71 o                         
  -7   2   4          2.62         -0.01         2.57 o                         
  -6   2   4        740.76        768.47        14.45 o                         
  -5   2   4         14.87         12.87         1.99 o                         
  -4   2   4         80.31         89.03         6.29 o                         
  -3   2   4        998.91        932.84        21.31 o                         
  -2   2   4       8127.49       8610.37        42.67 o                         
  -1   2   4       4192.68       4063.37        46.16 o                         
   0   2   4        266.40        289.25         8.80 o                         
   1   2   4        490.80        491.78        11.50 o                         
   2   2   4        111.76        125.24         6.42 o                         
   3   2   4       4744.25       5113.50        36.76 o                         
   4   2   4         55.90         44.08         4.43 o                         
   5   2   4        898.52        961.16        22.10 o                         
   6   2   4        830.46        876.48        29.95 o                         
   7   2   4          2.63         -1.41         4.50 o                         
   8   2   4         83.44         57.46         8.67 o                         
   9   2   4        348.08        343.13        15.98 o                         
  10   2   4        112.92         90.74        10.20 o                         
  11   2   4          8.61          5.92         8.37 o                         
  12   2   4          9.94         -2.73        15.33 o                         
  13   2   4          6.87         -7.30        14.68 o                         
 -15   3   4         42.77         45.81        14.95 o                         
 -14   3   4          6.97          6.29        14.50 o                         
 -13   3   4         78.47         71.80        13.18 o                         
 -12   3   4         18.76         30.63        10.32 o                         
 -11   3   4        159.90        182.42        16.78 o                         
 -10   3   4        422.96        466.30        29.65 o                         
  -9   3   4        870.65        886.84        38.61 o                         
  -8   3   4        619.86        636.16        19.06 o                         
  -7   3   4       1338.82       1314.94        32.13 o                         
  -6   3   4       2108.59       2144.66        38.24 o                         
  -5   3   4       3534.99       3679.50        47.90 o                         
  -4   3   4       2252.06       2244.98        31.31 o                         
  -3   3   4         86.10         88.98         6.21 o                         
  -2   3   4         26.17         29.69         2.52 o                         
  -1   3   4       6455.95       6710.89        50.13 o                         
   0   3   4        107.62        125.61         6.43 o                         
   1   3   4        841.12        815.42        14.35 o                         
   2   3   4       3089.83       3164.84        33.24 o                         
   3   3   4       1335.86       1292.24        21.75 o                         
   4   3   4       4710.73       4717.49        69.32 o                         
   5   3   4       1996.97       2022.66        59.80 o                         
   6   3   4        495.54        503.49        21.15 o                         
   7   3   4          4.73          7.83         5.80 o                         
   8   3   4        209.32        205.02        16.65 o                         
   9   3   4         15.31         15.92         6.78 o                         
  10   3   4         25.47         22.72         9.67 o                         
  11   3   4         87.64         82.31        15.33 o                         
  12   3   4         17.41         48.36        20.07 o                         
  13   3   4          1.52        -18.15        18.15 o                         
 -15   4   4         46.40         31.26        14.34 o                         
 -14   4   4         73.32         55.93        15.83 o                         
 -13   4   4         14.93         -0.26        10.89 o                         
 -12   4   4        778.11        801.08        66.00 o                         
 -11   4   4        114.51        139.59        29.79 o                         
 -10   4   4          9.68          4.50        13.93 o                         
  -9   4   4         60.41         76.41        20.61 o                         
  -8   4   4        322.75        327.27        16.06 o                         
  -7   4   4         38.56         40.36         6.10 o                         
  -6   4   4        278.32        316.40        14.44 o                         
  -5   4   4        757.14        803.68        24.33 o                         
  -4   4   4       7938.87       8177.90        61.47 o                         
  -3   4   4         52.30         36.52         5.26 o                         
  -2   4   4       6895.03       6879.21        66.19 o                         
  -1   4   4       8585.98       8683.06        60.28 o                         
   0   4   4       1005.52        959.96        18.87 o                         
   1   4   4         20.63         16.94         4.83 o                         
   2   4   4       1395.22       1525.80        31.30 o                         
   3   4   4       1895.92       2143.29        27.62 o                         
   4   4   4         17.39         38.48         6.03 o                         
   5   4   4        137.14        130.89         9.47 o                         
   6   4   4        587.55        597.55        20.73 o                         
   7   4   4        646.66        656.30        28.37 o                         
   8   4   4       1662.50       1681.02        39.29 o                         
   9   4   4         17.02         25.07        16.45 o                         
  10   4   4         61.15        124.28        26.95 o                         
  11   4   4        227.97        214.02        36.46 o                         
  12   4   4         24.39          9.83        21.04 o                         
  13   4   4          0.21        -11.83        11.83 o                         
 -14   5   4          0.22          3.97        15.75 o                         
 -13   5   4          4.36         49.61        27.01 o                         
 -12   5   4         11.23         32.04        24.73 o                         
 -11   5   4         38.18         65.14        23.30 o                         
 -10   5   4          0.59          2.31        14.94 o                         
  -9   5   4          1.36         -9.58        12.14 o                         
  -8   5   4        219.63        184.71        24.46 o                         
  -7   5   4        306.84        314.33        15.75 o                         
  -6   5   4        759.91        876.67        86.17 o                         
  -5   5   4         49.94         46.93         6.12 o                         
  -4   5   4        272.82        264.58        16.12 o                         
  -3   5   4        107.07         94.24         7.03 o                         
  -2   5   4         44.30         42.38         4.43 o                         
  -1   5   4        372.46        445.99        19.35 o                         
   0   5   4         48.24         67.32         7.00 o                         
   1   5   4       3918.00       3985.51        79.07 o                         
   2   5   4        452.38        426.51        18.41 o                         
   3   5   4        109.19        137.60        10.60 o                         
   4   5   4        126.94        123.53        13.19 o                         
   5   5   4         72.53         85.63        21.49 o                         
   6   5   4        507.33        450.86        95.45 o                         
   7   5   4         66.17         59.89         9.92 o                         
   8   5   4         41.22         64.30        22.03 o                         
   9   5   4         37.96         15.82        15.42 o                         
  10   5   4          0.15        -21.67        21.67 o                         
  11   5   4         16.62         22.93        18.33 o                         
  12   5   4         18.60         24.42        20.85 o                         
  13   5   4         29.65         41.63        15.37 o                         
 -14   6   4          2.50         33.38        18.31 o                         
 -13   6   4         10.80          9.62        18.84 o                         
 -12   6   4        177.56        161.92        32.52 o                         
 -11   6   4         60.78         22.84        16.01 o                         
 -10   6   4         32.37         10.48        18.79 o                         
  -9   6   4         21.94          7.69        18.54 o                         
  -8   6   4        258.68        259.41        37.83 o                         
  -7   6   4          0.71        -20.97        20.97 o                         
  -6   6   4        230.25        228.07        29.82 o                         
  -5   6   4          1.98          4.66         2.37 o                         
  -4   6   4         76.65         71.93         6.56 o                         
  -3   6   4        221.43        234.29        12.16 o                         
  -2   6   4        188.68        172.08        11.12 o                         
  -1   6   4        417.22        418.53        20.80 o                         
   0   6   4        506.19        479.78        24.06 o                         
   1   6   4        166.67        187.08        16.50 o                         
   2   6   4       1648.75       1718.57        37.92 o                         
   3   6   4       1296.30       1336.50        81.78 o                         
   4   6   4         62.50         44.92         8.24 o                         
   5   6   4         38.16         15.55        11.47 o                         
   6   6   4          1.85         10.94        11.92 o                         
   7   6   4        513.15        540.66        49.65 o                         
   8   6   4         99.19        108.77        27.43 o                         
   9   6   4        109.15        150.31        32.25 o                         
  10   6   4          9.94         11.20        15.64 o                         
  11   6   4         28.53         31.27        21.81 o                         
  12   6   4         38.45         60.74        24.46 o                         
 -13   7   4         20.70        -16.50        25.20 o                         
 -12   7   4         75.73         70.78        27.61 o                         
 -11   7   4         21.91         53.65        27.31 o                         
 -10   7   4          1.29         11.00        23.70 o                         
  -9   7   4         20.79         36.27        22.19 o                         
  -8   7   4         13.13        -25.23        25.23 o                         
  -7   7   4        771.97        872.84        64.45 o                         
  -6   7   4       1244.38       1362.76        74.86 o                         
  -5   7   4        663.01        589.03        19.25 o                         
  -4   7   4         45.74         35.65         5.43 o                         
  -3   7   4         16.76         16.43         4.68 o                         
  -2   7   4          2.16         11.52         6.97 o                         
  -1   7   4        581.56        594.80        22.86 o                         
   0   7   4         85.35         59.52        10.53 o                         
   1   7   4        413.13        406.31        21.25 o                         
   2   7   4        658.25        647.95        25.17 o                         
   3   7   4         53.56         53.27        16.13 o                         
   4   7   4         32.59         20.02        12.58 o                         
   5   7   4        323.16        354.54        37.57 o                         
   6   7   4         62.68         44.25        19.09 o                         
   7   7   4         38.33         55.21        22.33 o                         
   8   7   4         10.54          3.97        17.04 o                         
   9   7   4         11.82         -7.99        17.85 o                         
  10   7   4         21.02         32.69        20.56 o                         
  11   7   4         16.26          9.98        17.99 o                         
 -12   8   4          0.85         -7.36        21.47 o                         
 -11   8   4         56.91         58.44        28.26 o                         
 -10   8   4         29.40         45.09        25.14 o                         
  -9   8   4          6.46        -21.05        21.05 o                         
  -8   8   4          2.77          9.19        21.84 o                         
  -7   8   4        157.46        148.99        31.61 o                         
  -6   8   4          0.37          7.40        16.66 o                         
  -5   8   4        121.60        117.73        28.54 o                         
  -4   8   4        526.14        528.43        19.00 o                         
  -3   8   4         71.43        106.65        10.39 o                         
  -2   8   4         70.86         89.37         9.69 o                         
  -1   8   4         26.96         43.81         8.39 o                         
   0   8   4         81.90         85.35        10.69 o                         
   1   8   4        830.70        977.92        55.89 o                         
   2   8   4         13.36          0.68        12.77 o                         
   3   8   4         24.62         41.95        16.14 o                         
   4   8   4        235.22        274.17        34.81 o                         
   5   8   4        141.47        134.23        27.36 o                         
   6   8   4        526.30        516.59        50.45 o                         
   7   8   4        110.93        130.17        31.51 o                         
   8   8   4          0.70         35.35        24.72 o                         
   9   8   4         82.92         81.15        28.55 o                         
  10   8   4         21.76         49.57        22.78 o                         
  11   8   4         10.72         90.16        32.41 o                         
 -11   9   4         33.07         15.01        19.12 o                         
 -10   9   4          5.59        -25.82        25.82 o                         
  -9   9   4         17.19         27.84        20.88 o                         
  -8   9   4        107.35        102.27        31.46 o                         
  -7   9   4         40.35         51.41        23.12 o                         
  -6   9   4        280.54        220.46        37.14 o                         
  -5   9   4         35.32         66.56        23.73 o                         
  -4   9   4         68.21         95.61        25.06 o                         
  -3   9   4        218.97        218.82        14.34 o                         
  -2   9   4         12.60         16.80         7.21 o                         
  -1   9   4          0.49          8.97         7.00 o                         
   0   9   4         21.26         27.37         8.99 o                         
   1   9   4         83.47         72.39        14.36 o                         
   2   9   4        332.18        272.34        23.26 o                         
   3   9   4        348.12        367.34        42.02 o                         
   4   9   4        216.96        265.54        37.00 o                         
   5   9   4        109.84         96.51        25.84 o                         
   6   9   4         15.67         23.95        18.80 o                         
   7   9   4        190.58        175.46        33.25 o                         
   8   9   4        108.46        132.43        31.12 o                         
   9   9   4          2.97        -21.10        21.10 o                         
  10   9   4         49.63         46.92        26.04 o                         
 -10  10   4          1.55        -30.51        30.51 o                         
  -9  10   4         13.14        -14.12        23.19 o                         
  -8  10   4          0.07         34.55        29.01 o                         
  -7  10   4          9.28         10.92        18.65 o                         
  -6  10   4         30.79         64.31        25.42 o                         
  -5  10   4         10.54         27.84        21.51 o                         
  -4  10   4         93.75         66.41        23.14 o                         
  -3  10   4          7.57         43.53        21.02 o                         
  -2  10   4         22.44         34.58        10.85 o                         
  -1  10   4         35.58         33.35         8.68 o                         
   0  10   4         41.19         39.63        10.00 o                         
   1  10   4          1.97         -3.72        15.99 o                         
   2  10   4          3.46         27.43        12.07 o                         
   3  10   4         48.48         42.79        12.72 o                         
   4  10   4        133.96        121.47        28.46 o                         
   5  10   4         65.40         33.61        17.91 o                         
   6  10   4          8.83         54.97        23.96 o                         
   7  10   4          1.50         20.78        18.46 o                         
   8  10   4          0.30         -2.29        19.59 o                         
  -8  11   4          6.24         31.74        21.50 o                         
  -7  11   4         17.81         25.43        21.25 o                         
  -6  11   4         14.18          7.90        17.57 o                         
  -5  11   4          9.07         22.55        18.36 o                         
  -4  11   4          2.46        -14.74        20.87 o                         
  -3  11   4         12.93          0.53        18.19 o                         
  -2  11   4          4.71        -24.20        24.20 o                         
  -1  11   4          0.20        -15.74        16.19 o                         
   0  11   4          0.14         -7.76         8.89 o                         
   1  11   4          6.62          5.89        11.09 o                         
   2  11   4         16.79         34.27        12.61 o                         
   3  11   4          9.73          9.05        11.22 o                         
   4  11   4         31.51         22.09        19.65 o                         
   5  11   4          4.09         22.81        20.48 o                         
   6  11   4          2.14         31.75        18.89 o                         
   7  11   4          1.40         31.39        22.93 o                         
  -6  12   4          0.06         34.61        24.94 o                         
  -5  12   4         15.17          9.69        19.63 o                         
  -4  12   4          0.47         16.62        20.01 o                         
  -3  12   4         17.45         -8.69        16.85 o                         
  -2  12   4          7.12          6.58        16.30 o                         
  -1  12   4         46.97         36.82        16.60 o                         
   0  12   4          1.70          9.99        16.22 o                         
   1  12   4          1.02          8.47        10.53 o                         
   2  12   4          0.08          1.51         9.85 o                         
   3  12   4          1.22         14.15        19.53 o                         
   4  12   4          0.10          8.50        18.04 o                         
 -15   1   5          2.53          8.28        13.68 o                         
 -14   1   5        184.42        195.59        19.16 o                         
 -13   1   5        256.18        247.75        15.94 o                         
 -12   1   5        545.46        597.78        23.37 o                         
 -11   1   5        678.58        699.90        24.19 o                         
 -10   1   5       1214.38       1285.74        30.24 o                         
  -9   1   5       1486.77       1533.52        32.77 o                         
  -8   1   5        546.44        549.36        18.30 o                         
  -7   1   5         15.83         34.67         6.57 o                         
  -6   1   5         86.71        131.16         9.56 o                         
  -5   1   5         72.98         67.66         5.49 o                         
  -4   1   5       1926.74       1965.72        21.45 o                         
  -3   1   5       5252.38       5441.77        44.44 o                         
  -2   1   5       3846.51       3941.10        36.65 o                         
  -1   1   5       3260.32       3301.39        31.03 o                         
   0   1   5       4187.00       4206.53        82.85 o                         
   1   1   5       2197.44       2322.15        37.17 o                         
   2   1   5       3715.25       3668.67        40.26 o                         
   3   1   5         19.00         15.76         3.43 o                         
   4   1   5       1330.64       1297.17        23.26 o                         
   5   1   5       3513.37       3602.61        43.74 o                         
   6   1   5          0.76         -4.49         4.49 o                         
   7   1   5       2095.32       2177.00        43.43 o                         
   8   1   5       1144.45       1202.49        29.32 o                         
   9   1   5        164.64        154.35        11.74 o                         
  10   1   5        320.60        336.64        17.89 o                         
  11   1   5          5.86          2.49         6.35 o                         
  12   1   5         10.41          3.66         9.43 o                         
  13   1   5          0.58        -15.52        16.99 o                         
 -15   2   5         86.24        122.46        16.70 o                         
 -14   2   5        333.53        334.91        25.01 o                         
 -13   2   5         14.61         32.00        10.17 o                         
 -12   2   5        120.36        146.46        16.17 o                         
 -11   2   5         55.56         60.09        10.66 o                         
 -10   2   5        238.37        245.39        17.79 o                         
  -9   2   5        368.45        360.86        12.84 o                         
  -8   2   5        516.50        445.17        17.94 o                         
  -7   2   5       3960.47       4071.89        50.81 o                         
  -6   2   5       6080.83       5857.19        45.29 o                         
  -5   2   5       8280.56       8139.24        76.24 o                         
  -4   2   5      11255.47      11271.92        69.99 o                         
  -3   2   5        433.63        352.34        11.70 o                         
  -2   2   5       3901.94       3873.01        29.68 o                         
  -1   2   5         30.32         38.82         5.88 o                         
   0   2   5         22.20         34.05         4.98 o                         
   1   2   5       2079.22       2163.85        29.28 o                         
   2   2   5       3294.25       3307.86        50.55 o                         
   3   2   5       1687.47       1612.31        28.78 o                         
   4   2   5       2930.82       2901.69        48.04 o                         
   5   2   5       4147.19       4338.73        56.40 o                         
   6   2   5        514.81        488.16        23.01 o                         
   7   2   5        710.98        708.43        29.88 o                         
   8   2   5        713.20        725.10        40.05 o                         
   9   2   5         30.42         25.83         7.35 o                         
  10   2   5        177.20        166.12        16.77 o                         
  11   2   5          3.01         -6.40         8.07 o                         
  12   2   5          4.86          1.77        14.13 o                         
  13   2   5         12.50          8.35        19.26 o                         
 -15   3   5          3.58         17.61        16.06 o                         
 -14   3   5        240.48        248.40        21.89 o                         
 -13   3   5         71.59         72.60        13.28 o                         
 -12   3   5        146.99        159.70        17.49 o                         
 -11   3   5         47.53         65.70        11.18 o                         
 -10   3   5        398.68        401.65        28.89 o                         
  -9   3   5         64.00         47.28        10.70 o                         
  -8   3   5        122.92        106.36        19.83 o                         
  -7   3   5        908.66        917.91        28.47 o                         
  -6   3   5       1352.39       1439.02        34.55 o                         
  -5   3   5        108.63        117.76         7.94 o                         
  -4   3   5       2366.99       2268.19        31.94 o                         
  -3   3   5       3877.12       3938.72        31.01 o                         
  -2   3   5       3394.61       3147.16        32.27 o                         
  -1   3   5         72.75         41.92         3.79 o                         
   0   3   5       2226.63       2171.47        27.49 o                         
   1   3   5         16.75         26.32         3.88 o                         
   2   3   5        973.98        947.58        18.72 o                         
   3   3   5       2238.22       2424.04        33.10 o                         
   4   3   5        277.23        276.98        11.55 o                         
   5   3   5         12.16         20.90         3.92 o                         
   6   3   5         54.95         54.33         8.22 o                         
   7   3   5        268.13        252.60        16.68 o                         
   8   3   5         39.03         45.78        10.72 o                         
   9   3   5         35.57         42.66        11.01 o                         
  10   3   5         74.26         73.28        17.92 o                         
  11   3   5          3.00          0.48        12.50 o                         
  12   3   5         61.27         61.32        19.75 o                         
 -15   4   5         62.18         99.69        21.61 o                         
 -14   4   5         19.07         28.62        24.51 o                         
 -13   4   5         15.54         27.73        27.67 o                         
 -12   4   5         14.95         15.17        12.56 o                         
 -11   4   5        214.05        192.50        32.64 o                         
 -10   4   5          4.99         11.68        14.59 o                         
  -9   4   5          5.07         19.59        16.09 o                         
  -8   4   5        210.92        195.74        13.72 o                         
  -7   4   5          3.25          1.55         4.43 o                         
  -6   4   5        230.52        253.23        16.79 o                         
  -5   4   5       1093.26       1103.84        22.76 o                         
  -4   4   5        269.13        244.44        11.36 o                         
  -3   4   5        761.23        765.17        40.69 o                         
  -2   4   5          7.83         12.93         2.70 o                         
  -1   4   5        215.46        222.31         9.13 o                         
   0   4   5         23.12         23.02         3.87 o                         
   1   4   5       1410.70       1597.89        38.45 o                         
   2   4   5        826.05        819.84        19.54 o                         
   3   4   5        417.05        474.18        14.48 o                         
   4   4   5         41.75         39.87         4.61 o                         
   5   4   5         96.61         94.36         9.39 o                         
   6   4   5         40.58         31.20         6.27 o                         
   7   4   5       1281.63       1289.21        35.35 o                         
   8   4   5        114.01        115.46        14.93 o                         
   9   4   5         18.34         14.09        13.75 o                         
  10   4   5         16.15         42.75        17.48 o                         
  11   4   5          2.25        -21.36        23.06 o                         
  12   4   5          0.67        -16.79        16.79 o                         
 -14   5   5        245.04        206.70        34.54 o                         
 -13   5   5        128.99        133.22        35.62 o                         
 -12   5   5         33.25         22.46        18.50 o                         
 -11   5   5        206.67        178.33        30.83 o                         
 -10   5   5        537.77        598.34        55.42 o                         
  -9   5   5       1098.74       1173.65        72.44 o                         
  -8   5   5         14.32          7.49        15.30 o                         
  -7   5   5         36.71         46.04         7.58 o                         
  -6   5   5        234.61        286.84        22.15 o                         
  -5   5   5        438.89        447.11        14.73 o                         
  -4   5   5        930.84       1011.13        30.06 o                         
  -3   5   5        478.74        466.12        18.16 o                         
  -2   5   5        515.43        398.77        14.00 o                         
  -1   5   5       3524.63       3556.66        57.78 o                         
   0   5   5        269.91        264.80        13.05 o                         
   1   5   5       2534.52       2619.32        41.10 o                         
   2   5   5        498.42        467.12        20.26 o                         
   3   5   5         70.58         95.43         9.33 o                         
   4   5   5        796.64        860.08        26.93 o                         
   5   5   5        152.35        173.97        11.28 o                         
   6   5   5        174.53        162.05        25.94 o                         
   7   5   5        354.75        341.27        19.83 o                         
   8   5   5        102.55        156.86        31.46 o                         
   9   5   5         84.05         70.50        19.48 o                         
  10   5   5         15.49         18.85        15.07 o                         
  11   5   5         13.77         -1.46        18.99 o                         
  12   5   5         32.10         29.62        20.67 o                         
 -14   6   5          4.91         30.44        26.08 o                         
 -13   6   5         21.08          6.18        21.42 o                         
 -12   6   5          4.25         24.96        21.90 o                         
 -11   6   5         12.48         13.88        17.83 o                         
 -10   6   5          2.28         -5.56        19.20 o                         
  -9   6   5         51.19         79.95        25.12 o                         
  -8   6   5        271.03        310.75        39.04 o                         
  -7   6   5        408.45        442.42        43.84 o                         
  -6   6   5        136.36        161.68        29.83 o                         
  -5   6   5       1225.19       1269.45        33.32 o                         
  -4   6   5       1408.58       1359.91        55.87 o                         
  -3   6   5       1796.82       1758.28        35.64 o                         
  -2   6   5        429.35        470.79        15.78 o                         
  -1   6   5        127.33        120.37        11.83 o                         
   0   6   5         31.53         17.19         7.36 o                         
   1   6   5          0.84         10.40         4.49 o                         
   2   6   5        671.65        650.83        24.86 o                         
   3   6   5        280.09        247.01        19.45 o                         
   4   6   5        357.17        348.39        28.16 o                         
   5   6   5        615.69        662.28        49.57 o                         
   6   6   5         18.20         43.79        15.62 o                         
   7   6   5         73.74        113.92        27.28 o                         
   8   6   5         89.02        151.18        30.98 o                         
   9   6   5         64.73        101.21        27.26 o                         
  10   6   5         42.57         11.36        19.14 o                         
  11   6   5          2.34         -5.56        20.01 o                         
  12   6   5         40.85         38.45        22.50 o                         
 -13   7   5         18.46         -8.54        26.68 o                         
 -12   7   5        134.58        133.48        34.43 o                         
 -11   7   5        146.87        157.98        38.47 o                         
 -10   7   5         45.33         -6.37        19.60 o                         
  -9   7   5         20.98         46.31        19.69 o                         
  -8   7   5         11.21         -3.30        14.50 o                         
  -7   7   5         23.82         -1.35        13.63 o                         
  -6   7   5        529.17        572.91        50.33 o                         
  -5   7   5         23.65         12.79         3.44 o                         
  -4   7   5         87.13         75.28         7.46 o                         
  -3   7   5        279.18        318.54        15.20 o                         
  -2   7   5         19.01         18.76         6.24 o                         
  -1   7   5          9.58         26.42         8.06 o                         
   0   7   5        259.54        316.22        22.02 o                         
   1   7   5        376.09        418.58        26.29 o                         
   2   7   5        104.08         86.73        10.39 o                         
   3   7   5          3.45          7.03        10.92 o                         
   4   7   5          1.76         -4.48        12.73 o                         
   5   7   5          2.95         16.39        16.17 o                         
   6   7   5        588.43        603.85        52.67 o                         
   7   7   5         61.50         97.63        24.84 o                         
   8   7   5         16.44          9.73        16.22 o                         
   9   7   5          0.53        -21.33        21.76 o                         
  10   7   5          6.32        -15.21        22.49 o                         
  11   7   5          8.21          5.80        22.14 o                         
 -12   8   5          2.80         37.12        25.97 o                         
 -11   8   5         86.58         71.46        32.08 o                         
 -10   8   5          7.88        -15.75        24.39 o                         
  -9   8   5          5.74         24.83        19.81 o                         
  -8   8   5          0.50         35.36        24.92 o                         
  -7   8   5         42.82         19.70        17.34 o                         
  -6   8   5         11.57         -4.60        15.95 o                         
  -5   8   5        386.26        398.91        44.58 o                         
  -4   8   5        773.76        698.69        24.48 o                         
  -3   8   5         79.86         73.30        10.13 o                         
  -2   8   5         80.32         50.08         8.21 o                         
  -1   8   5        109.49        110.69        11.62 o                         
   0   8   5         22.44         15.57         8.09 o                         
   1   8   5         31.36         28.90        10.29 o                         
   2   8   5         26.29         38.98        15.28 o                         
   3   8   5         45.16         40.16        16.80 o                         
   4   8   5        244.10        194.71        30.50 o                         
   5   8   5          5.37          7.90        17.88 o                         
   6   8   5          1.80        -21.74        21.74 o                         
   7   8   5          9.82         23.83        16.82 o                         
   8   8   5          7.89          4.01        15.60 o                         
   9   8   5          5.81          1.05        22.00 o                         
  10   8   5         57.36         42.09        27.43 o                         
 -11   9   5         37.10         67.24        31.26 o                         
 -10   9   5          3.61        -15.82        23.81 o                         
  -9   9   5         26.45          0.98        18.93 o                         
  -8   9   5          0.61         22.07        25.60 o                         
  -7   9   5          1.24          9.97        16.35 o                         
  -6   9   5          1.45         11.89        23.54 o                         
  -5   9   5        144.16        132.01        26.12 o                         
  -4   9   5        346.38        385.81        44.69 o                         
  -3   9   5          4.08         -4.75         8.44 o                         
  -2   9   5        176.64        182.67        14.51 o                         
  -1   9   5          1.76         16.28         7.83 o                         
   0   9   5         52.95         55.00        10.05 o                         
   1   9   5        596.70        613.95        28.39 o                         
   2   9   5         42.58         66.65        20.03 o                         
   3   9   5        134.23        139.52        25.84 o                         
   4   9   5          0.11          0.49        13.69 o                         
   5   9   5        268.82        248.17        36.50 o                         
   6   9   5         46.75         20.71        17.71 o                         
   7   9   5          2.65        -22.04        22.04 o                         
   8   9   5         74.30         58.61        24.60 o                         
   9   9   5          0.56        -20.21        22.15 o                         
 -10  10   5         14.92         44.56        27.95 o                         
  -9  10   5          8.73          7.06        20.76 o                         
  -8  10   5          0.44        -14.12        19.85 o                         
  -7  10   5         11.91        -14.04        19.38 o                         
  -6  10   5         45.89         42.39        24.39 o                         
  -5  10   5         33.78         71.02        24.70 o                         
  -4  10   5         19.13         49.15        21.42 o                         
  -3  10   5         14.03         28.89        17.32 o                         
  -2  10   5         98.21         85.91        25.95 o                         
  -1  10   5          9.40         12.37         7.61 o                         
   0  10   5         47.41         45.42         9.91 o                         
   1  10   5          1.05         16.14         8.48 o                         
   2  10   5         12.52         10.15         8.31 o                         
   3  10   5         18.73         41.21        22.83 o                         
   4  10   5          1.27         30.28        18.35 o                         
   5  10   5         82.72         53.30        26.42 o                         
   6  10   5          0.18         22.54        15.86 o                         
   7  10   5          2.87         12.90        17.12 o                         
   8  10   5         74.65         81.73        28.62 o                         
  -8  11   5          0.41         13.03        20.66 o                         
  -7  11   5         18.35          7.26        22.82 o                         
  -6  11   5          0.21        -20.15        25.08 o                         
  -5  11   5         26.30         15.08        18.41 o                         
  -4  11   5         23.58         46.50        26.23 o                         
  -3  11   5          4.15        -17.78        18.52 o                         
  -2  11   5          0.00         -4.61        15.65 o                         
  -1  11   5          0.00         -4.54        17.20 o                         
   0  11   5          0.06         -0.75        16.13 o                         
   1  11   5          2.37         -4.60         8.29 o                         
   2  11   5          3.77          5.86         9.01 o                         
   3  11   5         22.09         20.51        18.20 o                         
   4  11   5         18.74         -4.48        10.62 o                         
   5  11   5          1.03          8.51        20.36 o                         
   6  11   5          2.26        -17.44        17.44 o                         
  -6  12   5          5.86         58.60        30.59 o                         
  -5  12   5         46.38         38.40        17.58 o                         
  -4  12   5         57.46         49.88        25.86 o                         
  -3  12   5         12.51         10.15        22.29 o                         
  -2  12   5         21.83         23.26        19.56 o                         
  -1  12   5          0.21         15.55        16.01 o                         
   0  12   5         10.04          0.99        15.42 o                         
   1  12   5         12.54         12.32        16.13 o                         
   2  12   5         24.07         27.10        12.34 o                         
   3  12   5         10.79        -17.27        17.27 o                         
   4  12   5          2.55         15.29        15.57 o                         
 -15   0   6        244.03        278.07        40.09 o                         
 -14   0   6        103.95        146.65        31.80 o                         
 -13   0   6         86.14         83.82        15.92 o                         
 -12   0   6        554.19        572.97        32.12 o                         
 -11   0   6       1791.20       1865.43        54.77 o                         
 -10   0   6        803.29        883.23        34.96 o                         
  -9   0   6        627.15        605.60        26.82 o                         
  -8   0   6      13536.13      13432.51       162.58 o                         
  -7   0   6       3202.11       3083.78        72.92 o                         
  -6   0   6       2630.11       2352.76        61.26 o                         
  -5   0   6        543.88        435.97        24.64 o                         
  -4   0   6       2038.40       2084.86        52.77 o                         
  -3   0   6         19.76         41.59         6.54 o                         
  -2   0   6       2325.32       2451.05        27.55 o                         
  -1   0   6       5531.09       5932.60        36.58 o                         
   0   0   6      13365.69      13013.43       129.51 o                         
   1   0   6       2329.55       2216.08        55.78 o                         
   2   0   6       4141.80       4095.56        78.73 o                         
   3   0   6       1120.63        937.51        18.57 o                         
   4   0   6      12731.74      12940.54        83.27 o                         
   5   0   6        874.47        776.08        22.81 o                         
   6   0   6       5082.68       5042.63        64.48 o                         
   7   0   6       3085.03       2849.00        52.58 o                         
   8   0   6       2837.10       2978.85        58.53 o                         
   9   0   6       2248.31       2308.19        68.98 o                         
  10   0   6         48.09         14.91         9.12 o                         
  11   0   6         83.94        107.59        15.73 o                         
  12   0   6        174.42        173.12        29.43 o                         
  13   0   6          3.49         22.97        15.27 o                         
 -15   1   6         31.84         35.88        14.41 o                         
 -14   1   6        136.61        149.37        17.02 o                         
 -13   1   6        209.99        202.98        17.72 o                         
 -12   1   6        111.97        121.38        11.03 o                         
 -11   1   6        371.20        385.83        18.47 o                         
 -10   1   6        558.78        556.69        20.19 o                         
  -9   1   6         35.26         39.73         6.37 o                         
  -8   1   6        192.48        203.94        14.51 o                         
  -7   1   6          8.87         12.49         4.23 o                         
  -6   1   6        742.63        734.51        22.37 o                         
  -5   1   6       3613.98       3571.06        49.45 o                         
  -4   1   6       3395.20       3238.88        36.84 o                         
  -3   1   6      10827.70      10667.81        57.10 o                         
  -2   1   6       6860.84       6850.28        52.43 o                         
  -1   1   6       3912.25       3730.24        38.61 o                         
   0   1   6       1307.02       1249.94        46.87 o                         
   1   1   6        673.16        632.07        21.56 o                         
   2   1   6         96.54        102.26         7.62 o                         
   3   1   6        514.22        547.97        21.77 o                         
   4   1   6         27.76         38.89         7.25 o                         
   5   1   6       1064.18       1042.62        26.20 o                         
   6   1   6       2223.16       2151.55        39.24 o                         
   7   1   6        827.86        811.89        22.82 o                         
   8   1   6         37.03         46.45         6.06 o                         
   9   1   6        180.85        169.86        11.17 o                         
  10   1   6        266.48        230.61        16.97 o                         
  11   1   6          1.19         -2.02         7.41 o                         
  12   1   6         17.10         -9.43        11.16 o                         
  13   1   6          0.48        -14.64        20.20 o                         
 -15   2   6         69.03         50.70        12.61 o                         
 -14   2   6         89.26        103.19        14.83 o                         
 -13   2   6          0.46          0.64         8.67 o                         
 -12   2   6         75.68         77.22        12.23 o                         
 -11   2   6         12.01          0.31         8.16 o                         
 -10   2   6        131.02        108.25         9.36 o                         
  -9   2   6        112.32        122.58         9.05 o                         
  -8   2   6        259.52        257.40        14.30 o                         
  -7   2   6        931.45       1120.38        26.52 o                         
  -6   2   6         22.52         36.70         5.08 o                         
  -5   2   6        821.37        860.61        15.62 o                         
  -4   2   6       7133.39       7710.72        71.51 o                         
  -3   2   6        106.35         94.02         6.85 o                         
  -2   2   6          1.58          1.21         3.17 o                         
  -1   2   6       1574.59       1587.74        30.66 o                         
   0   2   6         55.66         85.08         6.31 o                         
   1   2   6         35.21         44.36         5.13 o                         
   2   2   6         12.08         11.23         2.39 o                         
   3   2   6        621.02        697.21        14.45 o                         
   4   2   6        108.63        115.29         7.59 o                         
   5   2   6        232.47        255.39        17.18 o                         
   6   2   6        253.41        265.22        18.37 o                         
   7   2   6         61.98         63.01        11.06 o                         
   8   2   6       1071.69       1127.85        40.88 o                         
   9   2   6         64.87         57.35        11.05 o                         
  10   2   6          0.65         -7.33         7.33 o                         
  11   2   6          1.17         -5.52         9.88 o                         
  12   2   6          0.13          1.18        17.78 o                         
  13   2   6         21.14         23.08        19.46 o                         
 -15   3   6         57.55         53.60        17.30 o                         
 -14   3   6        128.86        122.54        22.99 o                         
 -13   3   6        240.43        277.89        22.09 o                         
 -12   3   6        151.00        152.31        16.09 o                         
 -11   3   6         57.91         67.28        13.26 o                         
 -10   3   6        126.68        144.13        18.19 o                         
  -9   3   6         36.45         42.39        12.20 o                         
  -8   3   6        315.00        349.74        35.57 o                         
  -7   3   6        300.32        295.38        30.68 o                         
  -6   3   6        730.30        757.15        28.68 o                         
  -5   3   6       2370.35       2367.11        35.85 o                         
  -4   3   6       1735.72       1717.03        30.05 o                         
  -3   3   6       9592.23       9792.35        56.36 o                         
  -2   3   6       5830.10       6095.66        49.94 o                         
  -1   3   6       1806.39       1768.29        29.00 o                         
   0   3   6        371.55        359.43        11.78 o                         
   1   3   6        381.89        431.22        13.35 o                         
   2   3   6        295.61        346.51        12.13 o                         
   3   3   6        895.88        917.04        16.85 o                         
   4   3   6        349.10        343.78        10.97 o                         
   5   3   6       1076.37       1087.24        26.43 o                         
   6   3   6        802.88        851.21        30.48 o                         
   7   3   6        384.76        383.52        22.05 o                         
   8   3   6        257.13        296.62        20.84 o                         
   9   3   6        435.46        450.30        32.13 o                         
  11   3   6         15.22         13.60        10.79 o                         
  12   3   6         36.71         50.59        24.69 o                         
  13   3   6          7.76         24.57        24.28 o                         
 -15   4   6        196.64        214.47        33.99 o                         
 -14   4   6          4.82          1.60        13.78 o                         
 -13   4   6         24.65         19.36        15.14 o                         
 -12   4   6        188.35        173.38        22.86 o                         
 -11   4   6        142.00        160.85        30.17 o                         
 -10   4   6        837.37        883.87        63.60 o                         
  -9   4   6       1268.62       1355.16        76.21 o                         
  -8   4   6       1364.33       1388.81        37.40 o                         
  -7   4   6        540.31        537.53        26.70 o                         
  -6   4   6        949.95        880.77        28.31 o                         
  -5   4   6       3134.01       3351.77        42.95 o                         
  -4   4   6       1133.89       1345.16        27.57 o                         
  -3   4   6        654.52        664.17        15.71 o                         
  -2   4   6       7066.65       7698.91       174.18 o                         
  -1   4   6        142.88         78.48         6.63 o                         
   0   4   6        945.76        748.76        21.26 o                         
   1   4   6       7570.85       7953.21        70.66 o                         
   2   4   6       6141.15       6146.80        57.55 o                         
   3   4   6        135.12        108.04         7.55 o                         
   4   4   6        927.30        897.46        22.96 o                         
   5   4   6       1106.55       1201.19        33.70 o                         
   6   4   6         97.49        125.37        14.44 o                         
   7   4   6       1171.37       1179.71        48.42 o                         
   8   4   6        184.32        174.17        15.16 o                         
   9   4   6         42.42         46.03        17.37 o                         
  10   4   6        277.92        292.65        40.48 o                         
 -14   5   6         38.25         27.50        41.34 o                         
 -13   5   6         43.25         48.96        19.89 o                         
 -12   5   6        427.07        439.85        49.88 o                         
 -11   5   6          8.34          4.81        17.81 o                         
 -10   5   6          5.06          6.31        13.60 o                         
  -9   5   6        321.20        367.69        40.11 o                         
  -8   5   6         17.12        -11.11        13.38 o                         
  -7   5   6        260.57        269.87        16.04 o                         
  -6   5   6        154.10        143.74         9.33 o                         
  -5   5   6        778.72        849.75        22.19 o                         
  -4   5   6        454.81        442.16        31.92 o                         
  -3   5   6        345.86        295.87        10.74 o                         
  -2   5   6       1238.88       1264.76        46.88 o                         
  -1   5   6       1022.80       1101.43        25.98 o                         
   0   5   6       1267.76       1313.12        38.22 o                         
   1   5   6          4.47          7.56         6.09 o                         
   2   5   6         21.35         37.26         6.71 o                         
   3   5   6        143.87        168.54        11.68 o                         
   4   5   6       1281.22       1355.94        45.43 o                         
   5   5   6          1.21         -3.72         5.14 o                         
   6   5   6          7.71         10.20         6.28 o                         
   7   5   6        208.42        216.88        15.06 o                         
   8   5   6         82.80        138.99        30.74 o                         
   9   5   6         18.19         -0.43        21.83 o                         
  10   5   6         68.51         88.70        29.83 o                         
  11   5   6          3.99         31.90        21.35 o                         
 -14   6   6          5.74          7.83        19.44 o                         
 -13   6   6          2.12          9.88        17.54 o                         
 -12   6   6         68.27          9.26        17.14 o                         
 -11   6   6        165.08        165.35        35.87 o                         
 -10   6   6        117.50        136.32        30.06 o                         
  -9   6   6         66.69         87.43        27.16 o                         
  -8   6   6        381.83        366.75        41.98 o                         
  -7   6   6         18.53         -4.44        13.97 o                         
  -6   6   6          6.03          3.11         6.07 o                         
  -5   6   6         54.47         61.09         9.33 o                         
  -4   6   6         67.05         52.37         5.83 o                         
  -3   6   6        340.28        334.96        18.64 o                         
  -2   6   6          1.64          3.17         3.56 o                         
  -1   6   6         16.82         21.21         7.47 o                         
   0   6   6         57.42         69.40        10.69 o                         
   1   6   6        974.56        995.22        38.57 o                         
   2   6   6         61.41         57.84         8.69 o                         
   3   6   6          8.07         22.34         8.44 o                         
   4   6   6         23.44         22.38        13.36 o                         
   5   6   6          9.18        -15.81        15.81 o                         
   6   6   6         56.26         94.73        25.54 o                         
   7   6   6        110.54        108.50        24.92 o                         
   8   6   6          6.08         -6.11        15.59 o                         
   9   6   6         56.90         62.01        23.27 o                         
  10   6   6         27.85         55.59        23.09 o                         
  11   6   6          0.79         44.64        27.85 o                         
 -13   7   6          1.18         -5.81        21.25 o                         
 -12   7   6         65.61         49.69        25.62 o                         
 -11   7   6         23.44          1.48        17.37 o                         
 -10   7   6         19.49         13.47        16.35 o                         
  -9   7   6         53.77         42.13        20.80 o                         
  -8   7   6          3.56          4.28        14.06 o                         
  -7   7   6         15.34          3.77        16.08 o                         
  -6   7   6        201.75        208.00        14.96 o                         
  -5   7   6        999.27       1000.68        34.16 o                         
  -4   7   6        493.73        445.75        20.94 o                         
  -3   7   6        992.43       1035.81        38.91 o                         
  -2   7   6        847.36        860.82        34.43 o                         
  -1   7   6        318.13        318.74        21.32 o                         
   0   7   6         47.42         56.48        11.03 o                         
   1   7   6         78.66         95.92        13.94 o                         
   2   7   6          8.21         25.30         9.52 o                         
   3   7   6        857.73        810.93        53.47 o                         
   4   7   6         23.07         32.28        13.35 o                         
   5   7   6        171.91        166.60        30.63 o                         
   6   7   6         40.58         16.30        14.15 o                         
   7   7   6        129.40        136.39        26.62 o                         
   8   7   6          3.45        -11.61        19.20 o                         
   9   7   6         20.56         41.04        23.97 o                         
  10   7   6         25.43         24.19        19.20 o                         
  11   7   6          4.51         12.69        21.38 o                         
 -12   8   6          0.11        -15.76        22.41 o                         
 -11   8   6         11.43         31.46        24.90 o                         
 -10   8   6          2.46         53.16        24.99 o                         
  -9   8   6         58.56         70.68        25.10 o                         
  -8   8   6        251.25        226.43        36.86 o                         
  -7   8   6         88.57        127.71        27.89 o                         
  -6   8   6          9.36         11.32        16.60 o                         
  -5   8   6        234.86        279.41        38.07 o                         
  -4   8   6        204.51        202.97        18.36 o                         
  -3   8   6         18.82         16.85         5.67 o                         
  -2   8   6         76.55         60.86        10.41 o                         
  -1   8   6        322.90        328.13        19.42 o                         
   0   8   6          2.51         20.65        14.36 o                         
   1   8   6         29.88         18.35        11.91 o                         
   2   8   6        144.06        156.42        18.86 o                         
   3   8   6       1096.92       1175.61        51.41 o                         
   4   8   6        119.41        179.95        30.07 o                         
   5   8   6          6.12         34.67        18.17 o                         
   6   8   6          0.43         12.37        15.93 o                         
   7   8   6         66.94         64.76        24.38 o                         
   8   8   6         12.20         26.36        20.42 o                         
   9   8   6         14.49         14.01        17.92 o                         
  10   8   6         18.67         49.06        23.17 o                         
 -11   9   6          9.86        -21.80        21.80 o                         
 -10   9   6         61.90         70.77        33.82 o                         
  -9   9   6         52.65         31.02        21.15 o                         
  -8   9   6          0.95         14.33        19.93 o                         
  -7   9   6          3.07          4.25        15.23 o                         
  -6   9   6         31.18         62.03        23.89 o                         
  -5   9   6        231.83        254.42        38.58 o                         
  -4   9   6         48.04         43.73        20.57 o                         
  -3   9   6         70.26         39.24        11.40 o                         
  -2   9   6          0.51          4.39         6.23 o                         
  -1   9   6         21.45         24.32         7.46 o                         
   0   9   6        291.59        355.95        21.76 o                         
   1   9   6         12.80         24.17        10.64 o                         
   2   9   6         10.97         18.58        16.92 o                         
   3   9   6          0.65         -3.18        10.92 o                         
   4   9   6         63.70         54.34        21.77 o                         
   5   9   6          0.79          0.87        15.49 o                         
   6   9   6         70.09         88.11        29.58 o                         
   7   9   6          3.00         14.80        19.14 o                         
   8   9   6         19.54          5.10        22.38 o                         
   9   9   6         25.41         25.89        24.06 o                         
 -10  10   6          4.55         23.42        23.14 o                         
  -9  10   6         18.13         21.52        23.99 o                         
  -8  10   6          5.17          2.11        19.70 o                         
  -7  10   6         13.40         16.51        19.51 o                         
  -6  10   6          0.24         19.16        19.32 o                         
  -5  10   6         21.84         18.65        20.90 o                         
  -4  10   6          0.78         23.94        20.89 o                         
  -3  10   6         10.52        -22.13        22.13 o                         
  -2  10   6        101.28         82.92        19.11 o                         
  -1  10   6         15.12          8.05         7.69 o                         
   0  10   6          0.74         -4.25         7.80 o                         
   1  10   6         79.51         96.58        13.53 o                         
   2  10   6         19.43        -10.38        10.38 o                         
   3  10   6         55.58         23.76        11.38 o                         
   4  10   6          0.88        -12.47        12.47 o                         
   5  10   6          1.23          5.58        16.48 o                         
   6  10   6         18.04         22.27        20.30 o                         
   7  10   6          6.59         33.81        25.96 o                         
  -8  11   6          4.33          8.37        24.12 o                         
  -7  11   6         14.82         41.31        24.20 o                         
  -6  11   6         11.05         11.67        20.40 o                         
  -5  11   6          3.17          9.12        21.20 o                         
  -4  11   6          0.44         -0.47        17.07 o                         
  -3  11   6         45.79         73.00        27.87 o                         
  -2  11   6         70.03        118.73        28.01 o                         
  -1  11   6          8.20         35.85        20.56 o                         
   0  11   6          9.12         -5.08         9.12 o                         
   1  11   6          0.08         -9.74         9.74 o                         
   2  11   6         60.01         31.32         9.72 o                         
   3  11   6         24.93         35.08        10.98 o                         
   4  11   6         97.36         55.10        15.63 o                         
   5  11   6         37.04         33.82        17.31 o                         
   6  11   6         10.12        -12.43        14.61 o                         
  -5  12   6          0.04         19.04        21.69 o                         
  -4  12   6         20.53         -6.80        17.78 o                         
  -3  12   6          0.00          3.33        18.10 o                         
  -2  12   6          0.15         14.18        19.94 o                         
  -1  12   6          6.84         42.97        20.78 o                         
   0  12   6         10.07          1.86        15.97 o                         
   1  12   6         11.83          1.78        16.00 o                         
   2  12   6         16.08         21.20        10.49 o                         
   3  12   6          6.16          4.52        13.65 o                         
 -15   1   7          6.42         16.94        12.86 o                         
 -14   1   7        219.17        218.23        19.11 o                         
 -13   1   7        288.71        261.93        20.51 o                         
 -12   1   7          1.32         21.92         9.29 o                         
 -11   1   7         53.35         46.08         7.32 o                         
 -10   1   7        991.99        991.34        26.45 o                         
  -9   1   7       2175.65       2185.42        45.68 o                         
  -8   1   7        972.32        962.12        25.81 o                         
  -7   1   7       1453.20       1481.06        34.99 o                         
  -6   1   7       6880.14       7043.83        62.98 o                         
  -5   1   7       1214.57       1092.60        25.96 o                         
  -4   1   7         89.04         62.13         5.71 o                         
  -3   1   7       8097.70       8299.04        48.01 o                         
  -2   1   7        642.18        750.92        14.73 o                         
  -1   1   7          0.80          1.45         2.15 o                         
   0   1   7        116.57        123.94         5.57 o                         
   1   1   7         50.69         97.50        11.36 o                         
   2   1   7       3324.58       3481.11        55.23 o                         
   3   1   7       2039.92       2163.74        46.50 o                         
   4   1   7        360.08        320.71        18.94 o                         
   5   1   7       1007.91        989.64        34.46 o                         
   6   1   7         19.46          8.69         3.92 o                         
   7   1   7       1003.33        974.10        21.97 o                         
   8   1   7       2726.53       2637.83        39.38 o                         
   9   1   7        455.66        385.71        16.15 o                         
  10   1   7        865.40        714.12        29.39 o                         
  11   1   7        173.37        164.37        21.22 o                         
  12   1   7          0.40         10.21        13.52 o                         
  13   1   7         21.31          2.12        18.96 o                         
 -15   2   7        102.94        119.15        15.41 o                         
 -14   2   7        188.97        199.17        19.21 o                         
 -13   2   7        136.87        119.13        15.06 o                         
 -12   2   7        752.52        775.98        33.44 o                         
 -11   2   7       1262.23       1276.95        30.66 o                         
 -10   2   7        112.25        108.23         9.46 o                         
  -9   2   7       1519.26       1499.35        29.20 o                         
  -8   2   7        957.76        936.25        21.51 o                         
  -7   2   7        168.75        205.22        13.52 o                         
  -6   2   7        174.73        177.76        10.25 o                         
  -5   2   7        417.81        362.49        11.86 o                         
  -4   2   7       1958.51       1920.80        57.20 o                         
  -3   2   7       1797.68       1627.67        52.66 o                         
  -2   2   7       8969.90       9046.97        94.84 o                         
  -1   2   7       5450.67       5306.68        79.60 o                         
   0   2   7       8805.59       8640.06        80.73 o                         
   1   2   7       5977.22       5962.88        87.42 o                         
   2   2   7        618.48        500.92        26.37 o                         
   3   2   7        491.36        476.13        13.03 o                         
   4   2   7        668.12        676.70        27.43 o                         
   5   2   7        251.69        265.61        18.71 o                         
   6   2   7         39.83         49.47         9.76 o                         
   7   2   7         59.08         43.76        26.13 o                         
   8   2   7       2411.23       2491.62        66.48 o                         
   9   2   7          7.83         10.26         7.62 o                         
  10   2   7        156.15        191.73        15.72 o                         
  11   2   7        298.61        287.89        43.98 o                         
  12   2   7          4.09          7.45        21.99 o                         
  13   2   7         26.37         25.18        19.53 o                         
 -15   3   7          2.96         -3.27        21.57 o                         
 -14   3   7          1.25         -0.51        11.02 o                         
 -13   3   7        388.38        356.24        25.85 o                         
 -12   3   7         99.30         99.23        14.17 o                         
 -11   3   7        134.76        129.87        15.74 o                         
 -10   3   7         27.55         47.90        10.87 o                         
  -9   3   7         31.70         16.93        20.87 o                         
  -8   3   7        877.57        858.30        53.82 o                         
  -7   3   7        400.16        324.05        33.31 o                         
  -6   3   7        463.82        405.59        35.05 o                         
  -5   3   7        959.70        822.64        37.30 o                         
  -4   3   7         20.06         14.61         3.10 o                         
  -3   3   7       6938.36       7285.52        64.28 o                         
  -2   3   7       1497.27       1492.54        31.82 o                         
  -1   3   7        579.84        576.43        25.10 o                         
   0   3   7       1983.87       2118.30        82.31 o                         
   1   3   7        119.62        102.95        10.99 o                         
   2   3   7        198.48        164.73        13.62 o                         
   3   3   7        331.35        308.16        13.44 o                         
   4   3   7        105.50        105.98         7.68 o                         
   5   3   7        410.75        410.60        15.85 o                         
   6   3   7        553.17        596.26        27.85 o                         
   7   3   7        724.55        715.17        31.87 o                         
   8   3   7         12.11          5.82        18.96 o                         
   9   3   7         38.02         26.86         9.58 o                         
  10   3   7          9.99         -9.49         9.49 o                         
  11   3   7         10.61        -23.12        23.12 o                         
  12   3   7          5.53        -23.89        23.89 o                         
 -15   4   7          4.88          1.36        13.20 o                         
 -14   4   7         11.68         45.92        16.15 o                         
 -13   4   7         30.09         30.32        14.47 o                         
 -12   4   7        284.99        287.05        29.76 o                         
 -11   4   7         38.24         60.20        23.51 o                         
 -10   4   7         24.04         32.54        18.33 o                         
  -9   4   7         21.46          3.04        12.17 o                         
  -8   4   7          7.18         22.40        14.94 o                         
  -7   4   7        240.61        243.44        30.54 o                         
  -6   4   7         88.57         80.06         9.72 o                         
  -5   4   7        626.37        605.45        25.55 o                         
  -4   4   7          7.43          2.42         8.57 o                         
  -3   4   7       1555.91       1507.04        76.46 o                         
  -2   4   7         63.56         75.29        14.07 o                         
  -1   4   7        411.72        420.16        47.47 o                         
   0   4   7        739.46        789.63        32.67 o                         
   1   4   7        300.49        323.53        15.01 o                         
   2   4   7         15.74         15.05         4.12 o                         
   3   4   7          1.30         -4.07         4.07 o                         
   4   4   7         87.01         71.48         5.84 o                         
   5   4   7         93.05         80.56         9.15 o                         
   6   4   7        296.71        326.18        17.44 o                         
   7   4   7        436.83        390.90        22.60 o                         
   8   4   7         15.69          6.40         9.25 o                         
   9   4   7         11.51         18.48        17.55 o                         
  10   4   7         15.51          0.19        18.44 o                         
  11   4   7          0.77         24.51        23.77 o                         
  12   4   7          0.52         26.03        21.36 o                         
 -14   5   7        108.04         67.40        48.00 o                         
 -13   5   7        113.61         99.32        30.04 o                         
 -12   5   7         50.25        108.94        29.33 o                         
 -11   5   7        460.71        447.84        50.16 o                         
 -10   5   7         81.05         74.43        22.62 o                         
  -9   5   7          5.65         13.00        13.90 o                         
  -8   5   7        822.37        802.97        59.98 o                         
  -7   5   7        592.23        612.07        50.64 o                         
  -6   5   7       2650.95       2804.82        57.00 o                         
  -5   5   7        390.95        378.27        21.32 o                         
  -4   5   7       1096.03       1066.68        35.61 o                         
  -3   5   7        591.65        729.32        57.49 o                         
  -2   5   7         13.99          1.64         4.85 o                         
  -1   5   7        478.72        447.21        22.19 o                         
   0   5   7        638.67        575.27        25.63 o                         
   1   5   7         25.38         44.40         9.13 o                         
   2   5   7         34.23         30.86         9.38 o                         
   3   5   7       1487.33       1509.61        28.67 o                         
   4   5   7        660.87        655.83        19.76 o                         
   5   5   7        113.08        118.84        10.97 o                         
   6   5   7        817.07        816.37        27.33 o                         
   7   5   7         94.72         95.99        13.71 o                         
   8   5   7          2.80          0.42        11.75 o                         
   9   5   7         18.46         11.06        28.22 o                         
  10   5   7          1.01          8.57        13.11 o                         
  11   5   7         39.29          7.04        24.83 o                         
  12   5   7         18.15         -5.31        21.74 o                         
 -14   6   7        102.35         89.87        20.05 o                         
 -13   6   7         42.35         64.00        26.37 o                         
 -12   6   7          6.95         12.11        19.43 o                         
 -11   6   7        214.10        234.88        41.71 o                         
 -10   6   7        269.49        317.43        42.37 o                         
  -9   6   7          6.01         18.22        18.80 o                         
  -8   6   7         28.26         40.52        18.94 o                         
  -7   6   7          6.60         -8.30        12.36 o                         
  -6   6   7         87.29         88.66        12.14 o                         
  -5   6   7         12.78         27.14         8.89 o                         
  -4   6   7         96.30        116.76        13.10 o                         
  -3   6   7       1393.71       1389.87        70.06 o                         
  -2   6   7       1362.72       1302.57        64.48 o                         
  -1   6   7        833.61        843.11        31.10 o                         
   0   6   7       1456.53       1554.18        47.18 o                         
   1   6   7        250.15        316.29        28.97 o                         
   2   6   7        128.31        165.03        18.11 o                         
   3   6   7        550.27        673.67        35.78 o                         
   4   6   7        233.38        263.83        24.71 o                         
   5   6   7        296.03        276.20        25.34 o                         
   6   6   7          2.05         -8.36        11.61 o                         
   7   6   7        127.40        150.41        29.87 o                         
   8   6   7          4.24         65.32        25.39 o                         
   9   6   7          0.89          9.14        20.74 o                         
  10   6   7         18.99         28.40        35.61 o                         
  11   6   7         20.87         23.89        17.00 o                         
 -13   7   7         21.36         51.05        28.08 o                         
 -12   7   7         18.14        -25.62        25.62 o                         
 -11   7   7          2.52         37.25        22.33 o                         
 -10   7   7         19.76         35.81        23.77 o                         
  -9   7   7         71.71         60.23        21.28 o                         
  -8   7   7         68.41         78.62        22.83 o                         
  -7   7   7        174.52        121.59        26.25 o                         
  -6   7   7        213.57        236.64        23.96 o                         
  -5   7   7        100.82         83.48        13.96 o                         
  -4   7   7        176.59        188.36        17.76 o                         
  -3   7   7        647.08        661.83        23.02 o                         
  -2   7   7        329.21        337.81        20.68 o                         
  -1   7   7          1.56          1.58        14.85 o                         
   0   7   7         89.08        101.58        14.77 o                         
   1   7   7        126.14        147.20        17.40 o                         
   2   7   7          0.11          7.45        12.55 o                         
   3   7   7         88.72         61.65        14.00 o                         
   4   7   7        209.93        237.57        23.94 o                         
   5   7   7          0.41         27.95        13.35 o                         
   6   7   7         51.36         63.47        16.46 o                         
   7   7   7          1.62         55.17        20.49 o                         
   8   7   7         73.24         83.94        28.75 o                         
   9   7   7         14.95        -19.00        21.78 o                         
  10   7   7          3.03          6.01        15.17 o                         
 -12   8   7          0.23         31.46        26.27 o                         
 -11   8   7          5.59        -22.15        22.99 o                         
 -10   8   7         10.69        -20.79        20.79 o                         
  -9   8   7          2.57        -28.54        28.54 o                         
  -8   8   7          3.84        -28.09        28.09 o                         
  -7   8   7        144.12        230.76        38.74 o                         
  -6   8   7         36.51         27.67        19.26 o                         
  -5   8   7          6.63          2.91        15.36 o                         
  -4   8   7        228.79        221.61        18.83 o                         
  -3   8   7         76.14         62.11         9.30 o                         
  -2   8   7        446.17        363.57        24.90 o                         
  -1   8   7        488.30        454.52        26.47 o                         
   0   8   7        208.16        207.60        20.38 o                         
   1   8   7         79.04         88.40        14.47 o                         
   2   8   7         24.13         24.18         9.56 o                         
   3   8   7         43.29         53.21        13.42 o                         
   4   8   7          3.81         16.26        12.25 o                         
   5   8   7         11.75         25.70        23.90 o                         
   6   8   7         61.94         44.82        19.18 o                         
   7   8   7          3.65         -7.30        13.87 o                         
   8   8   7          0.93         -5.10        20.27 o                         
   9   8   7          2.87         -7.69        15.08 o                         
 -11   9   7          2.02        -15.11        22.86 o                         
 -10   9   7         42.03         33.03        20.70 o                         
  -9   9   7          5.55        -10.41        22.98 o                         
  -8   9   7         17.97         52.46        28.79 o                         
  -7   9   7        139.00        164.34        33.87 o                         
  -6   9   7         45.34         28.97        15.88 o                         
  -5   9   7         51.93         55.94        26.69 o                         
  -4   9   7         62.51         71.74        23.26 o                         
  -3   9   7        261.37        296.19        24.11 o                         
  -2   9   7         56.22         44.41         9.92 o                         
  -1   9   7         26.94         24.02         6.96 o                         
   0   9   7         89.82         66.42        13.85 o                         
   1   9   7         20.81         24.59        11.63 o                         
   2   9   7         12.72         28.04        12.89 o                         
   3   9   7         18.31         22.18        29.33 o                         
   4   9   7         13.77         51.64        17.17 o                         
   5   9   7        152.21        140.60        21.15 o                         
   6   9   7         66.50         51.03        17.88 o                         
   7   9   7         40.82         55.50        17.19 o                         
   8   9   7         29.36          6.45        14.52 o                         
 -10  10   7          2.50         14.51        24.58 o                         
  -9  10   7          2.48         25.08        24.38 o                         
  -8  10   7          8.84        -23.86        23.86 o                         
  -7  10   7          8.08         22.05        19.97 o                         
  -6  10   7          2.80        -21.01        21.01 o                         
  -5  10   7         45.67         42.37        21.63 o                         
  -4  10   7         57.20         57.39        26.78 o                         
  -3  10   7        137.75        152.81        31.30 o                         
  -2  10   7         36.84         28.42        11.63 o                         
  -1  10   7          1.99         22.95         8.21 o                         
   0  10   7         17.59         27.67         9.36 o                         
   1  10   7         15.60         10.80        14.03 o                         
   2  10   7        108.60        118.66        19.81 o                         
   3  10   7          0.19        -14.72        14.72 o                         
   4  10   7         64.96         30.17        14.50 o                         
   5  10   7         41.30         38.74        20.60 o                         
   6  10   7         52.30         47.51        31.68 o                         
   7  10   7         22.92          8.58        18.56 o                         
  -8  11   7          4.25        -17.64        21.88 o                         
  -7  11   7          0.64         -5.32        18.91 o                         
  -6  11   7          0.28         43.25        21.73 o                         
  -5  11   7         18.58         33.20        27.67 o                         
  -4  11   7          2.51          2.17        17.63 o                         
  -3  11   7          1.97         50.80        21.36 o                         
  -2  11   7          3.80         20.80        16.05 o                         
  -1  11   7          0.42         -9.66        18.19 o                         
   0  11   7          0.66         10.13        20.09 o                         
   1  11   7          7.05         15.08        10.96 o                         
   2  11   7         55.27         20.65         9.23 o                         
   3  11   7          9.16         10.49        13.93 o                         
   4  11   7          0.41         15.37        15.65 o                         
   5  11   7         11.85         17.08        15.13 o                         
  -5  12   7          0.25         -9.70        18.78 o                         
  -4  12   7          8.11          4.50        20.22 o                         
  -3  12   7          4.23         13.92        21.35 o                         
  -2  12   7          9.57         51.72        24.82 o                         
  -1  12   7         24.66         -6.58        18.15 o                         
   0  12   7          3.40         18.06        21.49 o                         
   1  12   7         39.90         40.16        23.56 o                         
   2  12   7         24.36          2.24        13.87 o                         
 -15   0   8         41.12         42.93        20.54 o                         
 -14   0   8         78.64        116.49        28.03 o                         
 -13   0   8        664.15        660.14        47.18 o                         
 -12   0   8       1810.52       1812.03        79.21 o                         
 -11   0   8        109.24        134.77        20.14 o                         
 -10   0   8        479.86        472.50        26.97 o                         
  -9   0   8        358.01        337.87        24.65 o                         
  -8   0   8       3341.23       3449.87        63.20 o                         
  -7   0   8       1406.53       1254.34        37.19 o                         
  -6   0   8       2407.36       2253.63        53.04 o                         
  -5   0   8      26052.36      26978.03       213.85 o                         
  -4   0   8      11716.79      12123.66       101.49 o                         
  -3   0   8        115.99        243.19        13.40 o                         
  -2   0   8       2704.62       2578.31        39.90 o                         
  -1   0   8       5092.79       5434.94        96.05 o                         
   0   0   8        104.07         81.50        13.58 o                         
   1   0   8         57.01         79.97        13.75 o                         
   2   0   8       2881.83       3142.43        78.79 o                         
   3   0   8         18.58         81.32        15.32 o                         
   4   0   8       1326.30       1306.54        37.48 o                         
   5   0   8        628.13        627.05        19.93 o                         
   6   0   8        466.93        478.07        19.97 o                         
   7   0   8        603.73        610.61        24.27 o                         
   8   0   8        693.98        702.19        35.23 o                         
   9   0   8        217.67        162.36        28.20 o                         
  10   0   8        737.55        594.13        51.70 o                         
  11   0   8          0.41        -23.64        23.64 o                         
  12   0   8        378.23        353.71        43.02 o                         
 -15   1   8         14.50        -10.85        13.94 o                         
 -14   1   8          0.67         -5.75         8.37 o                         
 -13   1   8        188.19        174.71        17.43 o                         
 -12   1   8        332.77        354.08        18.07 o                         
 -11   1   8        426.51        420.37        18.53 o                         
 -10   1   8        664.65        631.82        21.20 o                         
  -9   1   8        656.08        624.11        19.79 o                         
  -8   1   8       1203.68       1165.81        25.95 o                         
  -7   1   8       1821.88       1859.33        31.01 o                         
  -6   1   8        480.34        448.16        14.80 o                         
  -5   1   8        136.35        186.84        12.00 o                         
  -4   1   8        205.20        240.54        11.98 o                         
  -3   1   8        537.68        517.32        12.16 o                         
  -2   1   8       2272.00       2397.50        41.16 o                         
  -1   1   8       2642.40       2574.19        25.32 o                         
   0   1   8       1065.92       1059.13        19.29 o                         
   1   1   8       1941.24       1828.51        40.74 o                         
   2   1   8       3802.99       3860.80        68.38 o                         
   3   1   8        846.60        811.82        29.47 o                         
   4   1   8        443.42        424.85        23.38 o                         
   5   1   8         99.30         97.54        12.04 o                         
   6   1   8        117.73        136.57        10.60 o                         
   7   1   8         11.91         13.63         5.69 o                         
   8   1   8         61.81         40.62         5.77 o                         
   9   1   8        297.03        317.55        24.83 o                         
  10   1   8         29.51         45.06        12.72 o                         
  11   1   8          1.00          5.76        33.02 o                         
  12   1   8         31.81         36.58        17.08 o                         
 -15   2   8         19.21         12.07        12.80 o                         
 -14   2   8         52.73         45.80        10.78 o                         
 -13   2   8        274.46        253.44        20.38 o                         
 -12   2   8         65.44         53.65        11.25 o                         
 -11   2   8        168.22        170.61        15.86 o                         
 -10   2   8         58.55         51.20         8.12 o                         
  -9   2   8          6.77         -0.70         4.76 o                         
  -8   2   8         85.84         71.67         6.54 o                         
  -7   2   8        218.90        233.78        10.50 o                         
  -6   2   8         48.42         42.04         5.20 o                         
  -5   2   8       1396.01       1594.53        55.54 o                         
  -4   2   8        833.20        932.83        42.78 o                         
  -3   2   8        313.17        314.85        25.39 o                         
  -2   2   8       1861.89       2147.32        33.44 o                         
  -1   2   8         98.72        124.80        11.59 o                         
   0   2   8          0.15         11.42        18.26 o                         
   1   2   8       1651.01       1855.23        60.59 o                         
   2   2   8        304.23        341.84        19.23 o                         
   3   2   8        137.71        150.14        14.01 o                         
   4   2   8         35.33         35.26         9.53 o                         
   5   2   8         28.64         22.96         8.52 o                         
   6   2   8         16.55         15.86         7.10 o                         
   7   2   8        398.49        359.04        23.91 o                         
   8   2   8          0.33          0.82         6.84 o                         
   9   2   8         14.21         10.70         6.94 o                         
  10   2   8          0.27          1.19        14.32 o                         
  11   2   8         44.54         52.63        24.27 o                         
  12   2   8          5.00         30.32        17.55 o                         
 -15   3   8         15.02          7.70        15.78 o                         
 -14   3   8          0.50          1.84        21.38 o                         
 -13   3   8        257.94        263.41        22.15 o                         
 -12   3   8        229.79        211.95        20.09 o                         
 -11   3   8        118.21        113.68        14.18 o                         
 -10   3   8       2112.16       2271.10        53.33 o                         
  -9   3   8       1695.94       1733.40        78.80 o                         
  -8   3   8         51.07         30.56        14.97 o                         
  -7   3   8        831.13        828.51        53.23 o                         
  -6   3   8        689.96        648.54        28.69 o                         
  -5   3   8        369.68        326.24        68.27 o                         
  -4   3   8        192.75        187.17        11.05 o                         
  -3   3   8         72.41         51.24         6.93 o                         
  -2   3   8       3081.15       2986.80        60.75 o                         
  -1   3   8       1528.82       1433.82        38.62 o                         
   0   3   8       4480.40       4334.00        65.71 o                         
   1   3   8       2230.86       2197.10        47.42 o                         
   2   3   8       1423.94       1426.47        38.61 o                         
   3   3   8       1069.77       1030.03        21.76 o                         
   4   3   8          7.19          8.97         3.76 o                         
   5   3   8        293.76        311.56        14.50 o                         
   6   3   8          4.00          2.45         7.48 o                         
   7   3   8        108.04        116.14        14.55 o                         
   8   3   8          2.06         12.44        12.36 o                         
   9   3   8         46.94         45.96        10.84 o                         
  10   3   8        214.12        195.57        35.32 o                         
  11   3   8          8.36         20.05        20.60 o                         
  12   3   8          3.34          1.21        19.42 o                         
 -15   4   8        212.35        221.28        27.36 o                         
 -14   4   8         20.16         -0.35        12.49 o                         
 -13   4   8         67.64         82.24        17.61 o                         
 -12   4   8        826.76        932.80        70.15 o                         
 -11   4   8        501.27        530.41        51.17 o                         
 -10   4   8        305.98        303.27        37.26 o                         
  -9   4   8         64.77         66.38        16.21 o                         
  -8   4   8        215.05        258.01        32.79 o                         
  -7   4   8       1693.11       1759.04        80.73 o                         
  -6   4   8       1373.99       1305.30        50.22 o                         
  -5   4   8       2425.71       2415.28        87.20 o                         
  -4   4   8        122.19        114.24        25.06 o                         
  -3   4   8       5173.06       5258.58        62.15 o                         
  -2   4   8       2536.33       2665.36       141.62 o                         
  -1   4   8       2791.21       2886.68        84.40 o                         
   0   4   8        142.47        186.02        15.56 o                         
   1   4   8        495.15        457.90        22.87 o                         
   2   4   8         95.68         74.93         9.78 o                         
   3   4   8         33.53         31.30         8.39 o                         
   4   4   8       1450.93       1412.34        29.70 o                         
   5   4   8        995.99        976.74        25.16 o                         
   6   4   8         92.03         79.99        11.85 o                         
   7   4   8        284.80        326.78        26.19 o                         
   8   4   8        122.86        123.26        14.64 o                         
   9   4   8        286.67        262.00        39.66 o                         
  10   4   8         89.60        108.64        32.74 o                         
  11   4   8          0.28         12.82        23.06 o                         
  12   4   8         22.36         19.85        26.96 o                         
 -14   5   8          0.21         11.40        13.56 o                         
 -13   5   8         80.57         82.55        19.90 o                         
 -12   5   8         93.15         75.88        24.38 o                         
 -11   5   8          0.86         10.03        16.43 o                         
 -10   5   8          5.19        -10.12        14.84 o                         
  -9   5   8        901.22        920.46        65.26 o                         
  -8   5   8          3.41        -16.67        16.67 o                         
  -7   5   8        178.30        193.93        29.71 o                         
  -6   5   8        379.33        403.17        23.99 o                         
  -5   5   8        168.39        156.08        16.66 o                         
  -4   5   8          8.96         28.57        12.46 o                         
  -3   5   8         15.88         26.85        16.83 o                         
  -2   5   8         63.84         63.06         8.51 o                         
  -1   5   8        147.31        158.71        21.47 o                         
   0   5   8         72.45         72.25        11.44 o                         
   1   5   8        738.32        772.69        33.70 o                         
   2   5   8        195.03        236.69        20.56 o                         
   3   5   8        166.76        182.43        12.96 o                         
   4   5   8          4.49          7.98         6.94 o                         
   5   5   8        334.96        358.30        19.51 o                         
   6   5   8          2.87          1.75         6.86 o                         
   7   5   8         19.12         23.97        13.32 o                         
   8   5   8         37.74         42.41        18.89 o                         
   9   5   8          1.50        -26.09        26.09 o                         
  10   5   8          5.59         25.06        21.87 o                         
  11   5   8          0.82        -25.44        25.44 o                         
 -13   6   8          4.45        -21.62        21.62 o                         
 -12   6   8         14.21         14.59        21.06 o                         
 -11   6   8         92.26         98.20        28.21 o                         
 -10   6   8         42.93        -14.02        17.15 o                         
  -9   6   8        332.74        280.66        36.96 o                         
  -8   6   8         22.64         30.71        18.67 o                         
  -7   6   8         26.21         31.84        10.15 o                         
  -6   6   8        466.92        411.18        24.33 o                         
  -5   6   8         60.84         60.59        11.16 o                         
  -4   6   8        234.59        211.38        11.88 o                         
  -3   6   8         76.72         76.77         9.45 o                         
  -2   6   8         64.48         85.23        18.95 o                         
  -1   6   8         25.64         21.78         8.06 o                         
   0   6   8          0.54          7.47         6.94 o                         
   1   6   8        123.77        118.89        15.37 o                         
   2   6   8          0.94         -0.24         8.13 o                         
   3   6   8         42.50         41.12        10.97 o                         
   4   6   8        273.71        282.19        26.06 o                         
   5   6   8          5.65        -12.83        37.93 o                         
   6   6   8         19.53         23.31        12.80 o                         
   7   6   8          5.35         24.34        13.52 o                         
   8   6   8         68.22         52.19        16.88 o                         
   9   6   8          3.50         29.23        15.05 o                         
  10   6   8         32.05         15.14        26.55 o                         
  11   6   8          4.39        -27.45        27.45 o                         
 -13   7   8          9.23          1.17        18.20 o                         
 -12   7   8        147.60        148.34        34.10 o                         
 -11   7   8         33.51         45.00        25.93 o                         
 -10   7   8        189.56        188.38        35.96 o                         
  -9   7   8        114.19        119.06        27.91 o                         
  -8   7   8        272.97        303.98        42.23 o                         
  -7   7   8         42.08         44.96        17.38 o                         
  -6   7   8         19.64         20.87        22.38 o                         
  -5   7   8        135.16        129.06        14.01 o                         
  -4   7   8        316.06        317.24        28.80 o                         
  -3   7   8        105.62        131.88        15.27 o                         
  -2   7   8        138.63         93.57        12.29 o                         
  -1   7   8        314.89        246.79        20.16 o                         
   0   7   8       1758.37       1746.52        79.95 o                         
   1   7   8        450.35        477.91        29.46 o                         
   2   7   8        303.14        348.56        27.55 o                         
   3   7   8          5.12         24.29        11.14 o                         
   4   7   8        139.35        113.36        19.13 o                         
   5   7   8         18.46         -4.79        12.06 o                         
   6   7   8         23.97         40.85        24.35 o                         
   7   7   8         30.35         37.79        15.93 o                         
   8   7   8          6.36         12.62        42.51 o                         
   9   7   8         14.40         -2.38        33.16 o                         
  10   7   8         26.10         30.96        18.91 o                         
 -12   8   8          2.89         13.77        19.52 o                         
 -11   8   8         13.36         -4.58        18.31 o                         
 -10   8   8         29.15        -24.92        24.92 o                         
  -9   8   8         24.19         13.68        16.22 o                         
  -8   8   8         73.15        100.05        31.29 o                         
  -7   8   8          2.74          9.64        19.28 o                         
  -6   8   8         98.24        136.18        31.14 o                         
  -5   8   8         34.96         51.53        11.71 o                         
  -4   8   8        321.59        333.46        44.05 o                         
  -3   8   8         77.60        127.81        11.83 o                         
  -2   8   8        177.33        202.56        17.53 o                         
  -1   8   8        346.59        384.73        25.40 o                         
   0   8   8         22.18         36.43        10.50 o                         
   1   8   8        402.06        357.90        27.11 o                         
   2   8   8          7.54         -5.20        31.45 o                         
   3   8   8         34.66         16.13        11.36 o                         
   4   8   8         16.46         24.68        15.20 o                         
   5   8   8          0.66         -6.23        12.50 o                         
   6   8   8        192.44        202.03        26.38 o                         
   7   8   8         65.56         75.15        20.14 o                         
   8   8   8         17.23         36.87        17.79 o                         
   9   8   8          4.74          3.71        15.18 o                         
 -11   9   8          3.15         69.91        28.02 o                         
 -10   9   8         19.63         31.21        23.86 o                         
  -9   9   8          1.83        -26.42        26.42 o                         
  -8   9   8          7.87         42.94        25.61 o                         
  -7   9   8        102.68        114.46        33.71 o                         
  -6   9   8          2.92         -9.46        17.86 o                         
  -5   9   8          4.82        -15.72        20.15 o                         
  -4   9   8         54.89         41.74        21.28 o                         
  -3   9   8          5.72         22.35        10.70 o                         
  -2   9   8        222.85        187.19        15.76 o                         
  -1   9   8         58.42         42.26        10.54 o                         
   0   9   8         10.84          2.56         9.44 o                         
   1   9   8          4.67          2.60        10.32 o                         
   2   9   8          0.85         16.07        13.16 o                         
   3   9   8          0.75         -0.05        11.14 o                         
   4   9   8         54.54         41.01        16.02 o                         
   5   9   8         10.67         -6.33        18.53 o                         
   6   9   8          7.91         -7.86        14.07 o                         
   7   9   8         58.88         56.01        24.09 o                         
   8   9   8          5.03         54.54        19.86 o                         
  -9  10   8          8.96         97.83        34.19 o                         
  -8  10   8          0.67         33.69        25.79 o                         
  -7  10   8          9.93         -5.53        20.69 o                         
  -6  10   8         23.15         -3.56        18.46 o                         
  -5  10   8          4.11         28.43        20.41 o                         
  -4  10   8         46.91         55.01        24.94 o                         
  -3  10   8         19.99         49.47        26.53 o                         
  -2  10   8         24.47         49.71        14.61 o                         
  -1  10   8         21.14          5.71        14.28 o                         
   0  10   8         16.37         13.64        10.44 o                         
   1  10   8         17.51          6.56        11.43 o                         
   2  10   8          8.21         33.70        14.02 o                         
   3  10   8         14.92         11.62        19.27 o                         
   4  10   8         32.56         22.72        19.64 o                         
   5  10   8         35.57         23.50        25.61 o                         
   6  10   8          4.07        -13.29        13.29 o                         
  -7  11   8          3.51        -10.62        21.96 o                         
  -6  11   8         32.89         38.35        22.46 o                         
  -5  11   8         54.38         57.14        26.78 o                         
  -4  11   8          5.79         33.55        23.99 o                         
  -3  11   8         11.45          6.83        15.85 o                         
  -2  11   8          5.13         22.50        21.03 o                         
  -1  11   8         22.95         56.52        20.02 o                         
   0  11   8          0.16         -3.24        12.06 o                         
   1  11   8        101.48        122.43        15.89 o                         
   2  11   8         15.06         22.91        12.49 o                         
   3  11   8          7.38         15.99        24.70 o                         
   4  11   8          0.22          2.94        12.52 o                         
  -4  12   8          0.23         -1.79        19.81 o                         
  -3  12   8          3.27        -11.84        21.37 o                         
  -2  12   8          5.61        -17.93        22.19 o                         
  -1  12   8          9.47         79.19        29.36 o                         
   0  12   8          2.87         18.41        20.55 o                         
   1  12   8          6.61        -24.68        24.68 o                         
 -15   1   9        142.01        165.93        25.01 o                         
 -14   1   9          7.65         -7.96        11.79 o                         
 -13   1   9         24.58         35.56        10.92 o                         
 -12   1   9         37.59         47.70        10.65 o                         
 -11   1   9       1466.72       1493.83        34.11 o                         
 -10   1   9       3374.66       3402.26        50.98 o                         
  -9   1   9        137.58        130.78         9.74 o                         
  -8   1   9         29.13         36.17         5.63 o                         
  -7   1   9        197.96        200.52        10.95 o                         
  -6   1   9       1345.30       1497.19        55.81 o                         
  -5   1   9        384.30        381.50        16.33 o                         
  -4   1   9       1837.90       1695.43        27.98 o                         
  -3   1   9      10733.26      11459.05        90.81 o                         
  -2   1   9       4357.28       4364.02        38.12 o                         
  -1   1   9       1657.01       1563.77        28.43 o                         
   0   1   9       1096.54       1021.94        19.87 o                         
   1   1   9        594.72        573.89        24.50 o                         
   2   1   9       1041.61       1049.69        33.63 o                         
   3   1   9         23.17          5.76         6.21 o                         
   4   1   9        403.02        425.28        23.85 o                         
   5   1   9         53.36         63.85         8.91 o                         
   6   1   9        709.87        776.01        22.70 o                         
   7   1   9         86.09         91.62         9.80 o                         
   8   1   9        116.91         90.46        19.49 o                         
   9   1   9        245.81        250.43        22.94 o                         
  10   1   9        494.37        491.58        34.11 o                         
  11   1   9        473.27        389.21        31.91 o                         
  12   1   9          2.66         18.56        21.19 o                         
 -15   2   9        145.49        186.87        25.32 o                         
 -14   2   9         19.39         30.46        10.05 o                         
 -13   2   9         23.99         41.74        15.87 o                         
 -12   2   9          0.91         -4.97         8.43 o                         
 -11   2   9       1184.49       1172.44        39.90 o                         
 -10   2   9        487.32        493.86        17.90 o                         
  -9   2   9       1168.17       1247.43        33.68 o                         
  -8   2   9       3417.98       3512.26        52.88 o                         
  -7   2   9       2782.73       2661.34        36.69 o                         
  -6   2   9       2142.27       2067.36        36.10 o                         
  -5   2   9       6807.63       6735.75       122.16 o                         
  -4   2   9        814.44        724.64        39.98 o                         
  -3   2   9        326.84        281.46        18.13 o                         
  -2   2   9       1256.82       1358.62        27.70 o                         
  -1   2   9        812.48        853.22        20.94 o                         
   0   2   9       1144.63       1125.72        34.32 o                         
   1   2   9       5448.28       5340.72        92.33 o                         
   2   2   9       1424.66       1413.39        46.38 o                         
   3   2   9       3353.63       3312.67        62.59 o                         
   4   2   9       2369.17       2362.65        63.93 o                         
   5   2   9       1104.81       1069.23        39.19 o                         
   6   2   9        471.50        475.45        27.84 o                         
   7   2   9        170.76        187.98        19.77 o                         
   8   2   9          2.58         -8.55        16.05 o                         
   9   2   9          7.69         11.73        10.22 o                         
  10   2   9          0.63         -0.45        17.56 o                         
  11   2   9        123.76        126.72        31.73 o                         
  12   2   9          4.59         24.00        21.08 o                         
 -15   3   9          2.80          4.01        13.34 o                         
 -14   3   9         97.06         90.45        17.11 o                         
 -13   3   9        338.90        348.37        24.82 o                         
 -12   3   9         46.68         33.47        11.46 o                         
 -11   3   9        460.33        468.80        26.86 o                         
 -10   3   9        470.42        518.01        31.65 o                         
  -9   3   9         13.17         12.23         8.55 o                         
  -8   3   9        273.13        329.67        35.58 o                         
  -7   3   9         54.51         49.61         5.35 o                         
  -6   3   9         32.03         23.22         9.18 o                         
  -5   3   9        841.20        752.76        42.79 o                         
  -4   3   9        908.86        816.93        33.29 o                         
  -3   3   9       1385.93       1117.11        30.27 o                         
  -2   3   9         43.22         13.09         3.84 o                         
  -1   3   9       3203.90       3337.75        60.20 o                         
   0   3   9       3708.34       3717.06        64.53 o                         
   1   3   9       1206.88       1287.23        38.03 o                         
   2   3   9         75.41         70.90        10.60 o                         
   3   3   9        100.76         97.12         6.77 o                         
   4   3   9        219.73        256.03        11.40 o                         
   5   3   9         51.52         56.55        10.03 o                         
   6   3   9        205.96        221.73        19.58 o                         
   7   3   9        210.86        196.32        18.92 o                         
   8   3   9         46.54         77.74        13.81 o                         
   9   3   9        218.25        227.98        22.13 o                         
  10   3   9         48.12         26.06        22.46 o                         
  11   3   9          7.02        -22.20        23.22 o                         
 -14   4   9         11.44         10.91        16.23 o                         
 -13   4   9          3.32         20.56        15.92 o                         
 -12   4   9         33.34         22.35        13.21 o                         
 -11   4   9          3.31          8.97        11.92 o                         
 -10   4   9        109.84         90.72        22.22 o                         
  -9   4   9         86.99         76.85        20.57 o                         
  -8   4   9        228.95        248.70        32.87 o                         
  -7   4   9         98.35         98.00        13.91 o                         
  -6   4   9         90.71         83.19        12.51 o                         
  -5   4   9        392.18        211.39        95.27 o                         
  -4   4   9         66.62         74.19         7.77 o                         
  -3   4   9        193.64        197.90        13.25 o                         
  -2   4   9          2.54        -13.02        13.02 o                         
  -1   4   9        136.05        150.11        20.64 o                         
   0   4   9        128.38        169.48        15.50 o                         
   1   4   9        921.77        931.35        34.39 o                         
   2   4   9        323.45        339.57        20.76 o                         
   3   4   9          3.55          3.61         4.08 o                         
   4   4   9        112.52        104.56         8.90 o                         
   5   4   9         82.47         81.72        12.65 o                         
   6   4   9         15.71         11.81        15.70 o                         
   7   4   9         16.03          9.99        11.21 o                         
   8   4   9         46.93         44.28        10.39 o                         
   9   4   9          6.73         12.62        18.60 o                         
  10   4   9          3.28        -18.76        25.18 o                         
  11   4   9          1.46          0.89        22.44 o                         
 -14   5   9         49.95         49.61        14.61 o                         
 -13   5   9        119.37        130.84        21.03 o                         
 -12   5   9         12.37         40.90        22.31 o                         
 -11   5   9        168.32        149.83        31.45 o                         
 -10   5   9        937.17        983.19        70.42 o                         
  -9   5   9          1.89          1.69        17.71 o                         
  -8   5   9        670.59        640.87        53.85 o                         
  -7   5   9        585.90        563.26        32.80 o                         
  -6   5   9        565.86        518.30        28.82 o                         
  -5   5   9        572.88        542.95        28.74 o                         
  -4   5   9       1730.44       1731.14        88.04 o                         
  -3   5   9       1272.97       1359.13        40.99 o                         
  -2   5   9        970.00        920.29        50.62 o                         
  -1   5   9        481.33        471.11        36.48 o                         
   0   5   9       2341.78       2616.32        90.29 o                         
   1   5   9        324.52        379.38        36.10 o                         
   2   5   9        389.24        375.36        23.37 o                         
   3   5   9         86.54        110.14        13.58 o                         
   4   5   9         93.09         67.72        10.70 o                         
   5   5   9         28.64         35.87        10.42 o                         
   6   5   9        546.74        498.18        27.39 o                         
   7   5   9         12.88          9.52        19.51 o                         
   8   5   9         51.07         51.95        23.01 o                         
   9   5   9        145.26        195.48        39.21 o                         
  10   5   9         54.74         66.61        27.85 o                         
  11   5   9          0.24         -1.12        22.34 o                         
 -13   6   9         26.23         17.73        18.40 o                         
 -12   6   9         39.49         45.42        23.88 o                         
 -11   6   9         93.72         77.02        24.46 o                         
 -10   6   9         22.08         57.82        24.16 o                         
  -9   6   9        168.71        203.12        34.65 o                         
  -8   6   9        746.85        821.23        64.02 o                         
  -7   6   9        662.71        722.98        33.64 o                         
  -6   6   9        471.85        460.49        36.09 o                         
  -5   6   9         59.23         80.18        11.42 o                         
  -4   6   9        409.75        453.02        29.83 o                         
  -3   6   9        119.35        136.53        12.83 o                         
  -2   6   9        213.95        205.08        28.08 o                         
  -1   6   9        111.63        141.35        22.71 o                         
   0   6   9        144.40        183.08        28.75 o                         
   1   6   9        694.28        637.48        33.50 o                         
   2   6   9        615.39        601.21        34.40 o                         
   3   6   9       1032.86       1168.83        58.35 o                         
   4   6   9        411.23        459.51        35.26 o                         
   5   6   9         29.78         14.28         7.69 o                         
   6   6   9        506.65        593.70        39.10 o                         
   7   6   9          6.95          4.74        13.77 o                         
   8   6   9          1.02          4.76        19.22 o                         
   9   6   9          0.04          1.42        19.58 o                         
  10   6   9         23.02        -14.97        27.94 o                         
 -13   7   9          4.68         -3.27        22.83 o                         
 -12   7   9          1.33         26.52        21.61 o                         
 -11   7   9         28.93         37.47        25.38 o                         
 -10   7   9         64.29         92.46        29.22 o                         
  -9   7   9        112.68        137.08        33.07 o                         
  -8   7   9         74.58         63.83        25.07 o                         
  -7   7   9        132.75        154.22        31.09 o                         
  -6   7   9        383.39        355.90        24.41 o                         
  -5   7   9          0.35          4.82        22.20 o                         
  -4   7   9          0.13         -9.76         9.76 o                         
  -3   7   9         58.23         41.27        13.73 o                         
  -2   7   9          0.90         17.44        12.13 o                         
  -1   7   9        243.05        271.61        22.59 o                         
   0   7   9        740.92        840.74        50.67 o                         
   1   7   9        434.65        474.24        31.15 o                         
   2   7   9          0.80         -7.47         9.71 o                         
   3   7   9          6.75          1.16        19.65 o                         
   4   7   9         37.14         28.67        11.97 o                         
   5   7   9         67.36         71.75        17.20 o                         
   6   7   9          0.79         11.84        13.26 o                         
   7   7   9          1.54         24.00        13.74 o                         
   8   7   9         30.05         65.29        19.32 o                         
   9   7   9          0.39        -33.42        33.42 o                         
 -12   8   9          8.36         23.02        23.77 o                         
 -11   8   9         44.81         56.22        25.65 o                         
 -10   8   9         56.89         57.16        25.69 o                         
  -9   8   9          8.39         -0.86        18.16 o                         
  -8   8   9         16.22         73.05        27.18 o                         
  -7   8   9         29.55        -15.35        22.11 o                         
  -6   8   9          4.39         48.55        23.89 o                         
  -5   8   9         28.34         24.64        40.36 o                         
  -4   8   9         44.45         50.14        11.51 o                         
  -3   8   9         73.49         64.79        13.26 o                         
  -2   8   9         63.26         46.49         9.27 o                         
  -1   8   9        157.59        155.95        17.57 o                         
   0   8   9         17.15         18.05         8.98 o                         
   1   8   9        309.41        285.47        25.25 o                         
   2   8   9        151.67        122.41        18.72 o                         
   3   8   9         57.32         42.15        13.39 o                         
   4   8   9          0.20        -11.43        11.43 o                         
   5   8   9          6.73          3.41        13.54 o                         
   6   8   9          0.39         17.27        17.38 o                         
   7   8   9          7.09         -2.08        13.49 o                         
   8   8   9          1.71         13.25        15.18 o                         
 -11   9   9          6.16          6.44        22.28 o                         
 -10   9   9         20.08         39.56        26.20 o                         
  -9   9   9          5.66         22.93        22.73 o                         
  -8   9   9          2.22        -16.53        23.93 o                         
  -7   9   9          1.19         42.63        26.01 o                         
  -6   9   9          5.86         -6.07        19.54 o                         
  -5   9   9        172.87        209.96        38.07 o                         
  -4   9   9         14.82         30.43        19.54 o                         
  -3   9   9         10.21         13.43        11.10 o                         
  -2   9   9         78.87         83.66        16.46 o                         
  -1   9   9         20.29         36.65        12.43 o                         
   0   9   9        186.29        185.09        21.71 o                         
   1   9   9        156.77        152.77        19.96 o                         
   2   9   9         52.05         57.03        12.83 o                         
   3   9   9         78.86         60.72        16.71 o                         
   4   9   9         17.32         20.71        27.60 o                         
   5   9   9          5.93         17.46        18.54 o                         
   6   9   9          1.00        -15.87        15.87 o                         
   7   9   9         66.00         37.30        38.07 o                         
  -9  10   9         96.91        131.48        36.56 o                         
  -8  10   9          5.57         -4.13        19.30 o                         
  -7  10   9         17.58         40.14        25.42 o                         
  -6  10   9         29.52         66.03        30.83 o                         
  -5  10   9          3.19         12.07        17.90 o                         
  -4  10   9          8.52        -22.17        22.17 o                         
  -3  10   9         39.07         42.57        22.76 o                         
  -2  10   9          0.13        -11.31        11.31 o                         
  -1  10   9          3.78         -0.30        11.45 o                         
   0  10   9         19.19         16.54        10.38 o                         
   1  10   9          0.40        -15.48        15.48 o                         
   2  10   9         17.05        -12.19        13.73 o                         
   3  10   9         38.94         39.01        15.71 o                         
   4  10   9         75.69         72.91        19.81 o                         
   5  10   9          5.58         14.65        15.67 o                         
   6  10   9          7.14         -2.13        15.45 o                         
  -7  11   9          0.15        -12.63        18.75 o                         
  -6  11   9          5.49          7.04        23.44 o                         
  -5  11   9         16.21        -24.02        24.02 o                         
  -4  11   9          0.01        -15.09        20.58 o                         
  -3  11   9         44.34          8.83        17.83 o                         
  -2  11   9          0.15        -16.11        17.70 o                         
  -1  11   9         11.30         -5.44        18.63 o                         
   0  11   9         24.86         18.16        12.83 o                         
   1  11   9          0.04         12.58        12.39 o                         
   2  11   9          1.62         -2.16        10.98 o                         
   3  11   9          5.62        -15.93        35.05 o                         
   4  11   9          4.24         14.05        14.70 o                         
  -3  12   9         16.27         18.45        22.80 o                         
  -2  12   9          2.05         -7.24        22.41 o                         
  -1  12   9         10.40         49.59        25.80 o                         
 -15   0  10         42.65         17.88        21.13 o                         
 -14   0  10        502.91        562.12        54.21 o                         
 -13   0  10          7.43          0.84        19.66 o                         
 -12   0  10         66.86         77.25        13.83 o                         
 -11   0  10       1132.43       1099.69        43.38 o                         
 -10   0  10       1251.24       1252.53        43.49 o                         
  -9   0  10       3148.44       3117.90        66.42 o                         
  -8   0  10       2875.14       2802.68        59.84 o                         
  -7   0  10       1515.33       1471.04        42.83 o                         
  -6   0  10        136.82        186.41        22.88 o                         
  -5   0  10        143.82        129.34        13.01 o                         
  -4   0  10        666.39        747.78        27.37 o                         
  -3   0  10       1125.36       1114.68        31.42 o                         
  -2   0  10       8946.89       9389.83        80.62 o                         
  -1   0  10       5865.01       6050.75       114.64 o                         
   0   0  10       1335.65       1215.26        52.18 o                         
   1   0  10       6718.91       6515.04       123.13 o                         
   2   0  10        212.40        155.44        21.34 o                         
   3   0  10        992.13        986.20        51.43 o                         
   4   0  10         97.50         99.87        18.31 o                         
   5   0  10        324.48        329.96        33.39 o                         
   6   0  10        115.28        134.73        23.68 o                         
   7   0  10          1.23         31.13        19.31 o                         
   8   0  10        233.95        260.49        33.77 o                         
   9   0  10        165.90        191.77        30.27 o                         
  10   0  10         36.60         11.35        18.58 o                         
  11   0  10         78.48        103.09        27.21 o                         
 -15   1  10          6.80         12.89        13.19 o                         
 -14   1  10        268.99        317.21        31.08 o                         
 -13   1  10         58.37         38.31        13.38 o                         
 -12   1  10         12.85         28.83         9.51 o                         
 -11   1  10        191.61        194.94        13.21 o                         
 -10   1  10          5.19          4.56         7.79 o                         
  -9   1  10        920.55        928.60        25.32 o                         
  -8   1  10        456.32        462.80        17.49 o                         
  -7   1  10        922.66        917.35        23.46 o                         
  -6   1  10        765.52        735.31        24.07 o                         
  -5   1  10        590.57        514.97        18.63 o                         
  -4   1  10       5961.97       6119.64        72.45 o                         
  -3   1  10        200.10        166.49         8.73 o                         
  -2   1  10       1669.69       1606.48        23.84 o                         
  -1   1  10       1233.50       1250.48        23.94 o                         
   0   1  10        119.33        106.90         7.01 o                         
   1   1  10        366.41        357.10        16.35 o                         
   2   1  10         84.21         96.72        12.14 o                         
   3   1  10        327.13        348.29        21.63 o                         
   4   1  10        428.35        415.70        13.49 o                         
   5   1  10         98.34        114.29         9.19 o                         
   6   1  10        920.85        897.81        23.90 o                         
   7   1  10        103.92        129.08        16.95 o                         
   8   1  10        167.88        167.98        20.17 o                         
   9   1  10         22.43         13.44         9.66 o                         
  10   1  10         38.16         20.64        11.91 o                         
  11   1  10          0.11          0.55        12.33 o                         
 -15   2  10          1.77        -13.84        14.27 o                         
 -14   2  10         21.29         13.39        11.06 o                         
 -13   2  10         13.89         10.68         9.39 o                         
 -12   2  10         10.77          2.01         8.70 o                         
 -11   2  10          9.10          8.59         8.21 o                         
 -10   2  10        118.78        122.85        10.06 o                         
  -9   2  10         36.21         33.82         5.58 o                         
  -8   2  10          0.25         -4.65         4.65 o                         
  -7   2  10         12.54         13.71         4.00 o                         
  -6   2  10         73.75         88.85         9.08 o                         
  -5   2  10          2.67         -3.06         7.00 o                         
  -4   2  10        126.26        120.55        11.53 o                         
  -3   2  10       1367.62       1415.41        30.37 o                         
  -2   2  10        607.20        605.15        15.54 o                         
  -1   2  10        355.72        414.01        11.66 o                         
   0   2  10        206.45        203.75         8.61 o                         
   1   2  10         41.25         55.22        15.56 o                         
   2   2  10        210.06        226.31        17.42 o                         
   3   2  10        297.53        320.66        21.79 o                         
   4   2  10         41.91         26.85        13.67 o                         
   5   2  10          0.60         -7.35         8.68 o                         
   6   2  10          6.32         12.31        16.68 o                         
   7   2  10          1.66          4.83         9.19 o                         
   8   2  10         18.16         23.29        10.48 o                         
   9   2  10         64.85         46.21        13.24 o                         
  10   2  10         46.63         21.84        23.48 o                         
  11   2  10          1.36         34.57        21.23 o                         
 -15   3  10         22.44         11.49        11.60 o                         
 -14   3  10         35.15         36.07        13.61 o                         
 -13   3  10        114.98        120.27        18.46 o                         
 -12   3  10          2.53          5.44        10.01 o                         
 -11   3  10          0.56          7.20        13.56 o                         
 -10   3  10          1.27         21.23         9.93 o                         
  -9   3  10       1538.85       1520.64        53.21 o                         
  -8   3  10         81.92         66.57         6.19 o                         
  -7   3  10       2069.02       1964.07        88.95 o                         
  -6   3  10       2907.59       2721.87        85.48 o                         
  -5   3  10        594.41        542.97        37.24 o                         
  -4   3  10       2022.92       1878.87        40.09 o                         
  -3   3  10       1603.67       1574.36        38.36 o                         
  -2   3  10         85.49         78.18        11.13 o                         
  -1   3  10         14.41         15.39         6.68 o                         
   0   3  10        411.29        446.23        23.60 o                         
   1   3  10        100.20         80.24        10.92 o                         
   2   3  10         21.47         13.95         3.01 o                         
   3   3  10       1900.65       1860.99        49.93 o                         
   4   3  10        782.70        791.25        33.78 o                         
   5   3  10        299.17        278.60        21.47 o                         
   6   3  10        480.27        498.66        29.17 o                         
   7   3  10          2.91          7.61        10.25 o                         
   8   3  10         43.49         38.84        11.53 o                         
   9   3  10        203.18        166.51        20.30 o                         
  10   3  10          1.64         15.59        19.67 o                         
  11   3  10          2.13          1.51        26.56 o                         
 -14   4  10         19.09          8.36        12.07 o                         
 -13   4  10        204.17        187.53        25.74 o                         
 -12   4  10        322.24        351.96        30.26 o                         
 -11   4  10         21.53          4.44        10.95 o                         
 -10   4  10        457.75        404.29        43.97 o                         
  -9   4  10       3595.02       3677.81       128.45 o                         
  -8   4  10       1142.70       1169.51        70.69 o                         
  -7   4  10        152.27        134.32        16.36 o                         
  -6   4  10        123.22        106.37        12.04 o                         
  -5   4  10         96.93        119.73         9.76 o                         
  -4   4  10        433.67        382.37        18.32 o                         
  -3   4  10       1009.32        973.49        38.77 o                         
  -2   4  10         72.77         72.17        17.98 o                         
  -1   4  10        794.69        792.56        55.87 o                         
   0   4  10       1835.46       1850.00        65.75 o                         
   1   4  10       1958.30       2072.68        52.05 o                         
   2   4  10       2174.68       2410.85        57.15 o                         
   3   4  10        961.38       1024.47        24.21 o                         
   4   4  10         24.69         18.60         8.68 o                         
   5   4  10         18.23         28.27        10.77 o                         
   6   4  10        155.59        146.19        16.86 o                         
   7   4  10        463.41        432.04        27.90 o                         
   8   4  10         10.55         39.36        23.19 o                         
   9   4  10         18.20         -5.77        17.34 o                         
  10   4  10         15.24          8.69        19.75 o                         
  11   4  10         87.59         87.51        29.71 o                         
 -14   5  10        127.80        122.60        21.97 o                         
 -13   5  10          7.86         11.16        25.69 o                         
 -12   5  10        122.33        119.64        21.52 o                         
 -11   5  10         32.56         31.97        22.16 o                         
 -10   5  10        187.50        152.87        30.22 o                         
  -9   5  10         25.18         25.32        19.77 o                         
  -8   5  10        908.31        877.44        65.23 o                         
  -7   5  10        794.79        832.40        37.84 o                         
  -6   5  10        509.86        493.58        28.55 o                         
  -5   5  10         50.87         41.77         5.89 o                         
  -4   5  10        321.13        394.77        18.47 o                         
  -3   5  10        356.04        323.80        33.62 o                         
  -2   5  10        472.65        491.67        38.88 o                         
  -1   5  10        632.91        646.85        46.90 o                         
   0   5  10        335.66        360.13        34.93 o                         
   1   5  10         63.70         78.45        12.21 o                         
   2   5  10         76.23         83.45        12.75 o                         
   3   5  10         11.18          9.97        10.87 o                         
   4   5  10          6.46         14.84        30.77 o                         
   5   5  10        239.53        300.22        22.33 o                         
   6   5  10         46.20         27.25        16.74 o                         
   7   5  10         38.35         54.33        22.94 o                         
   8   5  10        128.33        107.17        29.01 o                         
   9   5  10          1.06        -25.56        25.56 o                         
  10   5  10          1.02        -18.58        18.58 o                         
 -13   6  10          0.51        -25.55        25.55 o                         
 -12   6  10         24.67         59.78        26.64 o                         
 -11   6  10         20.96         10.33        16.23 o                         
 -10   6  10         20.99         38.65        23.77 o                         
  -9   6  10        169.77        169.78        34.08 o                         
  -8   6  10        101.96         80.74        21.11 o                         
  -7   6  10         14.20          4.52        11.02 o                         
  -6   6  10        822.66        719.97        36.25 o                         
  -5   6  10        108.18        104.65        18.56 o                         
  -4   6  10        502.22        412.68        36.53 o                         
  -3   6  10         38.28         30.44        14.01 o                         
  -2   6  10        201.28        174.77        25.20 o                         
  -1   6  10        464.73        343.86        37.13 o                         
   0   6  10         77.94         68.39        19.60 o                         
   1   6  10         84.84         62.06        19.41 o                         
   2   6  10         33.64         37.91        18.71 o                         
   3   6  10          0.02         -8.65        15.00 o                         
   4   6  10         54.65         53.98        14.66 o                         
   5   6  10         38.26         55.48        11.42 o                         
   6   6  10        168.29        137.12        32.29 o                         
   7   6  10          1.75        -29.58        29.69 o                         
   8   6  10         46.90         43.14        23.32 o                         
   9   6  10         13.42         -7.19        20.32 o                         
  10   6  10         22.88         24.99        27.29 o                         
 -12   7  10         39.67         65.55        26.21 o                         
 -11   7  10          0.10        -13.04        21.12 o                         
 -10   7  10         10.27         24.30        21.97 o                         
  -9   7  10        162.74        185.47        38.58 o                         
  -8   7  10         89.55         73.90        26.72 o                         
  -7   7  10         67.90         25.18        15.47 o                         
  -6   7  10        868.17        857.26        38.63 o                         
  -5   7  10        365.29        416.56        55.67 o                         
  -4   7  10          5.25         -6.68        12.26 o                         
  -3   7  10          5.37         18.08        14.05 o                         
  -2   7  10          2.00         -0.08        13.05 o                         
  -1   7  10         84.35         92.32        21.30 o                         
   0   7  10        305.89        345.41        38.58 o                         
   1   7  10         73.63         90.26        26.00 o                         
   2   7  10        426.09        343.93        28.35 o                         
   3   7  10         95.63         89.12        18.17 o                         
   4   7  10        281.71        257.19        27.72 o                         
   5   7  10        103.42        126.14        20.68 o                         
   6   7  10         79.31         55.95        26.38 o                         
   7   7  10          1.77          3.58        18.70 o                         
   8   7  10          4.22         75.61        33.22 o                         
   9   7  10          2.70        -11.14        26.82 o                         
 -11   8  10         30.84         58.25        30.39 o                         
 -10   8  10         29.81         35.78        19.98 o                         
  -9   8  10         26.19         14.55        17.03 o                         
  -8   8  10          8.16         14.84        16.67 o                         
  -7   8  10        244.72        240.37        34.94 o                         
  -6   8  10          0.75         36.43        24.84 o                         
  -5   8  10         22.25         48.65        24.27 o                         
  -4   8  10          0.09          2.53         8.70 o                         
  -3   8  10         69.45         81.48        20.66 o                         
  -2   8  10        309.21        322.81        35.60 o                         
  -1   8  10         11.62         -9.94        14.94 o                         
   0   8  10          1.81        -14.11        14.51 o                         
   1   8  10        178.93        228.46        31.26 o                         
   2   8  10        273.14        338.65        30.22 o                         
   3   8  10        159.68        212.92        25.34 o                         
   4   8  10         38.43         13.04        12.47 o                         
   5   8  10          2.04        -16.05        16.21 o                         
   6   8  10          0.73         13.41        47.90 o                         
   7   8  10         30.10          8.11        40.00 o                         
   8   8  10          0.75        -24.59        24.59 o                         
 -10   9  10         11.57         14.25        19.31 o                         
  -9   9  10         37.36         62.46        30.13 o                         
  -8   9  10          2.23        -29.58        29.58 o                         
  -7   9  10          1.26         72.55        29.83 o                         
  -6   9  10         47.81         61.01        24.48 o                         
  -5   9  10        144.41        203.33        41.43 o                         
  -4   9  10        134.80        126.75        24.90 o                         
  -3   9  10          0.32         11.08        17.17 o                         
  -2   9  10          9.37        -13.21        13.21 o                         
  -1   9  10        200.95        188.59        30.85 o                         
   0   9  10         88.98         89.86        16.76 o                         
   1   9  10          4.56         20.43        19.07 o                         
   2   9  10         35.29         30.54        13.54 o                         
   3   9  10         28.97         18.74        13.92 o                         
   4   9  10          1.51          7.36        13.56 o                         
   5   9  10          0.21        -13.62        14.62 o                         
   6   9  10          0.38         -3.11        22.26 o                         
   7   9  10         17.70         28.79        28.49 o                         
  -9  10  10         12.90        -32.05        32.05 o                         
  -8  10  10          6.39         21.74        24.78 o                         
  -7  10  10         17.93         13.45        21.42 o                         
  -6  10  10         38.20         11.95        19.71 o                         
  -5  10  10         89.86        114.04        33.67 o                         
  -4  10  10          5.95        -24.95        25.30 o                         
  -3  10  10        119.73        108.30        31.38 o                         
  -2  10  10          7.72         -4.96        19.84 o                         
  -1  10  10         17.94         -4.35        14.98 o                         
   0  10  10         25.85         51.99        25.88 o                         
   1  10  10          4.46         20.00        14.10 o                         
   2  10  10         19.25        -21.93        21.93 o                         
   3  10  10          5.32          7.88        27.29 o                         
   4  10  10         17.18         22.45        16.59 o                         
   5  10  10          1.40         20.80        13.47 o                         
  -6  11  10         14.98         -9.62        22.83 o                         
  -5  11  10         15.69         20.66        23.39 o                         
  -4  11  10          0.23        -25.03        25.03 o                         
  -3  11  10          8.45         -8.01        19.05 o                         
  -2  11  10         22.29         32.28        19.43 o                         
  -1  11  10          6.20         37.12        19.98 o                         
   0  11  10         18.27        -14.40        14.40 o                         
   1  11  10          0.09        -10.32        18.67 o                         
   2  11  10         22.53         16.10        19.59 o                         
   3  11  10          1.93          6.30        21.47 o                         
 -15   1  11          4.45         15.13        25.09 o                         
 -14   1  11         23.95         -1.08        13.96 o                         
 -13   1  11        365.34        340.90        23.74 o                         
 -12   1  11        483.08        474.47        26.19 o                         
 -11   1  11        144.50        119.47        13.54 o                         
 -10   1  11         15.81         10.57         6.15 o                         
  -9   1  11       1651.88       1656.52        34.16 o                         
  -8   1  11       3184.05       3126.80        45.89 o                         
  -7   1  11       4074.73       4031.55        60.86 o                         
  -6   1  11       1137.65       1098.03        30.36 o                         
  -5   1  11         89.79         54.39         8.08 o                         
  -4   1  11          2.93          3.61         5.42 o                         
  -3   1  11         71.26         90.72         9.12 o                         
  -2   1  11          3.26         -1.27         3.24 o                         
  -1   1  11       1781.01       1745.63        40.87 o                         
   0   1  11       3691.09       3790.82        40.64 o                         
   1   1  11        651.59        576.21        26.79 o                         
   2   1  11        681.03        628.76        29.87 o                         
   3   1  11       1424.69       1429.40        45.37 o                         
   4   1  11        269.55        213.04        18.35 o                         
   5   1  11          9.81         21.78        16.81 o                         
   6   1  11         73.22         82.75        15.34 o                         
   7   1  11         53.65         74.50        15.07 o                         
   8   1  11          2.54         -9.95         9.95 o                         
   9   1  11         14.88          3.57        34.09 o                         
  10   1  11          1.02          7.05        11.73 o                         
  11   1  11          7.75          7.26        16.93 o                         
 -15   2  11        132.91        172.99        23.63 o                         
 -14   2  11        278.80        281.29        41.38 o                         
 -13   2  11        316.13        335.65        23.82 o                         
 -12   2  11        928.38        957.33        38.77 o                         
 -11   2  11        134.59        141.34        15.39 o                         
 -10   2  11        469.87        464.31        25.02 o                         
  -9   2  11          9.89         32.58         6.37 o                         
  -8   2  11         52.38         61.36         7.76 o                         
  -7   2  11        871.11        864.66        23.12 o                         
  -6   2  11       2538.04       2588.86        57.16 o                         
  -5   2  11       2429.01       2390.58        64.95 o                         
  -4   2  11       3794.51       3778.38        53.38 o                         
  -3   2  11       1957.69       1940.51        36.25 o                         
  -2   2  11       3463.33       3271.39        76.69 o                         
  -1   2  11        871.52        836.43        24.46 o                         
   0   2  11       2888.37       2892.66        82.37 o                         
   1   2  11        362.10        379.04        23.18 o                         
   2   2  11          1.28         -0.61         6.98 o                         
   3   2  11         90.83        106.26        14.56 o                         
   4   2  11        311.21        308.40        22.66 o                         
   5   2  11        313.18        335.96        24.10 o                         
   6   2  11        182.92        178.23        19.50 o                         
   7   2  11        346.44        397.96        42.15 o                         
   8   2  11        174.37        169.97        19.73 o                         
   9   2  11          6.15         20.87        12.72 o                         
  10   2  11         25.11          5.67        18.53 o                         
  11   2  11         26.09         26.92        24.40 o                         
 -14   3  11         11.09         -2.98        14.33 o                         
 -13   3  11         12.18         24.19        12.77 o                         
 -12   3  11          9.86         25.99        12.39 o                         
 -11   3  11        173.58        173.97        20.64 o                         
 -10   3  11        940.47        937.34        44.31 o                         
  -9   3  11         48.15         46.69        12.49 o                         
  -8   3  11        874.07        837.71        21.82 o                         
  -7   3  11       2283.44       2273.84        57.32 o                         
  -6   3  11        261.73        207.09        25.54 o                         
  -5   3  11         20.89         32.18        14.90 o                         
  -4   3  11        946.99        937.65        50.90 o                         
  -3   3  11         97.43         91.35        18.96 o                         
  -2   3  11        303.64        266.82        30.00 o                         
  -1   3  11          1.51          1.75         6.66 o                         
   0   3  11          3.37         -4.16        10.41 o                         
   1   3  11         85.53         89.06        13.41 o                         
   2   3  11       1345.47       1361.64        44.19 o                         
   3   3  11        444.49        499.40        27.58 o                         
   4   3  11        601.28        629.40        32.05 o                         
   5   3  11          6.40          8.19         9.72 o                         
   6   3  11         27.00         38.27        12.06 o                         
   7   3  11         38.09         31.65        11.03 o                         
   8   3  11         14.70          4.60         9.68 o                         
   9   3  11         51.57         84.53        28.43 o                         
  10   3  11          0.32         29.33        22.99 o                         
 -14   4  11         20.70          9.07        11.80 o                         
 -13   4  11          2.22          3.43        11.78 o                         
 -12   4  11          8.55          4.50        14.09 o                         
 -11   4  11          5.16         12.69        11.93 o                         
 -10   4  11        315.60        294.92        26.54 o                         
  -9   4  11          0.97         -7.23        13.83 o                         
  -8   4  11         66.13         66.21        21.79 o                         
  -7   4  11        445.00        439.59        29.26 o                         
  -6   4  11        284.42        226.76        29.32 o                         
  -5   4  11         12.28          8.03         5.74 o                         
  -4   4  11        892.36        843.89        31.82 o                         
  -3   4  11          9.80         12.91        12.60 o                         
  -2   4  11          0.56         15.19        10.62 o                         
  -1   4  11        250.62        244.74        19.51 o                         
   0   4  11        229.25        246.13        19.68 o                         
   1   4  11          0.76          3.67         9.16 o                         
   2   4  11         41.37         43.39        14.29 o                         
   3   4  11          6.14         10.15         9.25 o                         
   4   4  11         13.30         -3.45         9.12 o                         
   5   4  11         19.63          5.94        11.09 o                         
   6   4  11        254.22        225.51        20.53 o                         
   7   4  11          7.32         -6.73        15.10 o                         
   8   4  11         21.96         -7.04        20.67 o                         
   9   4  11          6.79          9.94        19.68 o                         
  10   4  11         78.19         49.83        29.99 o                         
 -14   5  11          1.51        -12.90        14.08 o                         
 -13   5  11         21.48         13.26        13.55 o                         
 -12   5  11        102.74         85.07        18.87 o                         
 -11   5  11        284.60        323.30        44.78 o                         
 -10   5  11        249.55        335.08        43.85 o                         
  -9   5  11        445.60        499.65        50.92 o                         
  -8   5  11         81.57         75.25        12.60 o                         
  -7   5  11       2771.06       2698.64        70.41 o                         
  -6   5  11         35.19         42.25        11.53 o                         
  -5   5  11         31.28         26.81        12.42 o                         
  -4   5  11        552.20        616.96        67.04 o                         
  -3   5  11         88.14         95.75        19.36 o                         
  -2   5  11       1130.38       1106.32        59.82 o                         
  -1   5  11       1384.71       1233.20        65.14 o                         
   0   5  11        141.73         83.59        18.94 o                         
   1   5  11        594.54        624.52        32.22 o                         
   2   5  11        294.81        299.12        22.24 o                         
   3   5  11       1014.60       1074.61        41.50 o                         
   4   5  11         13.25         13.70         9.59 o                         
   5   5  11        183.45        205.12        28.43 o                         
   6   5  11          0.55          5.00        22.08 o                         
   7   5  11          4.87          1.90        21.12 o                         
   8   5  11          0.05         16.55        18.57 o                         
   9   5  11         36.04         41.15        18.88 o                         
  10   5  11         33.66         30.42        24.41 o                         
 -13   6  11        169.85        192.67        37.42 o                         
 -12   6  11        199.20        240.22        45.76 o                         
 -11   6  11         86.66        117.28        31.58 o                         
 -10   6  11        255.31        253.48        44.07 o                         
  -9   6  11         18.31         32.99        22.54 o                         
  -8   6  11        389.77        377.02        28.48 o                         
  -7   6  11          2.82         -0.10         9.60 o                         
  -6   6  11          9.91         20.28         8.92 o                         
  -5   6  11        350.94        339.77        34.91 o                         
  -4   6  11       1307.31       1382.62        65.90 o                         
  -3   6  11        478.05        477.67        44.01 o                         
  -2   6  11        241.31        278.39        33.50 o                         
  -1   6  11        191.14        222.84        28.95 o                         
   0   6  11         60.64         62.08        19.82 o                         
   1   6  11        158.35        219.26        34.40 o                         
   2   6  11        385.13        445.91        48.31 o                         
   3   6  11          9.03          6.41        16.58 o                         
   4   6  11        306.85        287.78        23.28 o                         
   5   6  11          7.78         26.42        20.90 o                         
   6   6  11        245.83        248.37        44.75 o                         
   7   6  11         10.12         -5.40        28.32 o                         
   8   6  11          0.66         16.97        23.23 o                         
   9   6  11         78.47         74.76        29.22 o                         
 -12   7  11          0.72        -13.61        22.69 o                         
 -11   7  11         13.45         22.97        16.93 o                         
 -10   7  11          6.43         23.37        25.79 o                         
  -9   7  11          0.44         24.80        22.35 o                         
  -8   7  11         61.81        116.02        27.73 o                         
  -7   7  11        217.40        234.94        22.10 o                         
  -6   7  11          1.84        -12.10        18.64 o                         
  -5   7  11        426.18        411.72        29.50 o                         
  -4   7  11          4.13          9.39        13.56 o                         
  -3   7  11        143.52        114.60        23.55 o                         
  -2   7  11        177.08        144.65        27.47 o                         
  -1   7  11         21.59         17.61        14.65 o                         
   0   7  11         19.61         18.41        16.87 o                         
   1   7  11         62.57         77.06        27.60 o                         
   2   7  11          0.70         -3.72        16.56 o                         
   3   7  11        339.94        391.19        50.12 o                         
   4   7  11          5.34          4.88        17.66 o                         
   5   7  11         36.12         37.35        21.23 o                         
   6   7  11          8.03        -18.34        20.92 o                         
   7   7  11          0.13         34.43        27.24 o                         
   8   7  11          0.42         -0.64        27.75 o                         
 -11   8  11          0.83        -26.04        30.15 o                         
 -10   8  11         11.64          7.42        18.72 o                         
  -9   8  11          0.59        -27.07        27.07 o                         
  -8   8  11         21.21         16.72        20.16 o                         
  -7   8  11        315.61        268.36        42.26 o                         
  -6   8  11         16.19        -21.33        22.62 o                         
  -5   8  11         41.02         12.96        17.83 o                         
  -4   8  11        472.78        435.16        31.80 o                         
  -3   8  11         21.74         23.43        14.11 o                         
  -2   8  11         29.12         17.28        16.76 o                         
  -1   8  11          2.14          4.31        16.17 o                         
   0   8  11         26.71         10.39        16.93 o                         
   1   8  11         86.60         86.53        26.53 o                         
   2   8  11        272.72        287.51        42.60 o                         
   3   8  11         25.88         27.44        19.53 o                         
   4   8  11        142.43         77.26        28.41 o                         
   5   8  11        164.13        120.38        34.05 o                         
   6   8  11          1.01        -19.39        23.29 o                         
   7   8  11          0.38         52.77        30.31 o                         
 -10   9  11          2.18         24.86        21.08 o                         
  -9   9  11         26.87         36.91        26.19 o                         
  -8   9  11         76.49        119.94        35.72 o                         
  -7   9  11         47.27         63.26        26.38 o                         
  -6   9  11         62.91         68.38        23.58 o                         
  -5   9  11          8.70         28.77        21.89 o                         
  -4   9  11         81.04         79.03        17.47 o                         
  -3   9  11          2.63         -4.14        13.21 o                         
  -2   9  11          6.60         -5.91        16.08 o                         
  -1   9  11         64.79         60.80        24.65 o                         
   0   9  11         13.16         24.92        19.74 o                         
   1   9  11         12.57        -10.35        20.07 o                         
   2   9  11        146.04        188.69        38.74 o                         
   3   9  11         41.01         81.55        32.88 o                         
   4   9  11         11.75        -18.92        21.11 o                         
   5   9  11          0.17          0.31        24.87 o                         
   6   9  11          8.36         10.48        22.62 o                         
  -8  10  11         59.69         71.63        35.12 o                         
  -7  10  11         11.90         40.66        25.65 o                         
  -6  10  11         27.01         27.24        19.18 o                         
  -5  10  11         21.69         54.71        26.71 o                         
  -4  10  11          1.19         42.62        26.60 o                         
  -3  10  11        101.04        181.35        38.18 o                         
  -2  10  11         22.50         82.48        19.58 o                         
  -1  10  11          0.34        -18.75        18.75 o                         
   0  10  11         13.58         22.49        19.98 o                         
   1  10  11          4.41         -4.41        18.26 o                         
   2  10  11          5.14          9.52        12.20 o                         
   3  10  11          9.79         -0.58        24.29 o                         
   4  10  11         43.83         15.71        18.48 o                         
  -5  11  11         15.09         25.04        20.79 o                         
  -4  11  11         40.23         41.56        24.62 o                         
  -3  11  11          1.02        -13.13        23.24 o                         
  -2  11  11          7.61        -26.03        26.03 o                         
  -1  11  11          5.92          8.15        17.73 o                         
   0  11  11         21.81          5.55        19.92 o                         
   1  11  11         21.15          8.77        19.01 o                         
 -15   0  12        186.69        213.33        37.67 o                         
 -14   0  12        104.66        114.04        26.53 o                         
 -13   0  12        142.63        133.63        29.53 o                         
 -12   0  12         88.31         88.28        25.27 o                         
 -11   0  12        886.37        893.45        39.71 o                         
 -10   0  12         42.12         57.71        10.90 o                         
  -9   0  12         20.49         22.85         8.78 o                         
  -8   0  12        360.86        383.84        24.41 o                         
  -7   0  12       3506.81       3497.76        97.05 o                         
  -6   0  12       6410.78       6639.61        94.50 o                         
  -5   0  12       8312.74       8508.42       101.06 o                         
  -4   0  12       3525.83       3534.49       104.24 o                         
  -3   0  12       1264.24       1243.68        34.09 o                         
  -2   0  12         67.71         54.67        17.41 o                         
  -1   0  12        239.95        201.90        24.69 o                         
   0   0  12         98.57         98.99        18.69 o                         
   1   0  12       3131.55       3189.91        94.85 o                         
   2   0  12       1637.94       1644.64        70.73 o                         
   3   0  12        338.78        395.54        36.54 o                         
   4   0  12       1248.43       1263.79        64.95 o                         
   5   0  12       1054.97       1030.63        61.75 o                         
   6   0  12         49.71         58.50        21.14 o                         
   7   0  12        320.85        297.65        35.83 o                         
   8   0  12         24.19         -1.46        14.60 o                         
   9   0  12          0.18          7.86        19.00 o                         
  10   0  12          0.54         -6.99        17.48 o                         
 -15   1  12         13.80        -13.72        20.69 o                         
 -14   1  12        127.83        150.02        21.80 o                         
 -13   1  12         92.11         76.14        14.59 o                         
 -12   1  12        267.08        270.19        22.04 o                         
 -11   1  12        808.64        847.10        33.36 o                         
 -10   1  12        534.11        522.18        20.65 o                         
  -9   1  12        625.14        591.69        21.19 o                         
  -8   1  12        278.97        264.00        13.94 o                         
  -7   1  12        438.60        435.36        24.31 o                         
  -6   1  12         92.52        101.61        10.78 o                         
  -5   1  12        184.04        184.61        11.32 o                         
  -4   1  12        773.91        798.91        24.76 o                         
  -3   1  12        248.89        221.51        13.19 o                         
  -2   1  12       2920.03       2929.24        45.87 o                         
  -1   1  12       1902.93       1798.72        66.69 o                         
   0   1  12        123.71        112.73         7.55 o                         
   1   1  12       1386.29       1366.29        50.13 o                         
   2   1  12       1132.61       1183.89        42.43 o                         
   3   1  12        397.14        394.69        25.82 o                         
   4   1  12          1.82        -10.61        10.61 o                         
   5   1  12         29.24         58.40        14.16 o                         
   6   1  12        144.33        161.79        20.02 o                         
   7   1  12          1.85        -13.46        19.05 o                         
   8   1  12        102.64        104.41        23.82 o                         
   9   1  12          9.43         -3.14        12.24 o                         
  10   1  12         58.37         38.02        17.70 o                         
 -15   2  12         10.29         -9.20        22.87 o                         
 -14   2  12          0.25        -13.60        13.96 o                         
 -13   2  12         38.06         46.66        11.49 o                         
 -12   2  12          0.23         -4.31         8.54 o                         
 -11   2  12         40.49         27.84         9.86 o                         
 -10   2  12        281.00        272.88        19.46 o                         
  -9   2  12        170.13        160.88        10.92 o                         
  -8   2  12          0.81         -4.79         4.79 o                         
  -7   2  12        379.90        352.85        23.68 o                         
  -6   2  12         31.60          3.79        10.45 o                         
  -5   2  12        149.18        157.91        14.42 o                         
  -4   2  12        167.98        163.73        12.29 o                         
  -3   2  12          2.93          7.86         5.06 o                         
  -2   2  12        139.25        139.65         9.90 o                         
  -1   2  12          5.28          7.30         3.68 o                         
   0   2  12        737.75        700.35        34.12 o                         
   1   2  12        167.78        168.45        13.67 o                         
   2   2  12        786.93        814.38        43.42 o                         
   3   2  12         21.62          5.88        10.75 o                         
   4   2  12        185.48        189.91        19.63 o                         
   5   2  12         76.55         80.25        14.32 o                         
   6   2  12         12.71         -0.18        10.95 o                         
   7   2  12          0.15         -6.83        13.82 o                         
   8   2  12         33.10         22.99        11.23 o                         
   9   2  12          1.57         14.71        11.63 o                         
  10   2  12         17.65          3.77        17.93 o                         
 -14   3  12        152.26        146.14        30.68 o                         
 -13   3  12        197.06        164.52        21.88 o                         
 -12   3  12        217.36        226.13        24.01 o                         
 -11   3  12        110.71        124.27        18.51 o                         
 -10   3  12       1320.81       1352.95        53.45 o                         
  -9   3  12        397.15        421.12        29.09 o                         
  -8   3  12        146.05        141.23        10.69 o                         
  -7   3  12         61.97         55.17         9.48 o                         
  -6   3  12         62.63         57.92        10.38 o                         
  -5   3  12        211.82        211.35        28.05 o                         
  -4   3  12        714.98        619.24        42.52 o                         
  -3   3  12       2179.80       2134.85        57.18 o                         
  -2   3  12       1582.67       1659.07        48.95 o                         
  -1   3  12       1240.23       1219.64        41.82 o                         
   0   3  12       1006.08       1001.70        21.56 o                         
   1   3  12        102.27        107.24        13.43 o                         
   2   3  12       1149.83       1127.55        42.00 o                         
   3   3  12         54.72         36.33        21.35 o                         
   4   3  12         47.98         43.10        13.29 o                         
   5   3  12         84.65         80.34        14.28 o                         
   6   3  12         63.06         50.32        14.10 o                         
   7   3  12        139.67        162.65        19.21 o                         
   8   3  12         12.86          4.23        18.30 o                         
   9   3  12         74.16        118.65        29.74 o                         
  10   3  12         66.30         72.01        28.88 o                         
 -14   4  12         26.27         23.37        17.60 o                         
 -13   4  12         35.62         65.99        22.99 o                         
 -12   4  12          0.35          8.64        19.76 o                         
 -11   4  12         13.82         15.24        11.82 o                         
 -10   4  12        277.79        266.55        26.36 o                         
  -9   4  12         79.58         86.68        19.54 o                         
  -8   4  12        106.72        121.69        18.40 o                         
  -7   4  12       1119.00       1131.06        45.01 o                         
  -6   4  12       6228.93       6266.30       142.93 o                         
  -5   4  12       1237.50       1153.42        61.40 o                         
  -4   4  12        206.55        199.10        25.34 o                         
  -3   4  12        481.89        534.76        41.48 o                         
  -2   4  12        585.19        623.37        48.34 o                         
  -1   4  12         63.54        106.10        15.58 o                         
   0   4  12        401.01        390.40        25.66 o                         
   1   4  12          6.20          0.24        17.12 o                         
   2   4  12        106.79        120.91        16.07 o                         
   3   4  12        393.64        413.19        26.55 o                         
   4   4  12       1487.75       1533.58        85.08 o                         
   5   4  12        440.55        459.94        47.18 o                         
   6   4  12        156.55        195.98        20.89 o                         
   7   4  12         11.67         34.14        29.85 o                         
   8   4  12         29.66         48.69        24.99 o                         
   9   4  12          0.33         -0.41        20.53 o                         
 -13   5  12         13.00         24.40        15.12 o                         
 -12   5  12        131.01        135.70        21.64 o                         
 -11   5  12        129.85        142.20        21.67 o                         
 -10   5  12        139.63        131.89        31.58 o                         
  -9   5  12        192.21        210.78        35.45 o                         
  -8   5  12        673.40        692.45        39.45 o                         
  -7   5  12         58.70          9.50        16.77 o                         
  -6   5  12         57.44         58.77        18.86 o                         
  -5   5  12        485.71        438.44        38.40 o                         
  -4   5  12        526.73        516.31        42.12 o                         
  -3   5  12         86.28         79.34        20.93 o                         
  -2   5  12          6.35          6.06        12.26 o                         
  -1   5  12        167.14        212.37        30.10 o                         
   0   5  12        661.75        744.74        54.43 o                         
   1   5  12        156.52        186.77        18.99 o                         
   2   5  12        439.65        469.39        28.88 o                         
   3   5  12          3.65         -0.76         9.82 o                         
   4   5  12        112.91        122.71        17.14 o                         
   5   5  12         56.63         69.01        14.98 o                         
   6   5  12          2.70        -11.60        18.16 o                         
   7   5  12          4.00          9.68        20.95 o                         
   8   5  12         89.42         54.19        23.50 o                         
   9   5  12          0.63        -23.94        27.49 o                         
 -13   6  12         37.03         13.10        15.17 o                         
 -12   6  12          6.37        -22.33        22.49 o                         
 -11   6  12        162.41        112.98        26.08 o                         
 -10   6  12         19.37         45.46        22.15 o                         
  -9   6  12          6.41        -11.80        17.08 o                         
  -8   6  12         48.14         31.51        19.13 o                         
  -7   6  12        584.98        536.66        33.96 o                         
  -6   6  12         43.99         40.07        24.47 o                         
  -5   6  12        450.57        378.31        38.14 o                         
  -4   6  12         62.62         75.14        19.89 o                         
  -3   6  12        967.90        897.54        57.60 o                         
  -2   6  12        141.28        153.06        27.51 o                         
  -1   6  12        133.63        131.72        23.79 o                         
   0   6  12        300.90        255.67        36.63 o                         
   1   6  12        154.18        115.15        24.95 o                         
   2   6  12         36.88         49.40        23.14 o                         
   3   6  12        273.31        256.66        22.80 o                         
   4   6  12          6.48         17.54        27.91 o                         
   5   6  12          8.84         47.52        23.89 o                         
   6   6  12         54.07        112.00        33.65 o                         
   7   6  12         52.45         45.35        20.67 o                         
   8   6  12          0.22        -26.40        26.40 o                         
 -12   7  12         22.67         33.85        27.42 o                         
 -11   7  12        249.23        236.33        46.18 o                         
 -10   7  12         99.87        104.57        32.76 o                         
  -9   7  12          1.97         -4.30        17.09 o                         
  -8   7  12         87.38         90.14        25.40 o                         
  -7   7  12         13.64          8.21        12.04 o                         
  -6   7  12        175.01        132.89        18.68 o                         
  -5   7  12        267.84        221.51        22.87 o                         
  -4   7  12         17.03         10.85        13.26 o                         
  -3   7  12        321.88        240.83        32.62 o                         
  -2   7  12        139.68        167.79        28.36 o                         
  -1   7  12        249.32        262.48        37.38 o                         
   0   7  12          2.71          7.41        17.49 o                         
   1   7  12         70.44         70.09        25.91 o                         
   2   7  12        117.30        129.26        29.46 o                         
   3   7  12         35.95         27.69        22.76 o                         
   4   7  12         75.11         85.35        26.43 o                         
   5   7  12          5.18         38.54        24.87 o                         
   6   7  12         41.55         32.46        23.16 o                         
   7   7  12        116.67        131.29        37.30 o                         
 -11   8  12          4.29         -2.78        21.75 o                         
 -10   8  12          0.17        -19.74        20.99 o                         
  -9   8  12         90.67        125.94        35.49 o                         
  -8   8  12         90.24         98.90        30.87 o                         
  -7   8  12         83.35         90.93        30.31 o                         
  -6   8  12          2.41        -22.34        22.34 o                         
  -5   8  12         84.75        119.39        51.44 o                         
  -4   8  12        293.78        322.27        36.97 o                         
  -3   8  12        213.16        235.77        32.96 o                         
  -2   8  12          8.20         22.72        15.75 o                         
  -1   8  12         18.60         12.70        16.86 o                         
   0   8  12         21.61          0.64        17.36 o                         
   1   8  12         45.86         33.49        17.50 o                         
   2   8  12         20.44         26.66        20.68 o                         
   3   8  12         25.27         14.83        18.01 o                         
   4   8  12         36.73         54.11        26.86 o                         
   5   8  12        139.85        198.41        40.25 o                         
   6   8  12          5.25          1.24        21.92 o                         
  -9   9  12          1.54        -20.58        21.99 o                         
  -8   9  12        124.80        136.57        39.28 o                         
  -7   9  12          1.38        -20.01        25.14 o                         
  -6   9  12         15.78         46.23        23.79 o                         
  -5   9  12         39.70         48.38        26.82 o                         
  -4   9  12          7.42         -3.40        19.38 o                         
  -3   9  12          0.51          7.67        16.57 o                         
  -2   9  12         13.34        -11.65        19.60 o                         
  -1   9  12        339.80        305.19        43.26 o                         
   0   9  12          2.73         -8.42        18.36 o                         
   1   9  12          2.40         -3.65        17.92 o                         
   2   9  12         42.49         70.85        30.95 o                         
   3   9  12         10.36         66.73        29.37 o                         
   4   9  12         26.99         16.47        23.08 o                         
   5   9  12          7.75         50.17        25.49 o                         
  -8  10  12          0.19        -24.18        24.18 o                         
  -7  10  12         38.46         66.49        28.80 o                         
  -6  10  12          3.84          1.92        19.76 o                         
  -5  10  12          3.70         34.69        24.78 o                         
  -4  10  12          0.12          2.20        19.17 o                         
  -3  10  12          1.30        -25.82        25.82 o                         
  -2  10  12          2.72        -12.07        17.32 o                         
  -1  10  12         41.15         44.26        20.68 o                         
   0  10  12         42.79         20.04        22.00 o                         
   1  10  12          4.54        -14.29        23.08 o                         
   2  10  12          4.09         12.55        22.18 o                         
   3  10  12         13.06          3.07        20.62 o                         
  -4  11  12         52.84         11.75        23.50 o                         
  -3  11  12         15.83         -7.87        22.46 o                         
  -2  11  12         10.29         45.11        26.84 o                         
  -1  11  12          0.60        -13.85        21.68 o                         
   0  11  12          2.68          7.89        19.26 o                         
 -14   1  13        147.29        132.39        19.18 o                         
 -13   1  13         59.70         48.62        16.90 o                         
 -12   1  13         87.28         81.16        13.12 o                         
 -11   1  13          9.88          9.48         8.33 o                         
 -10   1  13        460.14        450.91        19.84 o                         
  -9   1  13         18.34         17.17         5.83 o                         
  -8   1  13          4.35         13.55         5.91 o                         
  -7   1  13         64.72         37.93         7.14 o                         
  -6   1  13        686.36        676.40        24.97 o                         
  -5   1  13       4025.99       4073.60        61.53 o                         
  -4   1  13       2647.60       2598.98        46.22 o                         
  -3   1  13       2460.76       2412.98        42.17 o                         
  -2   1  13        482.54        451.83        17.91 o                         
  -1   1  13        146.32        133.36        16.16 o                         
   0   1  13        138.56        135.58        15.20 o                         
   1   1  13        596.54        599.74        31.53 o                         
   2   1  13        496.22        501.16        28.91 o                         
   3   1  13        294.08        304.01        23.14 o                         
   4   1  13        111.15        117.39        16.46 o                         
   5   1  13        377.42        375.65        27.69 o                         
   6   1  13         51.46         71.88        16.42 o                         
   7   1  13         50.07         37.26        13.04 o                         
   8   1  13         18.25         14.31        12.09 o                         
   9   1  13         26.12         49.43        16.39 o                         
  10   1  13          1.15         27.53        15.27 o                         
 -14   2  13         23.82          7.24        17.84 o                         
 -13   2  13         79.91        102.10        16.10 o                         
 -12   2  13        309.95        294.03        22.43 o                         
 -11   2  13        763.83        801.67        34.03 o                         
 -10   2  13        857.10        903.08        34.28 o                         
  -9   2  13       1133.87       1175.75        29.39 o                         
  -8   2  13       1807.15       1718.18        40.51 o                         
  -7   2  13       1131.43       1076.34        47.78 o                         
  -6   2  13        865.20        838.38        34.92 o                         
  -5   2  13         70.71         91.38        12.96 o                         
  -4   2  13         21.14         20.64        12.20 o                         
  -3   2  13        314.56        316.85        16.15 o                         
  -2   2  13        318.43        324.04        15.05 o                         
  -1   2  13        662.21        639.32        20.50 o                         
   0   2  13       2578.70       2530.14        78.38 o                         
   1   2  13        597.26        592.57        30.76 o                         
   2   2  13        830.94        868.23        38.60 o                         
   3   2  13        391.10        412.02        27.55 o                         
   4   2  13        862.47        881.29        40.66 o                         
   5   2  13        166.41        191.93        21.81 o                         
   6   2  13         33.75         26.17        11.11 o                         
   7   2  13         28.41         17.93        34.89 o                         
   8   2  13         78.20         63.26        17.18 o                         
   9   2  13         13.15         33.31        15.01 o                         
 -14   3  13         92.29         98.57        19.77 o                         
 -13   3  13        133.48        173.84        24.26 o                         
 -12   3  13        137.55        137.92        20.62 o                         
 -11   3  13        245.63        263.01        26.12 o                         
 -10   3  13          1.11         -0.53        11.06 o                         
  -9   3  13         77.41         70.55        14.75 o                         
  -8   3  13        748.77        743.01        36.48 o                         
  -7   3  13          1.82          2.75        13.97 o                         
  -6   3  13        141.98        108.64        13.71 o                         
  -5   3  13       1113.37       1086.00        38.50 o                         
  -4   3  13        935.10        924.42        33.71 o                         
  -3   3  13        234.88        257.44        14.70 o                         
  -2   3  13       1437.06       1486.26        33.09 o                         
  -1   3  13       1010.42       1055.04        25.24 o                         
   0   3  13        227.84        208.05         9.39 o                         
   1   3  13        291.53        281.66        22.50 o                         
   2   3  13         30.00         25.10        33.82 o                         
   3   3  13        208.98        178.09        18.85 o                         
   4   3  13        139.46        103.84        16.97 o                         
   5   3  13         92.04        105.70        15.73 o                         
   6   3  13        384.52        376.14        29.16 o                         
   7   3  13         85.49        115.32        19.70 o                         
   8   3  13         11.69         11.50        13.35 o                         
   9   3  13         20.80         42.01        26.36 o                         
 -14   4  13          2.75         -5.31        12.03 o                         
 -13   4  13        165.64        163.08        31.51 o                         
 -12   4  13         62.61         63.03        14.01 o                         
 -11   4  13        116.95        107.40        21.70 o                         
 -10   4  13          4.18         -1.46        10.90 o                         
  -9   4  13         66.93         57.77        25.33 o                         
  -8   4  13         87.62         86.38        12.78 o                         
  -7   4  13          7.90        -12.05        12.05 o                         
  -6   4  13          0.68         -4.77        11.94 o                         
  -5   4  13          1.00         -0.02        12.56 o                         
  -4   4  13        683.63        657.97        49.68 o                         
  -3   4  13        963.28        941.05        58.68 o                         
  -2   4  13        121.49        132.01        17.43 o                         
  -1   4  13        247.03        243.71        21.55 o                         
   0   4  13        324.06        281.96        23.11 o                         
   1   4  13         13.94         -3.70        12.71 o                         
   2   4  13         78.92         68.16        11.79 o                         
   3   4  13         14.37         34.63        12.06 o                         
   4   4  13         42.73         27.93        34.08 o                         
   5   4  13          3.42         -4.88        10.09 o                         
   6   4  13          0.28         24.52        11.75 o                         
   7   4  13         13.32          7.06        19.64 o                         
   8   4  13         16.51         21.88        19.27 o                         
   9   4  13         30.50         24.99        24.35 o                         
 -13   5  13         32.66         31.05        14.13 o                         
 -12   5  13          0.90         13.94        11.74 o                         
 -11   5  13         19.77         13.91        12.82 o                         
 -10   5  13         19.21         25.22        11.37 o                         
  -9   5  13        454.82        437.75        51.41 o                         
  -8   5  13        113.33        135.75        19.55 o                         
  -7   5  13         63.91         59.06        13.91 o                         
  -6   5  13        254.77        228.32        30.44 o                         
  -5   5  13       1680.85       1528.82        72.51 o                         
  -4   5  13        817.11        819.10        54.93 o                         
  -3   5  13        200.05        170.95        28.94 o                         
  -2   5  13        151.97        152.87        25.77 o                         
  -1   5  13        347.25        424.72        41.16 o                         
   0   5  13        108.45        117.74        25.14 o                         
   1   5  13         46.16         53.16        13.17 o                         
   2   5  13          8.44          7.98        10.98 o                         
   3   5  13        285.76        262.02        25.83 o                         
   4   5  13          2.35          2.21        10.18 o                         
   5   5  13        307.73        291.51        24.89 o                         
   6   5  13         84.79         63.12        24.34 o                         
   7   5  13          5.80         16.14        23.00 o                         
   8   5  13          5.44         79.06        34.71 o                         
 -12   6  13          1.58         41.51        16.47 o                         
 -11   6  13         59.52         68.11        23.67 o                         
 -10   6  13        262.62        303.53        46.28 o                         
  -9   6  13        349.89        321.52        44.49 o                         
  -8   6  13        504.84        541.76        35.09 o                         
  -7   6  13        497.80        537.05        34.71 o                         
  -6   6  13          2.96         16.91        14.79 o                         
  -5   6  13         10.95         18.98        14.47 o                         
  -4   6  13        290.73        315.61        34.51 o                         
  -3   6  13         26.63         25.65        17.87 o                         
  -2   6  13        261.30        227.76        34.49 o                         
  -1   6  13        129.87        118.19        25.22 o                         
   0   6  13         98.55         79.20        26.65 o                         
   1   6  13         30.53          3.18        16.05 o                         
   2   6  13         37.36         89.08        28.19 o                         
   3   6  13        346.47        391.35        28.19 o                         
   4   6  13        242.58        296.45        25.82 o                         
   5   6  13         57.93        100.73        25.80 o                         
   6   6  13          0.50         15.43        24.84 o                         
   7   6  13          8.64          2.86        22.64 o                         
   8   6  13          0.94         -1.22        23.19 o                         
 -11   7  13         25.44         71.32        27.01 o                         
 -10   7  13          1.04          1.25        17.28 o                         
  -9   7  13         89.15         63.56        27.00 o                         
  -8   7  13        173.29        186.77        34.97 o                         
  -7   7  13         82.24         67.56        13.90 o                         
  -6   7  13         21.50          4.50        10.13 o                         
  -5   7  13         43.79         20.93        14.53 o                         
  -4   7  13        220.69        206.28        30.95 o                         
  -3   7  13         44.30         31.52        16.19 o                         
  -2   7  13         87.80        114.04        25.21 o                         
  -1   7  13        107.40        134.72        31.14 o                         
   0   7  13         22.39         38.33        17.98 o                         
   1   7  13         53.73         59.83        22.73 o                         
   2   7  13         76.31         98.77        28.36 o                         
   3   7  13          1.10         18.59        19.35 o                         
   4   7  13        124.27        126.06        40.14 o                         
   5   7  13          5.02        -22.16        22.16 o                         
   6   7  13         33.48         49.69        27.09 o                         
   7   7  13          9.86         25.86        25.84 o                         
 -10   8  13         66.59         86.33        35.09 o                         
  -9   8  13          1.42         -3.82        21.21 o                         
  -8   8  13        146.53        106.20        27.11 o                         
  -7   8  13         75.83         41.08        22.84 o                         
  -6   8  13         21.76         46.25        23.26 o                         
  -5   8  13         11.00         22.56        12.98 o                         
  -4   8  13         14.55         18.48        17.08 o                         
  -3   8  13         96.67         69.14        21.39 o                         
  -2   8  13         77.31         45.30        22.04 o                         
  -1   8  13        173.75        167.12        32.91 o                         
   0   8  13         68.42         45.98        22.23 o                         
   1   8  13        122.30        102.97        29.29 o                         
   2   8  13          5.80          6.09        20.92 o                         
   3   8  13         14.21         31.22        24.83 o                         
   4   8  13        204.96        240.20        44.99 o                         
   5   8  13          2.53         -7.82        22.27 o                         
   6   8  13          0.04         28.76        26.07 o                         
  -9   9  13          8.12          9.66        20.04 o                         
  -8   9  13          2.73        -27.79        27.79 o                         
  -7   9  13          4.18         61.81        29.64 o                         
  -6   9  13        154.33        210.19        43.01 o                         
  -5   9  13         63.32         33.92        21.22 o                         
  -4   9  13         57.05         65.90        16.20 o                         
  -3   9  13         36.29         15.32        16.44 o                         
  -2   9  13          6.16        -17.67        17.67 o                         
  -1   9  13         15.23         28.67        25.36 o                         
   0   9  13         14.28         17.75        18.30 o                         
   1   9  13          1.23        -24.16        24.16 o                         
   2   9  13         23.28         25.10        25.45 o                         
   3   9  13          0.14        -12.32        24.07 o                         
   4   9  13          0.33        -13.59        20.38 o                         
  -7  10  13          0.55         16.01        24.53 o                         
  -6  10  13        159.03        223.86        45.02 o                         
  -5  10  13          5.06         50.48        30.08 o                         
  -4  10  13          0.07          3.55        19.94 o                         
  -3  10  13          3.34         51.69        27.83 o                         
  -2  10  13          0.05         16.47        19.55 o                         
  -1  10  13          0.07          0.59        17.86 o                         
   0  10  13         30.70         58.43        27.15 o                         
   1  10  13          0.45        -20.76        21.22 o                         
   2  10  13         13.57         36.88        28.69 o                         
 -14   0  14        404.12        477.15        50.56 o                         
 -13   0  14        805.62        890.83        67.71 o                         
 -12   0  14        502.69        535.84        50.28 o                         
 -11   0  14        985.59        923.57        63.69 o                         
 -10   0  14        385.02        355.99        26.43 o                         
  -9   0  14          9.04         20.75         9.93 o                         
  -8   0  14         97.74        107.61        20.89 o                         
  -7   0  14         65.03         98.63        17.31 o                         
  -6   0  14        349.38        314.97        22.44 o                         
  -5   0  14        635.32        679.44        30.16 o                         
  -4   0  14       1470.25       1499.22        42.26 o                         
  -3   0  14       3211.13       3284.09       102.85 o                         
  -2   0  14       2394.07       2464.97        89.05 o                         
  -1   0  14       5873.14       5897.83       137.55 o                         
   0   0  14       1082.69       1020.26        57.83 o                         
   1   0  14         54.28         39.88        18.57 o                         
   2   0  14        722.59        689.70        51.41 o                         
   3   0  14        129.63        118.05        24.63 o                         
   4   0  14        313.48        347.79        39.78 o                         
   5   0  14         28.04         13.32        18.32 o                         
   6   0  14          6.27         -5.83        15.85 o                         
   7   0  14        257.31        250.27        38.04 o                         
   8   0  14         49.00         61.88        21.62 o                         
   9   0  14          2.69         40.00        22.38 o                         
 -14   1  14          8.33         25.49        13.70 o                         
 -13   1  14         16.43         16.76        11.46 o                         
 -12   1  14         15.85         13.09        12.64 o                         
 -11   1  14        225.00        207.85        18.37 o                         
 -10   1  14          9.96         18.58         7.29 o                         
  -9   1  14        587.04        564.26        22.18 o                         
  -8   1  14       1825.14       1851.29        54.30 o                         
  -7   1  14        904.32        912.01        31.50 o                         
  -6   1  14        631.46        619.47        23.74 o                         
  -5   1  14       1382.58       1412.22        37.58 o                         
  -4   1  14         66.13         66.23         9.28 o                         
  -3   1  14        138.59        142.43        11.37 o                         
  -2   1  14          6.69          5.05         8.71 o                         
  -1   1  14        251.74        283.13        23.26 o                         
   0   1  14         21.21         24.85         9.65 o                         
   1   1  14        735.79        745.19        36.55 o                         
   2   1  14        477.73        509.95        30.53 o                         
   3   1  14         64.75         62.92        13.06 o                         
   4   1  14         42.31         52.65        15.04 o                         
   5   1  14        516.51        503.42        33.86 o                         
   6   1  14          1.47         10.16        10.53 o                         
   7   1  14         37.29         19.31        14.39 o                         
   8   1  14          0.50         -1.58        22.40 o                         
   9   1  14          2.23         -0.38        12.89 o                         
 -14   2  14          1.18         -5.78        17.14 o                         
 -13   2  14         70.03         66.56        25.98 o                         
 -12   2  14          0.33         -1.52         9.15 o                         
 -11   2  14          0.05          0.81         8.60 o                         
 -10   2  14         40.57         21.06         9.97 o                         
  -9   2  14         12.36         15.82        10.10 o                         
  -8   2  14        340.84        325.60        25.32 o                         
  -7   2  14          0.97         -8.35         8.35 o                         
  -6   2  14         66.42         52.04        11.16 o                         
  -5   2  14          1.86         -7.15         8.51 o                         
  -4   2  14        487.83        474.81        20.37 o                         
  -3   2  14          1.68          6.86         6.65 o                         
  -2   2  14          1.97         -0.49         6.31 o                         
  -1   2  14        413.33        384.04        26.82 o                         
   0   2  14         10.15         12.51        17.27 o                         
   1   2  14         22.40         18.68        18.51 o                         
   2   2  14         11.43         10.29        10.14 o                         
   3   2  14         66.22         45.79        13.55 o                         
   4   2  14        124.61        136.07        18.55 o                         
   5   2  14         17.19         18.68        23.00 o                         
   6   2  14         71.29         61.62        16.31 o                         
   7   2  14          3.59          8.38        11.94 o                         
   8   2  14          4.77         -2.03        16.06 o                         
   9   2  14          3.06        -10.06        19.70 o                         
 -14   3  14          6.57          0.99        16.46 o                         
 -13   3  14         17.38         44.74        15.77 o                         
 -12   3  14         78.40         52.12        15.03 o                         
 -11   3  14         61.55         74.67        15.19 o                         
 -10   3  14        788.75        797.89        42.48 o                         
  -9   3  14        435.52        436.77        30.55 o                         
  -8   3  14       1007.78       1006.03        39.44 o                         
  -7   3  14        374.01        385.48        25.78 o                         
  -6   3  14       1991.13       1905.50        53.80 o                         
  -5   3  14        325.18        308.60        22.13 o                         
  -4   3  14         54.95         57.68        10.55 o                         
  -3   3  14        350.68        367.22        18.04 o                         
  -2   3  14        185.03        156.68        11.53 o                         
  -1   3  14        485.74        439.92        16.20 o                         
   0   3  14        557.29        542.19        32.06 o                         
   1   3  14         38.96         51.34        12.27 o                         
   2   3  14        907.81        909.75        41.18 o                         
   3   3  14         18.43          7.32         8.81 o                         
   4   3  14        358.00        352.91        27.50 o                         
   5   3  14        225.21        220.60        22.98 o                         
   6   3  14         15.02          1.75        10.67 o                         
   7   3  14          0.95          3.99        19.47 o                         
   8   3  14          0.18         34.06        23.78 o                         
 -13   4  14        344.12        364.84        33.61 o                         
 -12   4  14        226.75        221.14        25.63 o                         
 -11   4  14        634.03        667.87        41.81 o                         
 -10   4  14         10.02         14.40        12.93 o                         
  -9   4  14        321.63        359.06        29.05 o                         
  -8   4  14         30.96         54.39        11.64 o                         
  -7   4  14        175.07        170.09        19.72 o                         
  -6   4  14         94.32         88.76        13.62 o                         
  -5   4  14        233.08        197.33        29.77 o                         
  -4   4  14       1506.11       1494.95        76.40 o                         
  -3   4  14       5739.96       5915.88       150.27 o                         
  -2   4  14         66.84         85.45        26.37 o                         
  -1   4  14        181.11        203.90        21.38 o                         
   0   4  14        613.88        698.97        35.97 o                         
   1   4  14        532.02        594.06        34.34 o                         
   2   4  14          1.84         17.92        14.71 o                         
   3   4  14         29.62         39.92        28.28 o                         
   4   4  14          4.27         -4.49        10.76 o                         
   5   4  14          0.33         21.15        12.82 o                         
   6   4  14         47.83         66.78        26.14 o                         
   7   4  14         82.96         51.30        20.02 o                         
   8   4  14        105.38        123.73        33.82 o                         
 -13   5  14         28.92         15.97        15.54 o                         
 -12   5  14         23.25         16.12        16.15 o                         
 -11   5  14          1.47          7.71        21.70 o                         
 -10   5  14         35.28         21.18        13.17 o                         
  -9   5  14          4.79         -4.86        11.28 o                         
  -8   5  14        151.47        158.09        21.36 o                         
  -7   5  14        218.64        225.05        23.43 o                         
  -6   5  14        610.28        582.82        50.86 o                         
  -5   5  14        697.63        645.02        52.97 o                         
  -4   5  14        302.93        207.16        31.03 o                         
  -3   5  14         44.57         50.91        21.82 o                         
  -2   5  14        820.01        830.31        59.28 o                         
  -1   5  14         11.24         -4.03        14.61 o                         
   0   5  14        118.99        102.38        16.78 o                         
   1   5  14        172.49        173.57        19.93 o                         
   2   5  14        194.02        186.05        20.60 o                         
   3   5  14         15.59         35.84        16.83 o                         
   4   5  14         14.42          2.70        10.66 o                         
   5   5  14         95.85         77.73        15.92 o                         
   6   5  14         15.05         45.44        23.01 o                         
   7   5  14         19.96         42.27        23.49 o                         
   8   5  14          3.93         21.80        25.80 o                         
 -12   6  14         17.81         30.20        15.63 o                         
 -11   6  14          7.10        -13.28        13.28 o                         
 -10   6  14         64.82         43.50        23.49 o                         
  -9   6  14        102.64         71.38        24.27 o                         
  -8   6  14          1.13        -12.60        12.60 o                         
  -7   6  14         63.62         38.01        12.48 o                         
  -6   6  14          3.04         17.59        16.23 o                         
  -5   6  14        116.56        112.30        25.32 o                         
  -4   6  14        352.51        297.31        37.42 o                         
  -3   6  14        336.02        271.07        34.87 o                         
  -2   6  14         19.17         19.86        20.57 o                         
  -1   6  14         49.24         37.78        22.32 o                         
   0   6  14          0.13         -2.53        16.39 o                         
   1   6  14         11.48         22.38        16.30 o                         
   2   6  14         40.63         25.10        18.37 o                         
   3   6  14         30.01         25.76        11.47 o                         
   4   6  14          1.12          9.37        20.02 o                         
   5   6  14        154.99        165.72        39.58 o                         
   6   6  14         13.94         33.06        27.99 o                         
   7   6  14         15.16         28.77        30.08 o                         
 -11   7  14         22.27         16.87        20.83 o                         
 -10   7  14         56.60         19.71        21.35 o                         
  -9   7  14        166.37        165.56        37.04 o                         
  -8   7  14        226.57        253.17        42.37 o                         
  -7   7  14         31.57         40.36        13.51 o                         
  -6   7  14        565.22        583.81        38.28 o                         
  -5   7  14         75.13         97.36        23.55 o                         
  -4   7  14         30.52         33.55        16.04 o                         
  -3   7  14         42.84         19.98        15.58 o                         
  -2   7  14         14.38        -21.26        21.26 o                         
  -1   7  14         68.46         68.32        23.34 o                         
   0   7  14         53.52         28.87        19.71 o                         
   1   7  14        113.78         71.76        24.00 o                         
   2   7  14        100.48         92.62        26.83 o                         
   3   7  14         22.79         19.97        21.28 o                         
   4   7  14          5.04         48.11        25.81 o                         
   5   7  14         32.16         52.24        25.44 o                         
   6   7  14        140.46        146.65        38.15 o                         
 -10   8  14        146.09        124.70        33.64 o                         
  -9   8  14         38.18         33.23        23.23 o                         
  -8   8  14         28.34         59.54        28.99 o                         
  -7   8  14         15.56         68.21        26.93 o                         
  -6   8  14          2.60         13.11        17.54 o                         
  -5   8  14         81.68         78.49        16.64 o                         
  -4   8  14          3.13         -8.70        18.49 o                         
  -3   8  14         24.57         51.12        23.86 o                         
  -2   8  14        271.76        322.89        41.35 o                         
  -1   8  14        115.86        161.20        35.39 o                         
   0   8  14          9.12         40.56        24.44 o                         
   1   8  14          1.89         -5.87        21.31 o                         
   2   8  14         29.80          3.09        21.88 o                         
   3   8  14          1.21         -6.99        20.35 o                         
   4   8  14          0.16        -30.97        30.97 o                         
   5   8  14          0.04        -22.67        25.40 o                         
  -8   9  14         11.08         18.94        28.10 o                         
  -7   9  14          9.28         19.21        23.58 o                         
  -6   9  14         26.30         20.07        20.44 o                         
  -5   9  14         35.99         70.94        30.38 o                         
  -4   9  14        199.01        189.34        32.97 o                         
  -3   9  14          0.45         12.26        21.32 o                         
  -2   9  14          5.87         33.99        20.93 o                         
  -1   9  14          1.62        -10.87        20.57 o                         
   0   9  14         29.16         10.04        18.78 o                         
   1   9  14          2.20         -8.42        20.83 o                         
   2   9  14          5.69         27.05        23.39 o                         
   3   9  14          5.90         36.07        25.48 o                         
  -5  10  14          2.28         28.07        25.32 o                         
  -4  10  14         14.34          8.45        21.69 o                         
  -3  10  14          2.44          7.66        18.47 o                         
  -2  10  14          3.35          9.45        18.03 o                         
  -1  10  14         11.42         11.53        24.33 o                         
   0  10  14          8.17         24.75        22.49 o                         
 -14   1  15        122.84        145.86        22.37 o                         
 -13   1  15        311.36        312.42        32.30 o                         
 -12   1  15        262.78        258.44        25.93 o                         
 -11   1  15        734.33        737.88        32.75 o                         
 -10   1  15        445.01        439.63        24.71 o                         
  -9   1  15        742.09        677.17        24.95 o                         
  -8   1  15         57.59         55.71        13.73 o                         
  -7   1  15        120.12        125.57        14.29 o                         
  -6   1  15        102.68         90.61        15.04 o                         
  -5   1  15        225.26        221.52        15.64 o                         
  -4   1  15        383.71        364.47        19.04 o                         
  -3   1  15        393.63        404.78        18.46 o                         
  -2   1  15       3202.07       3235.12        75.30 o                         
  -1   1  15       1080.24       1116.32        57.35 o                         
   0   1  15        148.00        133.67        17.23 o                         
   1   1  15       1011.82       1025.80        44.16 o                         
   2   1  15        197.34        199.47        20.29 o                         
   3   1  15        465.94        418.47        42.46 o                         
   4   1  15        300.90        267.52        25.49 o                         
   5   1  15        103.77         92.28        16.46 o                         
   6   1  15        163.21        170.89        23.04 o                         
   7   1  15          2.11          5.48        11.62 o                         
   8   1  15          2.12          4.87        14.18 o                         
 -14   2  15        247.60        285.29        30.25 o                         
 -13   2  15        194.87        237.06        26.65 o                         
 -12   2  15         87.51        107.38        15.86 o                         
 -11   2  15          7.80         16.09        11.60 o                         
 -10   2  15        101.37        102.36        19.00 o                         
  -9   2  15         36.89         50.82        12.62 o                         
  -8   2  15        222.59        228.35        26.53 o                         
  -7   2  15       1548.79       1558.26        50.30 o                         
  -6   2  15       1641.04       1570.73        67.40 o                         
  -5   2  15       2173.58       2323.19        48.37 o                         
  -4   2  15       3626.84       3485.43        84.45 o                         
  -3   2  15        650.08        669.16        24.03 o                         
  -2   2  15         83.59         98.26         9.36 o                         
  -1   2  15        786.01        832.86        39.59 o                         
   0   2  15          0.83          5.21        10.56 o                         
   1   2  15         64.24         62.93        19.04 o                         
   2   2  15         10.76         27.77        12.13 o                         
   3   2  15        662.08        721.02        39.25 o                         
   4   2  15        234.30        236.81        23.83 o                         
   5   2  15         23.71         41.84        14.71 o                         
   6   2  15        240.37        245.40        24.94 o                         
   7   2  15        207.55        197.99        23.58 o                         
   8   2  15         19.28         17.17        12.69 o                         
 -13   3  15         85.82         72.63        16.44 o                         
 -12   3  15         98.35        136.24        20.49 o                         
 -11   3  15        308.14        286.41        26.42 o                         
 -10   3  15        119.70        145.72        20.10 o                         
  -9   3  15        638.34        606.28        36.22 o                         
  -8   3  15        453.77        482.60        25.66 o                         
  -7   3  15        403.27        421.01        28.44 o                         
  -6   3  15        207.69        199.90        18.47 o                         
  -5   3  15        177.34        142.68        15.74 o                         
  -4   3  15          5.79          9.96         8.20 o                         
  -3   3  15        167.12        175.40        13.24 o                         
  -2   3  15        107.38        113.92        10.33 o                         
  -1   3  15       1026.32       1091.74        44.80 o                         
   0   3  15         37.34         70.27        16.12 o                         
   1   3  15        839.99        877.53        41.70 o                         
   2   3  15        209.92        242.91        26.86 o                         
   3   3  15         14.44         21.09        18.24 o                         
   4   3  15          2.94         12.84        11.03 o                         
   5   3  15         40.71         44.33        13.57 o                         
   6   3  15        115.30        106.30        18.92 o                         
   7   3  15          1.77         -3.53        20.43 o                         
   8   3  15          5.99         23.97        24.74 o                         
 -13   4  15          8.89         -1.00        28.14 o                         
 -12   4  15          0.45        -28.82        28.82 o                         
 -11   4  15         52.27         52.64        16.06 o                         
 -10   4  15        239.84        215.23        24.47 o                         
  -9   4  15        123.33        127.47        18.98 o                         
  -8   4  15        228.78        211.50        23.65 o                         
  -7   4  15         18.94         -0.31         9.14 o                         
  -6   4  15          3.89         -3.26         9.09 o                         
  -5   4  15         54.50         59.09        12.77 o                         
  -4   4  15          5.77         -9.00         9.00 o                         
  -3   4  15          2.20         -4.12         9.14 o                         
  -2   4  15         42.70         40.02         7.37 o                         
  -1   4  15         72.75         73.97        15.68 o                         
   0   4  15        128.37        149.91        21.55 o                         
   1   4  15         20.78          5.71        17.68 o                         
   2   4  15        136.65        132.08        19.78 o                         
   3   4  15         77.32         70.25        16.10 o                         
   4   4  15          6.46         13.94        12.83 o                         
   5   4  15          0.36          7.52        10.99 o                         
   6   4  15          2.85          0.29        12.47 o                         
   7   4  15          2.44         10.34        21.56 o                         
 -12   5  15        262.13        294.20        30.95 o                         
 -11   5  15        139.78        133.21        20.15 o                         
 -10   5  15        320.87        324.50        30.19 o                         
  -9   5  15        343.98        358.07        26.46 o                         
  -8   5  15         73.86         85.92        16.44 o                         
  -7   5  15         11.19        -18.47        18.47 o                         
  -6   5  15          4.98         -9.65        16.64 o                         
  -5   5  15        127.36        107.34        25.23 o                         
  -4   5  15         13.75         -3.78        15.99 o                         
  -3   5  15         75.67         65.95        19.60 o                         
  -2   5  15       1682.63       1466.26        82.55 o                         
  -1   5  15        873.49        849.38        62.69 o                         
   0   5  15         78.11         83.52        15.50 o                         
   1   5  15        124.06        106.97        17.33 o                         
   2   5  15        365.90        367.52        29.62 o                         
   3   5  15          1.44         -1.94        11.30 o                         
   4   5  15          7.12         17.53        11.70 o                         
   5   5  15         16.22        -17.53        17.53 o                         
   6   5  15          0.51        -13.11        25.72 o                         
   7   5  15          0.16        -10.95        26.32 o                         
 -11   6  15         14.21         16.05        13.23 o                         
 -10   6  15         11.44          9.95        13.82 o                         
  -9   6  15          0.40         48.54        24.82 o                         
  -8   6  15        142.99        150.14        22.04 o                         
  -7   6  15        389.02        422.65        46.56 o                         
  -6   6  15        153.54        159.10        33.22 o                         
  -5   6  15        378.11        405.82        44.58 o                         
  -4   6  15        745.85        793.56        61.42 o                         
  -3   6  15        128.96        197.94        33.75 o                         
  -2   6  15        130.93        199.65        31.52 o                         
  -1   6  15        156.46        143.47        31.96 o                         
   0   6  15          7.75         44.83        22.85 o                         
   1   6  15        131.13         99.86        27.86 o                         
   2   6  15          4.99          1.93        11.48 o                         
   3   6  15          5.12          6.55        10.54 o                         
   4   6  15          0.77          4.61        20.44 o                         
   5   6  15         27.92         43.19        26.34 o                         
   6   6  15         35.01         33.95        26.10 o                         
 -10   7  15         10.83        -21.17        21.17 o                         
  -9   7  15          4.35          8.58        19.35 o                         
  -8   7  15        214.04        196.80        40.89 o                         
  -7   7  15         56.18         59.79        15.50 o                         
  -6   7  15         57.70         56.94        19.43 o                         
  -5   7  15        140.95        147.02        29.21 o                         
  -4   7  15          0.60          0.41        16.41 o                         
  -3   7  15          5.37          0.69        16.54 o                         
  -2   7  15          1.34          2.95        15.88 o                         
  -1   7  15          5.80         -0.73        17.04 o                         
   0   7  15         37.61        101.66        30.43 o                         
   1   7  15         34.30         20.86        20.15 o                         
   2   7  15         31.38         -6.13        20.86 o                         
   3   7  15         10.27        -20.77        20.77 o                         
   4   7  15         55.60         42.38        30.16 o                         
   5   7  15         15.25         11.98        26.66 o                         
  -9   8  15         32.48         22.81        25.93 o                         
  -8   8  15        173.95        173.91        35.87 o                         
  -7   8  15         49.67          9.58        18.56 o                         
  -6   8  15         64.29        105.12        34.06 o                         
  -5   8  15         10.88        -17.97        17.97 o                         
  -4   8  15          1.92         26.08        15.12 o                         
  -3   8  15          0.06          0.92        18.26 o                         
  -2   8  15         28.04        -18.05        19.19 o                         
  -1   8  15          2.23         -5.18        20.60 o                         
   0   8  15         13.21        -20.50        23.72 o                         
   1   8  15         33.22          9.65        20.25 o                         
   2   8  15        132.99         91.70        34.80 o                         
   3   8  15         36.16         24.65        28.65 o                         
   4   8  15          5.35        -32.13        32.13 o                         
  -7   9  15         47.13         94.72        34.40 o                         
  -6   9  15          3.26        -29.38        29.38 o                         
  -5   9  15          0.13         24.31        23.15 o                         
  -4   9  15          3.23        -10.96        19.94 o                         
  -3   9  15         44.84         40.79        21.78 o                         
  -2   9  15         47.54         54.32        27.14 o                         
  -1   9  15          8.04         14.81        23.19 o                         
   0   9  15          8.50        -11.58        23.05 o                         
   1   9  15         43.10         55.97        29.90 o                         
   2   9  15          0.30        -10.21        23.71 o                         
 -13   0  16         18.18         18.68        16.70 o                         
 -12   0  16        407.13        461.32        48.36 o                         
 -11   0  16        743.06        824.96        61.10 o                         
 -10   0  16       1286.18       1264.66        49.91 o                         
  -9   0  16        517.10        570.26        32.51 o                         
  -8   0  16       1924.55       1817.93        76.86 o                         
  -7   0  16       1354.21       1348.34        61.82 o                         
  -6   0  16         15.79         18.92         9.30 o                         
  -5   0  16          9.31         17.46        17.84 o                         
  -4   0  16        850.03        797.27        55.80 o                         
  -3   0  16        196.24        205.73        32.27 o                         
  -2   0  16        206.36        159.59        25.54 o                         
  -1   0  16          8.67         23.40        16.79 o                         
   0   0  16       2020.72       1993.66        89.41 o                         
   1   0  16       1184.86       1261.02        71.88 o                         
   2   0  16        389.85        423.00        44.38 o                         
   3   0  16        492.15        506.90        49.71 o                         
   4   0  16        139.61        172.34        33.99 o                         
   5   0  16        123.69        123.02        31.50 o                         
   6   0  16        214.63        157.62        31.56 o                         
   7   0  16         36.99         -6.46        21.12 o                         
 -13   1  16        113.32        116.92        18.61 o                         
 -12   1  16        362.88        386.66        38.62 o                         
 -11   1  16         30.67         50.45        10.33 o                         
 -10   1  16        340.35        337.11        22.71 o                         
  -9   1  16         22.61          7.21         6.30 o                         
  -8   1  16          5.56          6.86        18.27 o                         
  -7   1  16         37.21         28.87        11.39 o                         
  -6   1  16         67.09         81.25        11.66 o                         
  -5   1  16        870.26        842.84        30.61 o                         
  -4   1  16        312.73        358.28        18.82 o                         
  -3   1  16        709.99        685.89        36.09 o                         
  -2   1  16       2114.20       2125.27        63.60 o                         
  -1   1  16         23.91         28.98        11.06 o                         
   0   1  16        510.20        499.87        32.14 o                         
   1   1  16          4.01         -5.76         9.49 o                         
   2   1  16         89.72         93.67        16.00 o                         
   3   1  16         45.79         29.54        17.52 o                         
   4   1  16          8.50          8.77        13.09 o                         
   5   1  16         85.44         97.51        17.19 o                         
   6   1  16          2.08          0.32        13.41 o                         
   7   1  16         24.04         54.80        15.83 o                         
 -13   2  16         40.14         49.62        21.28 o                         
 -12   2  16         25.31         17.59        11.41 o                         
 -11   2  16        151.03        141.70        21.02 o                         
 -10   2  16          0.96         37.95        34.07 o                         
  -9   2  16         17.21         26.62        14.71 o                         
  -8   2  16         15.78         17.59        30.13 o                         
  -7   2  16         63.63         40.62        13.29 o                         
  -6   2  16        207.59        225.11        19.56 o                         
  -5   2  16         83.67         82.01        10.38 o                         
  -4   2  16        153.64        133.89        12.12 o                         
  -3   2  16          4.41          9.23         5.95 o                         
  -2   2  16        209.73        206.35        21.50 o                         
  -1   2  16         46.82         44.62        13.50 o                         
   0   2  16         85.14         81.31        21.59 o                         
   1   2  16        229.73        184.91        20.49 o                         
   2   2  16         14.50          3.53        16.13 o                         
   3   2  16          9.87         30.26        13.73 o                         
   4   2  16         24.82         19.60        11.75 o                         
   5   2  16         30.65         35.18        14.80 o                         
   6   2  16          6.60         -7.32        13.40 o                         
   7   2  16          3.13        -15.20        15.20 o                         
 -13   3  16        124.77        129.32        30.14 o                         
 -12   3  16         73.65         66.02        17.07 o                         
 -11   3  16        170.88        152.14        21.01 o                         
 -10   3  16         23.59         23.35        46.79 o                         
  -9   3  16         18.93          1.66        36.74 o                         
  -8   3  16        204.43        109.14        83.84 o                         
  -7   3  16        267.13        265.23        22.84 o                         
  -6   3  16        358.82        335.40        24.25 o                         
  -5   3  16        577.40        538.14        29.51 o                         
  -4   3  16        237.51        240.37        16.35 o                         
  -3   3  16       1163.86       1089.83        31.63 o                         
  -2   3  16       1104.62       1098.92        47.99 o                         
  -1   3  16         39.47         29.82        11.43 o                         
   0   3  16         44.84         38.90        10.86 o                         
   1   3  16        293.63        301.79        26.53 o                         
   2   3  16        149.34        144.54        19.67 o                         
   3   3  16          2.18          7.29        10.51 o                         
   4   3  16         31.92         38.04        13.24 o                         
   5   3  16         41.58         35.29        14.50 o                         
   6   3  16         21.42         33.63        12.60 o                         
   7   3  16          1.12        -17.01        17.01 o                         
 -12   4  16         14.73         16.30        11.67 o                         
 -11   4  16        362.79        387.99        32.01 o                         
 -10   4  16        379.02        251.45        77.82 o                         
  -9   4  16        612.78        692.73        74.92 o                         
  -8   4  16        319.86        328.71        30.09 o                         
  -7   4  16        715.69        391.52       239.32 o                         
  -6   4  16        289.03        354.12        24.95 o                         
  -5   4  16        293.38        333.83        26.46 o                         
  -4   4  16          6.47         18.46         8.53 o                         
  -3   4  16         35.55         39.27        20.10 o                         
  -2   4  16        421.84        432.46        60.36 o                         
  -1   4  16        560.18        579.83        35.91 o                         
   0   4  16        915.11        941.36        45.69 o                         
   1   4  16         39.59         58.99        13.77 o                         
   2   4  16         13.41         -2.14        10.76 o                         
   3   4  16        657.97        723.95        42.27 o                         
   4   4  16         75.46         81.05        16.11 o                         
   5   4  16         25.55         33.64        14.07 o                         
   6   4  16         16.74         19.55        21.41 o                         
 -12   5  16         28.71         32.22        14.42 o                         
 -11   5  16         63.43         95.32        19.84 o                         
 -10   5  16         47.16        183.38        95.36 o                         
  -9   5  16         77.63         70.54        12.96 o                         
  -8   5  16        210.15        209.40        23.70 o                         
  -7   5  16         33.45         23.92        12.06 o                         
  -6   5  16          0.56        -11.92        11.92 o                         
  -5   5  16          9.94        -10.26        15.68 o                         
  -4   5  16         60.10         38.57        20.07 o                         
  -3   5  16        685.35        648.12        58.02 o                         
  -2   5  16         15.67          2.70        16.25 o                         
  -1   5  16         12.18          1.96        17.91 o                         
   0   5  16        238.98        281.22        26.54 o                         
   1   5  16        282.95        279.19        26.40 o                         
   2   5  16          6.21         15.53        12.20 o                         
   3   5  16          7.90         16.93        13.46 o                         
   4   5  16         43.60         55.79        20.68 o                         
   5   5  16          0.05        -15.42        23.63 o                         
   6   5  16         10.07         17.89        22.50 o                         
 -11   6  16         88.25         77.78        15.90 o                         
 -10   6  16         43.19         57.95        29.15 o                         
  -9   6  16         10.75        -34.18        72.15 o                         
  -8   6  16         58.37         86.53        20.31 o                         
  -7   6  16          1.28         -1.67        16.43 o                         
  -6   6  16         38.54         48.21        21.14 o                         
  -5   6  16         10.43         12.43        17.00 o                         
  -4   6  16         37.82         -5.61        16.93 o                         
  -3   6  16          1.61        -16.31        16.54 o                         
  -2   6  16        116.69         86.35        22.74 o                         
  -1   6  16        147.24        127.40        27.96 o                         
   0   6  16        141.07        139.10        32.14 o                         
   1   6  16         24.23         65.40        25.03 o                         
   2   6  16          3.52         21.09        14.77 o                         
   3   6  16          0.20        -13.49        13.49 o                         
   4   6  16         16.80         59.68        28.62 o                         
   5   6  16          5.84        -16.60        28.45 o                         
 -10   7  16          3.54         13.36        18.17 o                         
  -9   7  16          0.26          0.70        19.88 o                         
  -8   7  16          9.14        -14.93        21.22 o                         
  -7   7  16          5.75          9.03        12.57 o                         
  -6   7  16        189.92        159.98        32.92 o                         
  -5   7  16        221.50        212.27        37.34 o                         
  -4   7  16        209.29        147.77        31.88 o                         
  -3   7  16         49.15         31.84        17.39 o                         
  -2   7  16        224.93        157.57        32.99 o                         
  -1   7  16          3.98         24.43        19.71 o                         
   0   7  16          9.00         16.22        21.55 o                         
   1   7  16         23.41         -4.58        24.12 o                         
   2   7  16         15.83         82.31        34.04 o                         
   3   7  16         31.08        -26.03        26.03 o                         
   4   7  16         53.14         11.65        22.56 o                         
  -8   8  16        157.92        137.34        36.06 o                         
  -7   8  16         77.11        115.68        36.62 o                         
  -6   8  16         10.43         12.67        32.87 o                         
  -5   8  16         32.78         14.78        19.31 o                         
  -4   8  16          3.05         46.19        21.60 o                         
  -3   8  16         25.34          1.71        17.03 o                         
  -2   8  16          2.54         -3.52        17.77 o                         
  -1   8  16          0.20         33.84        25.18 o                         
   0   8  16          0.93          1.08        21.11 o                         
   1   8  16         43.69         42.15        26.49 o                         
   2   8  16         73.54        114.40        36.54 o                         
  -5   9  16          0.33         -7.60        25.57 o                         
  -4   9  16          4.98        -10.01        18.49 o                         
  -3   9  16         55.01         60.02        25.91 o                         
  -2   9  16          6.12        -15.02        18.59 o                         
  -1   9  16        107.25        120.44        32.56 o                         
   0   9  16         18.80         40.20        27.49 o                         
 -13   1  17          1.93          0.60        13.85 o                         
 -12   1  17          0.19         15.92        11.71 o                         
 -11   1  17         10.67          9.88        12.11 o                         
 -10   1  17        110.01        -20.81        20.81 o                         
  -9   1  17       1292.32        610.55       306.20 o                         
  -8   1  17        693.74        842.72        56.45 o                         
  -7   1  17        403.07        503.49        31.90 o                         
  -6   1  17       1066.00       1050.99        35.53 o                         
  -5   1  17         95.18         97.39        11.98 o                         
  -4   1  17        134.46        136.34        19.07 o                         
  -3   1  17        726.54        706.79        38.77 o                         
  -2   1  17        797.83        775.70        41.46 o                         
  -1   1  17         53.27         57.96        20.47 o                         
   0   1  17          8.97          5.92        12.73 o                         
   1   1  17        312.01        329.60        27.53 o                         
   2   1  17        172.27        210.42        23.38 o                         
   3   1  17         49.26         48.64        13.43 o                         
   4   1  17        121.50        108.73        18.71 o                         
   5   1  17         89.29         64.66        27.93 o                         
   6   1  17        127.78        126.84        22.43 o                         
   7   1  17          5.57         33.06        16.24 o                         
 -13   2  17        170.51        164.65        31.57 o                         
 -12   2  17        725.75        823.35        63.99 o                         
 -11   2  17        384.80        352.11        28.47 o                         
 -10   2  17        729.36        566.59        92.96 o                         
  -9   2  17        313.13        173.58        75.56 o                         
  -8   2  17        220.65        305.39        35.46 o                         
  -7   2  17         41.65         85.55        35.79 o                         
  -6   2  17         48.12         37.34        10.96 o                         
  -5   2  17          2.66          5.82        10.85 o                         
  -4   2  17        534.81        539.45        23.28 o                         
  -3   2  17        544.35        549.31        34.59 o                         
  -2   2  17        765.29        777.52        40.64 o                         
  -1   2  17       1194.86       1269.98        52.12 o                         
   0   2  17        995.60       1094.29        49.01 o                         
   1   2  17         40.46         45.51        14.41 o                         
   2   2  17         74.77         76.98        16.73 o                         
   3   2  17         81.12         78.83        22.73 o                         
   4   2  17         11.02         21.19        23.98 o                         
   5   2  17          4.32          8.71        14.44 o                         
   6   2  17          9.45         31.48        18.43 o                         
 -12   3  17        171.97        196.90        24.84 o                         
 -11   3  17         21.34         50.62        15.18 o                         
 -10   3  17          1.34        -19.24        19.24 o                         
  -9   3  17        141.22        359.60       183.38 o                         
  -8   3  17        181.26        179.00        22.41 o                         
  -7   3  17        241.09        172.95        63.25 o                         
  -6   3  17        668.08        642.74        33.24 o                         
  -5   3  17        185.20        195.58        19.24 o                         
  -4   3  17        301.59        311.65        32.74 o                         
  -3   3  17         55.91         78.74        16.84 o                         
  -2   3  17          6.06         14.87        14.69 o                         
  -1   3  17        257.66        273.18        26.93 o                         
   0   3  17        509.82        507.35        34.87 o                         
   1   3  17        580.06        628.87        38.88 o                         
   2   3  17         69.89         76.30        15.98 o                         
   3   3  17         13.13         -5.07        24.66 o                         
   4   3  17        140.97        192.79        24.18 o                         
   5   3  17          1.78        -17.52        17.52 o                         
   6   3  17          1.83         11.30        14.74 o                         
 -12   4  17         23.33          9.68        12.07 o                         
 -11   4  17         28.47         38.02        15.92 o                         
 -10   4  17          1.00         -4.43        15.53 o                         
  -9   4  17         28.78         10.89        15.36 o                         
  -8   4  17         11.98         19.03        11.18 o                         
  -7   4  17         63.73         63.74        10.23 o                         
  -6   4  17        250.65        218.98        21.61 o                         
  -5   4  17         42.35         36.65        18.47 o                         
  -4   4  17        223.68        189.29        33.31 o                         
  -3   4  17        114.28        117.27        26.27 o                         
  -2   4  17          2.71          0.87        12.74 o                         
  -1   4  17          2.33        -16.19        16.19 o                         
   0   4  17        161.95        162.35        20.85 o                         
   1   4  17          0.74         -7.68        11.02 o                         
   2   4  17         11.40         32.01        17.40 o                         
   3   4  17          1.72        -17.33        17.33 o                         
   4   4  17          9.18          6.82        14.94 o                         
   5   4  17         19.25         15.42        35.12 o                         
 -11   5  17          8.94         -0.42        13.22 o                         
 -10   5  17        225.01        131.65        57.42 o                         
  -9   5  17        225.43        207.06        26.58 o                         
  -8   5  17        183.79        165.49        16.99 o                         
  -7   5  17        557.76        619.33        37.20 o                         
  -6   5  17        255.95        282.21        24.86 o                         
  -5   5  17        502.39        551.91        52.83 o                         
  -4   5  17          7.56          5.92        20.21 o                         
  -3   5  17          7.88        -23.33        23.33 o                         
  -2   5  17          4.15        -19.98        19.98 o                         
  -1   5  17        128.70        107.96        29.58 o                         
   0   5  17         21.14         11.85        21.23 o                         
   1   5  17        356.06        311.62        28.49 o                         
   2   5  17        211.56        196.78        24.26 o                         
   3   5  17         15.85         35.83        14.31 o                         
   4   5  17         36.23         34.73        13.73 o                         
   5   5  17         95.41         47.96        22.51 o                         
 -10   6  17        139.84        182.84        23.09 o                         
  -9   6  17        111.59         56.22       111.58 o                         
  -8   6  17        135.58        163.65        20.99 o                         
  -7   6  17         26.53         53.61        12.97 o                         
  -6   6  17         74.34         73.11        23.36 o                         
  -5   6  17          6.82          0.71        16.82 o                         
  -4   6  17        238.29        252.70        39.31 o                         
  -3   6  17         28.16         11.70        19.42 o                         
  -2   6  17        420.07        335.19        48.03 o                         
  -1   6  17        227.05        292.83        46.51 o                         
   0   6  17          9.59         42.84        27.12 o                         
   1   6  17          7.67         22.35        23.17 o                         
   2   6  17        270.66        297.43        29.88 o                         
   3   6  17          2.47         13.35        15.10 o                         
   4   6  17         13.65         -9.63        24.42 o                         
  -9   7  17          0.11        -19.79        23.12 o                         
  -8   7  17          9.43        -13.58        20.91 o                         
  -7   7  17          2.45        -14.49        14.49 o                         
  -6   7  17        111.43        146.87        33.34 o                         
  -5   7  17         67.18        131.34        31.41 o                         
  -4   7  17         33.42         20.01        18.63 o                         
  -3   7  17         84.95        120.93        33.98 o                         
  -2   7  17          1.35         20.70        23.24 o                         
  -1   7  17         29.05         42.12        21.44 o                         
   0   7  17          4.29         34.33        29.21 o                         
   1   7  17         10.07         26.99        25.94 o                         
   2   7  17          0.62        -12.95        24.55 o                         
   3   7  17          0.26        -26.71        26.71 o                         
  -7   8  17          0.82         37.92        23.90 o                         
  -6   8  17          3.52        -14.43        15.25 o                         
  -5   8  17         54.70         35.85        21.13 o                         
  -4   8  17         60.60         66.07        26.36 o                         
  -3   8  17         40.45         -6.48        19.52 o                         
  -2   8  17         14.22        -19.06        23.05 o                         
  -1   8  17         51.01         73.33        27.88 o                         
   0   8  17          0.69          2.03        21.05 o                         
   1   8  17          1.14         13.58        22.95 o                         
 -12   0  18        133.07        138.65        26.87 o                         
 -11   0  18        127.00        249.95        38.21 o                         
 -10   0  18         35.95         42.41        17.57 o                         
  -9   0  18          1.67        175.80        31.19 o                         
  -8   0  18        263.01        264.48        28.11 o                         
  -7   0  18        707.54        744.79        64.57 o                         
  -6   0  18       1267.55       1365.76        82.16 o                         
  -5   0  18       1818.24       1815.16        91.82 o                         
  -4   0  18       1501.29       1481.43        81.50 o                         
  -3   0  18         39.69         58.46        26.84 o                         
  -2   0  18        132.21        150.77        27.49 o                         
  -1   0  18       1557.77       1548.49        83.20 o                         
   0   0  18       1100.80       1089.85        70.20 o                         
   1   0  18        209.95        223.09        37.56 o                         
   2   0  18         18.97         15.55        21.05 o                         
   3   0  18        138.53        163.06        30.43 o                         
   4   0  18        418.81        412.90        50.09 o                         
   5   0  18         13.60         46.51        23.01 o                         
   6   0  18         26.09         28.69        19.48 o                         
 -12   1  18        150.24        147.21        20.89 o                         
 -11   1  18         37.78        192.90       131.78 o                         
 -10   1  18        355.18        297.51        32.51 o                         
  -9   1  18        476.02        605.63        48.34 o                         
  -8   1  18        341.50        368.68        31.93 o                         
  -7   1  18        390.10        382.85        27.25 o                         
  -6   1  18        170.62        171.86        16.39 o                         
  -5   1  18         34.38         59.40        15.34 o                         
  -4   1  18          6.50         -0.54        10.78 o                         
  -3   1  18        147.92        141.84        20.23 o                         
  -2   1  18        588.24        618.19        39.05 o                         
  -1   1  18          2.34        -14.27        27.16 o                         
   0   1  18        394.84        377.95        31.20 o                         
   1   1  18        297.20        303.11        29.08 o                         
   2   1  18        194.03        201.95        22.82 o                         
   3   1  18         26.79          4.01        14.16 o                         
   4   1  18         32.32          3.50        12.73 o                         
   5   1  18          7.26          5.60        16.39 o                         
   6   1  18          2.42        -15.80        15.80 o                         
 -12   2  18         31.60         11.27        16.68 o                         
 -11   2  18         37.78        147.09       180.56 o                         
 -10   2  18         68.65         57.60        19.69 o                         
  -9   2  18        201.53        374.17        43.45 o                         
  -8   2  18          2.72        -11.54        11.54 o                         
  -7   2  18        168.97        153.64        18.67 o                         
  -6   2  18         37.86         20.96        11.00 o                         
  -5   2  18          5.38         -1.07        22.16 o                         
  -4   2  18         81.40         17.23        10.91 o                         
  -3   2  18        102.49         95.49        17.48 o                         
  -2   2  18        243.29        268.98        26.54 o                         
  -1   2  18          0.47          7.81        12.67 o                         
   0   2  18        304.22        263.41        26.58 o                         
   1   2  18         38.59         57.91        14.76 o                         
   2   2  18          0.64         23.77        15.25 o                         
   3   2  18         26.58         34.32        13.41 o                         
   4   2  18         22.20        -11.33        26.95 o                         
   5   2  18          3.33         18.04        20.74 o                         
 -12   3  18         40.86         37.27        14.51 o                         
 -11   3  18        217.55        339.99        89.99 o                         
 -10   3  18        372.53        312.99        32.29 o                         
  -9   3  18        568.75        625.27       175.82 o                         
  -8   3  18        196.29        238.33        23.04 o                         
  -7   3  18        104.23        112.45        16.46 o                         
  -6   3  18        149.66        149.40        24.13 o                         
  -5   3  18          0.12        -18.56        18.56 o                         
  -4   3  18         20.08         12.12        30.59 o                         
  -3   3  18         29.09         42.32        13.37 o                         
  -2   3  18        101.53         94.71        15.47 o                         
  -1   3  18        539.47        544.88        36.82 o                         
   0   3  18         98.20         94.73        17.39 o                         
   1   3  18        410.21        412.13        34.12 o                         
   2   3  18         55.18         64.97        17.86 o                         
   3   3  18         56.66         45.62        16.26 o                         
   4   3  18         70.13         70.00        26.20 o                         
   5   3  18          1.03          9.68        15.82 o                         
 -11   4  18         64.55         49.62        14.03 o                         
 -10   4  18        346.20        171.92       134.76 o                         
  -9   4  18         11.45        -12.23        12.69 o                         
  -8   4  18        129.48        149.76        18.79 o                         
  -7   4  18        295.44        288.96        24.04 o                         
  -6   4  18        216.29        233.53        39.95 o                         
  -5   4  18        410.06        436.03        47.87 o                         
  -4   4  18        556.89        591.59        56.19 o                         
  -3   4  18        387.24        439.77        49.44 o                         
  -2   4  18        481.10        557.58        52.85 o                         
  -1   4  18          6.19         15.00        31.37 o                         
   0   4  18        111.57        124.29        20.81 o                         
   1   4  18        205.65        183.61        22.14 o                         
   2   4  18         20.93         24.76        12.56 o                         
   3   4  18        216.24        197.70        38.19 o                         
   4   4  18         11.01        -10.97        14.54 o                         
 -10   5  18         18.28         43.41        14.49 o                         
  -9   5  18         26.24          5.90        11.22 o                         
  -8   5  18         98.16        138.45        18.79 o                         
  -7   5  18        163.06        212.53        21.44 o                         
  -6   5  18        269.66        235.69        41.33 o                         
  -5   5  18        100.34         97.08        24.79 o                         
  -4   5  18        148.49        162.69        33.09 o                         
  -3   5  18          0.49          9.14        17.85 o                         
  -2   5  18         26.46         53.37        24.50 o                         
  -1   5  18          0.20         54.83        27.06 o                         
   0   5  18        304.76        355.97        32.86 o                         
   1   5  18         51.93         80.15        18.94 o                         
   2   5  18         50.85         46.15        19.71 o                         
   3   5  18         67.22         69.50        16.70 o                         
   4   5  18         90.99         99.86        20.15 o                         
  -9   6  18        152.01        131.63        21.57 o                         
  -8   6  18         54.78         63.31        12.23 o                         
  -7   6  18         54.47         46.51        21.77 o                         
  -6   6  18         60.59         25.31        22.36 o                         
  -5   6  18         38.49         33.41        18.99 o                         
  -4   6  18         12.48         -6.32        18.68 o                         
  -3   6  18          0.66        -19.66        27.90 o                         
  -2   6  18         32.45         19.94        22.14 o                         
  -1   6  18         20.85          7.52        18.96 o                         
   0   6  18          2.17         34.73        23.39 o                         
   1   6  18        125.30        165.21        38.67 o                         
   2   6  18         14.49          3.28        14.10 o                         
  -8   7  18         42.76         32.90        24.01 o                         
  -7   7  18        101.21         91.63        21.50 o                         
  -6   7  18          0.26         -8.85        22.28 o                         
  -5   7  18         12.44          7.22        21.12 o                         
  -4   7  18          8.57         43.27        26.90 o                         
  -3   7  18         26.50         35.27        22.17 o                         
  -2   7  18        108.56        139.80        35.71 o                         
  -1   7  18         49.27         53.20        22.15 o                         
   0   7  18        110.05        106.84        35.26 o                         
   1   7  18         64.60         45.15        28.06 o                         
  -4   8  18        133.77        141.14        34.14 o                         
  -3   8  18         43.29         26.83        28.25 o                         
 -11   1  19        130.18        387.55        44.72 o                         
  -9   1  19        162.99        150.66        25.27 o                         
  -8   1  19          3.98        -14.54        14.54 o                         
  -7   1  19         89.64         76.39        14.26 o                         
  -6   1  19        169.37        173.20        24.51 o                         
  -5   1  19        218.48        249.61        27.38 o                         
  -4   1  19        333.39        311.16        28.39 o                         
  -3   1  19        413.41        404.69        34.98 o                         
  -2   1  19        122.18        132.88        21.62 o                         
  -1   1  19          4.41        -20.84        32.47 o                         
   0   1  19         21.40         16.86        15.70 o                         
   1   1  19        317.63        353.16        32.59 o                         
   2   1  19        132.29        109.62        18.84 o                         
   3   1  19         11.30         10.00        19.83 o                         
   4   1  19          0.73          6.33        13.46 o                         
 -11   2  19         50.45         46.62        16.93 o                         
 -10   2  19        177.59        171.40        31.60 o                         
  -9   2  19        321.68        410.82        37.37 o                         
  -8   2  19        461.40        562.88        33.66 o                         
  -7   2  19        779.69        813.50        67.54 o                         
  -6   2  19        470.41        560.49        54.33 o                         
  -5   2  19        489.99        479.85        36.63 o                         
  -4   2  19        228.99        260.78        28.08 o                         
  -3   2  19          7.47          8.76        13.11 o                         
  -2   2  19         46.15         64.64        20.13 o                         
  -1   2  19         19.18         29.96        14.68 o                         
   0   2  19         84.70         61.41        13.88 o                         
   1   2  19        105.78        150.19        23.33 o                         
   2   2  19        248.43        255.77        28.09 o                         
   3   2  19        107.75        112.16        20.25 o                         
   4   2  19         20.43         22.91        26.03 o                         
 -11   3  19         40.56         41.65        12.04 o                         
 -10   3  19         43.31         20.64        12.46 o                         
  -9   3  19        231.73        286.95        26.64 o                         
  -8   3  19        223.70        245.71        25.72 o                         
  -7   3  19        147.37        157.19        34.51 o                         
  -6   3  19         11.24         29.36        18.39 o                         
  -5   3  19          8.41         18.64        17.39 o                         
  -4   3  19        105.98         97.52        16.73 o                         
  -3   3  19        257.60        300.40        29.57 o                         
  -2   3  19         68.48         91.51        19.62 o                         
  -1   3  19         36.68         52.26        15.84 o                         
   0   3  19         29.18         36.69        15.09 o                         
   1   3  19         18.45         23.75        15.60 o                         
   2   3  19        209.53        240.43        28.03 o                         
   3   3  19        130.61        113.06        21.94 o                         
   4   3  19         67.51         50.17        17.16 o                         
 -10   4  19         21.20         10.42        13.38 o                         
  -9   4  19         34.24          3.26         9.49 o                         
  -8   4  19         52.57         38.13        23.41 o                         
  -7   4  19         57.70         38.93        17.58 o                         
  -6   4  19         41.73         66.25        23.92 o                         
  -5   4  19         39.27         18.51        21.99 o                         
  -4   4  19         30.61         42.46        20.61 o                         
  -3   4  19         89.14         96.08        29.21 o                         
  -2   4  19         75.91         64.68        18.40 o                         
  -1   4  19         16.42         30.38        26.40 o                         
   0   4  19         90.85         90.55        18.46 o                         
   1   4  19         74.47         60.54        15.66 o                         
   2   4  19          5.54         42.41        28.62 o                         
   3   4  19          6.61        -16.79        16.79 o                         
  -9   5  19         42.50         56.74        13.35 o                         
  -8   5  19          3.70         21.29        19.37 o                         
  -7   5  19         93.78         90.90        31.71 o                         
  -6   5  19        169.31        208.76        38.91 o                         
  -5   5  19        211.20        192.58        38.08 o                         
  -4   5  19         62.89         48.04        21.79 o                         
  -3   5  19        297.38        255.38        44.06 o                         
  -2   5  19        179.05        187.75        37.18 o                         
  -1   5  19          9.34         12.02        22.05 o                         
   0   5  19          8.93         19.84        13.69 o                         
   1   5  19        121.46        147.99        24.16 o                         
   2   5  19        106.34        107.02        21.88 o                         
  -8   6  19        193.51        213.58        29.20 o                         
  -7   6  19         45.81         33.76        18.72 o                         
  -6   6  19         77.46         64.82        26.63 o                         
  -5   6  19        163.39        192.84        36.75 o                         
  -4   6  19         98.17        104.41        27.82 o                         
  -3   6  19        144.37        158.64        34.13 o                         
  -2   6  19          3.09          8.37        20.63 o                         
  -1   6  19          0.15        -25.64        25.64 o                         
   0   6  19         20.06         -1.94        28.04 o                         
   1   6  19         17.39         43.64        24.98 o                         
  -5   7  19         20.90         -7.33        22.30 o                         
  -4   7  19         24.98         33.26        26.18 o                         
  -3   7  19          8.86        -25.20        28.94 o                         
  -2   7  19          0.26          6.02        25.73 o                         
 -11   0  20        878.81        964.93        63.69 o                         
  -7   0  20        507.55        507.53        55.76 o                         
  -6   0  20          9.23         45.88        24.97 o                         
  -5   0  20         87.48        144.08        32.36 o                         
  -4   0  20         13.22         26.51        22.15 o                         
  -3   0  20        887.01        872.02        68.06 o                         
  -2   0  20        391.35        425.67        48.21 o                         
  -1   0  20        401.88        440.37        50.16 o                         
   0   0  20         76.52         57.20        22.92 o                         
   1   0  20          4.36          7.05        19.66 o                         
   2   0  20        205.00        259.78        42.80 o                         
   3   0  20        345.71        341.51        48.46 o                         
 -10   1  20          3.11        -13.12        17.05 o                         
  -9   1  20         35.99         24.57        12.61 o                         
  -7   1  20        270.18        281.60        41.71 o                         
  -6   1  20        128.66        136.15        23.76 o                         
  -5   1  20        204.63        204.48        26.18 o                         
  -4   1  20        182.68        182.95        24.50 o                         
  -3   1  20        377.00        373.45        31.87 o                         
  -2   1  20          2.01         15.77        15.43 o                         
  -1   1  20        270.91        246.77        26.24 o                         
   0   1  20         29.62         29.92        17.57 o                         
   1   1  20          1.93        -15.35        15.35 o                         
   2   1  20          0.14        -14.96        16.20 o                         
   3   1  20         54.28         78.87        19.88 o                         
 -10   2  20         25.43         13.04        12.48 o                         
  -8   2  20          0.27         -2.84        23.57 o                         
  -7   2  20          1.34          4.28        18.32 o                         
  -6   2  20         16.06         39.64        23.29 o                         
  -5   2  20        121.79        131.07        22.26 o                         
  -4   2  20         93.71         92.20        20.05 o                         
  -3   2  20         35.82         30.93        25.72 o                         
  -2   2  20        103.83         74.31        17.36 o                         
  -1   2  20         47.92         38.20        22.17 o                         
   0   2  20         27.58         11.96        16.59 o                         
   1   2  20         16.18         18.32        27.68 o                         
   2   2  20         54.44         33.39        34.67 o                         
   3   2  20         15.16         21.09        29.15 o                         
 -10   3  20          9.44         23.86        13.36 o                         
  -8   3  20        314.78        266.36        44.18 o                         
  -7   3  20        207.33        216.70        43.07 o                         
  -6   3  20        446.80        385.67        47.50 o                         
  -5   3  20        156.93        195.18        35.79 o                         
  -4   3  20        315.92        375.66        33.35 o                         
  -3   3  20         78.71         55.76        15.99 o                         
  -2   3  20         90.97         78.93        18.62 o                         
  -1   3  20         51.23         63.66        19.03 o                         
   0   3  20          1.20         10.82        15.34 o                         
   1   3  20         34.57         22.25        14.13 o                         
   2   3  20         50.62         44.03        15.41 o                         
  -9   4  20         89.14        103.34        21.32 o                         
  -8   4  20        459.30        488.25        56.41 o                         
  -7   4  20        215.87        236.98        39.77 o                         
  -6   4  20         21.29         25.19        23.91 o                         
  -5   4  20          0.74        -24.93        24.93 o                         
  -4   4  20         71.18         60.94        24.01 o                         
  -3   4  20        103.59        112.51        31.44 o                         
  -2   4  20         22.65         26.33        14.13 o                         
  -1   4  20        209.93        207.76        35.75 o                         
   0   4  20        301.04        315.53        31.81 o                         
   1   4  20         10.84         26.81        23.77 o                         
   2   4  20          1.45         24.28        21.54 o                         
  -8   5  20          0.70         22.97        20.30 o                         
  -7   5  20          0.26         63.74        28.75 o                         
  -6   5  20         71.72         78.23        29.38 o                         
  -5   5  20          7.04         -0.15        19.48 o                         
  -4   5  20         55.78         78.14        28.28 o                         
  -3   5  20         49.13         63.60        22.93 o                         
  -2   5  20         91.47         50.85        30.51 o                         
  -1   5  20         97.84        129.02        32.85 o                         
   0   5  20         34.01         24.03        21.66 o                         
  -6   6  20         25.89         35.36        23.95 o                         
  -5   6  20         76.47         33.49        24.53 o                         
  -4   6  20         32.29         20.14        21.88 o                         
  -3   6  20        103.30         82.23        23.32 o                         
  -2   6  20          4.45        -28.62        28.62 o                         
  -7   1  21        268.30        248.64        44.29 o                         
  -6   1  21        133.89        128.30        25.14 o                         
  -5   1  21         47.82         75.66        22.38 o                         
  -4   1  21         18.30         -2.55        13.26 o                         
  -3   1  21         39.51         39.37        14.58 o                         
  -2   1  21          7.12         12.90        16.24 o                         
  -1   1  21        167.62        155.91        24.29 o                         
   0   1  21        204.40        149.08        42.18 o                         
   1   1  21          3.21          8.03        14.77 o                         
  -8   2  21         22.66         23.07        23.55 o                         
  -7   2  21         31.00         40.02        26.53 o                         
  -6   2  21        230.19        235.53        39.37 o                         
  -5   2  21        256.35        274.12        30.75 o                         
  -4   2  21        331.69        356.90        34.03 o                         
  -3   2  21        272.30        321.59        32.95 o                         
  -2   2  21        118.80        135.53        22.53 o                         
  -1   2  21        208.02        249.94        29.97 o                         
   0   2  21        169.84        184.25        28.40 o                         
   1   2  21         16.73          8.09        28.19 o                         
  -8   3  21          3.55        -19.76        22.26 o                         
  -7   3  21        231.71        205.12        36.94 o                         
  -6   3  21        410.82        472.77        55.75 o                         
  -5   3  21         74.15         72.91        33.47 o                         
  -4   3  21        112.01        144.40        24.60 o                         
  -3   3  21         25.16         25.61        15.55 o                         
  -2   3  21          1.42          8.70        23.69 o                         
  -1   3  21          1.53          0.40        17.83 o                         
   0   3  21         20.70         25.17        16.48 o                         
  -7   4  21          4.79         18.82        22.87 o                         
  -6   4  21         30.61         -5.90        20.52 o                         
  -5   4  21        150.93        149.08        34.67 o                         
  -4   4  21         37.71        -24.90        24.90 o                         
  -3   4  21         42.69         62.86        26.21 o                         
  -2   4  21         10.77         -6.68        14.86 o                         
  -1   4  21          0.00          1.87        15.10 o                         
  -5   5  21         20.12         23.64        29.81 o                         
  -4   5  21          4.99         21.92        22.64 o                         
  -3   5  21          3.43        -22.86        22.86 o                         
  -7   0  22        212.39        225.00        40.56 o                         
  -6   0  22        593.97        646.42        66.81 o                         
  -5   0  22        502.75        557.98        61.92 o                         
  -4   0  22        326.55        309.31        50.84 o                         
  -3   0  22          7.75        -23.78        27.06 o                         
  -2   0  22         20.57         52.49        25.03 o                         
  -1   0  22          0.21          4.30        21.94 o                         
  -7   1  22         43.91         45.90        24.35 o                         
  -6   1  22         25.41         28.30        21.60 o                         
  -5   1  22         58.33         89.46        22.08 o                         
  -4   1  22          0.85         19.50        22.55 o                         
  -3   1  22        125.79        122.18        23.39 o                         
  -2   1  22         16.20         10.37        41.83 o                         
  -1   1  22         92.16         81.55        19.74 o                         
  -7   2  22         13.97         37.52        23.98 o                         
  -6   2  22         33.68         -4.38        27.59 o                         
  -5   2  22         17.93          3.58        15.08 o                         
  -4   2  22         41.43         78.65        23.17 o                         
  -3   2  22          0.15        -12.67        17.07 o                         
  -2   2  22         22.43          5.59        18.13 o                         
  -1   2  22          5.90         22.77        18.77 o                         
  -6   3  22         38.81         69.33        32.55 o                         
  -5   3  22          3.02         14.60        27.95 o                         
  -4   3  22         92.91        107.35        23.36 o                         
  -3   3  22         39.13         10.20        15.98 o                         
                                                                                
